# Supplementary material for: Evaluating the quality of tabular synthetic data in health care
Source: PLOS Digit Health. 2026 Jul 7;5(7):e0001522. doi: 10.1371/journal.pdig.0001522 (PMC13340858; doi:10.1371/journal.pdig.0001522)
Supplement: S1 Data — (ZIP) [file pdig.0001522.s002.zip]

Archive with 9 entries (8 files):
- Datasets/
- Datasets/adult.csv
- __MACOSX/Datasets/._adult.csv
- Datasets/Machivallianism Test.csv
- __MACOSX/Datasets/._Machivallianism Test.csv
- Datasets/diabetes.csv
- __MACOSX/Datasets/._diabetes.csv
- Datasets/AIDS.csv
- __MACOSX/Datasets/._AIDS.csv
