# Supplementary material for: Evaluating the quality of tabular synthetic data in health care
Source: PLOS Digit Health. 2026 Jul 7;5(7):e0001522. doi: 10.1371/journal.pdig.0001522 (PMC13340858; doi:10.1371/journal.pdig.0001522)
Supplement: S1 Data — (ZIP) [file pdig.0001522.s002.zip › Datasets/adult.csv]

Age	Workclass	Fnlwgt	Education	Education-num	Marital-status	Occupation	Relationship	Race	Sex	Capital-gain	Capital-loss	Hours-per-week	Native-country	Income
39	State-gov	77516	Bachelors	13	Never-married	Adm-clerical	Not-in-family	White	Male	2174	0	40	United-States	<=50K
50	Self-emp-not-inc	83311	Bachelors	13	Married-civ-spouse	Exec-managerial	Husband	White	Male	0	0	13	United-States	<=50K
38	Private	215646	HS-grad	9	Divorced	Handlers-cleaners	Not-in-family	White	Male	0	0	40	United-States	<=50K
53	Private	234721	11th	7	Married-civ-spouse	Handlers-cleaners	Husband	Black	Male	0	0	40	United-States	<=50K
28	Private	338409	Bachelors	13	Married-civ-spouse	Prof-specialty	Wife	Black	Female	0	0	40	Cuba	<=50K
37	Private	284582	Masters	14	Married-civ-spouse	Exec-managerial	Wife	White	Female	0	0	40	United-States	<=50K
49	Private	160187	9th	5	Married-spouse-absent	Other-service	Not-in-family	Black	Female	0	0	16	Jamaica	<=50K
52	Self-emp-not-inc	209642	HS-grad	9	Married-civ-spouse	Exec-managerial	Husband	White	Male	0	0	45	United-States	>50K
31	Private	45781	Masters	14	Never-married	Prof-specialty	Not-in-family	White	Female	14084	0	50	United-States	>50K
42	Private	159449	Bachelors	13	Married-civ-spouse	Exec-managerial	Husband	White	Male	5178	0	40	United-States	>50K
37	Private	280464	Some-college	10	Married-civ-spouse	Exec-managerial	Husband	Black	Male	0	0	80	United-States	>50K
30	State-gov	141297	Bachelors	13	Married-civ-spouse	Prof-specialty	Husband	Asian-Pac-Islander	Male	0	0	40	India	>50K
23	Private	122272	Bachelors	13	Never-married	Adm-clerical	Own-child	White	Female	0	0	30	United-States	<=50K
32	Private	205019	Assoc-acdm	12	Never-married	Sales	Not-in-family	Black	Male	0	0	50	United-States	<=50K
40	Private	121772	Assoc-voc	11	Married-civ-spouse	Craft-repair	Husband	Asian-Pac-Islander	Male	0	0	40	Not-Specified	>50K
34	Private	245487	7th-8th	4	Married-civ-spouse	Transport-moving	Husband	Amer-Indian-Eskimo	Male	0	0	45	Mexico	<=50K
25	Self-emp-not-inc	176756	HS-grad	9	Never-married	Farming-fishing	Own-child	White	Male	0	0	35	United-States	<=50K
32	Private	186824	HS-grad	9	Never-married	Machine-op-inspct	Unmarried	White	Male	0	0	40	United-States	<=50K
38	Private	28887	11th	7	Married-civ-spouse	Sales	Husband	White	Male	0	0	50	United-States	<=50K
43	Self-emp-not-inc	292175	Masters	14	Divorced	Exec-managerial	Unmarried	White	Female	0	0	45	United-States	>50K
40	Private	193524	Doctorate	16	Married-civ-spouse	Prof-specialty	Husband	White	Male	0	0	60	United-States	>50K
54	Private	302146	HS-grad	9	Separated	Other-service	Unmarried	Black	Female	0	0	20	United-States	<=50K
35	Federal-gov	76845	9th	5	Married-civ-spouse	Farming-fishing	Husband	Black	Male	0	0	40	United-States	<=50K
43	Private	117037	11th	7	Married-civ-spouse	Transport-moving	Husband	White	Male	0	2042	40	United-States	<=50K
59	Private	109015	HS-grad	9	Divorced	Tech-support	Unmarried	White	Female	0	0	40	United-States	<=50K
56	Local-gov	216851	Bachelors	13	Married-civ-spouse	Tech-support	Husband	White	Male	0	0	40	United-States	>50K
19	Private	168294	HS-grad	9	Never-married	Craft-repair	Own-child	White	Male	0	0	40	United-States	<=50K
54	Not-Specified	180211	Some-college	10	Married-civ-spouse	Not-Specified	Husband	Asian-Pac-Islander	Male	0	0	60	South	>50K
39	Private	367260	HS-grad	9	Divorced	Exec-managerial	Not-in-family	White	Male	0	0	80	United-States	<=50K
49	Private	193366	HS-grad	9	Married-civ-spouse	Craft-repair	Husband	White	Male	0	0	40	United-States	<=50K
23	Local-gov	190709	Assoc-acdm	12	Never-married	Protective-serv	Not-in-family	White	Male	0	0	52	United-States	<=50K
20	Private	266015	Some-college	10	Never-married	Sales	Own-child	Black	Male	0	0	44	United-States	<=50K
45	Private	386940	Bachelors	13	Divorced	Exec-managerial	Own-child	White	Male	0	1408	40	United-States	<=50K
30	Federal-gov	59951	Some-college	10	Married-civ-spouse	Adm-clerical	Own-child	White	Male	0	0	40	United-States	<=50K
22	State-gov	311512	Some-college	10	Married-civ-spouse	Other-service	Husband	Black	Male	0	0	15	United-States	<=50K
48	Private	242406	11th	7	Never-married	Machine-op-inspct	Unmarried	White	Male	0	0	40	Puerto-Rico	<=50K
21	Private	197200	Some-college	10	Never-married	Machine-op-inspct	Own-child	White	Male	0	0	40	United-States	<=50K
19	Private	544091	HS-grad	9	Married-AF-spouse	Adm-clerical	Wife	White	Female	0	0	25	United-States	<=50K
31	Private	84154	Some-college	10	Married-civ-spouse	Sales	Husband	White	Male	0	0	38	Not-Specified	>50K
48	Self-emp-not-inc	265477	Assoc-acdm	12	Married-civ-spouse	Prof-specialty	Husband	White	Male	0	0	40	United-States	<=50K
31	Private	507875	9th	5	Married-civ-spouse	Machine-op-inspct	Husband	White	Male	0	0	43	United-States	<=50K
53	Self-emp-not-inc	88506	Bachelors	13	Married-civ-spouse	Prof-specialty	Husband	White	Male	0	0	40	United-States	<=50K
24	Private	172987	Bachelors	13	Married-civ-spouse	Tech-support	Husband	White	Male	0	0	50	United-States	<=50K
49	Private	94638	HS-grad	9	Separated	Adm-clerical	Unmarried	White	Female	0	0	40	United-States	<=50K
25	Private	289980	HS-grad	9	Never-married	Handlers-cleaners	Not-in-family	White	Male	0	0	35	United-States	<=50K
57	Federal-gov	337895	Bachelors	13	Married-civ-spouse	Prof-specialty	Husband	Black	Male	0	0	40	United-States	>50K
53	Private	144361	HS-grad	9	Married-civ-spouse	Machine-op-inspct	Husband	White	Male	0	0	38	United-States	<=50K
44	Private	128354	Masters	14	Divorced	Exec-managerial	Unmarried	White	Female	0	0	40	United-States	<=50K
41	State-gov	101603	Assoc-voc	11	Married-civ-spouse	Craft-repair	Husband	White	Male	0	0	40	United-States	<=50K
29	Private	271466	Assoc-voc	11	Never-married	Prof-specialty	Not-in-family	White	Male	0	0	43	United-States	<=50K
25	Private	32275	Some-college	10	Married-civ-spouse	Exec-managerial	Wife	Other	Female	0	0	40	United-States	<=50K
18	Private	226956	HS-grad	9	Never-married	Other-service	Own-child	White	Female	0	0	30	Not-Specified	<=50K
47	Private	51835	Prof-school	15	Married-civ-spouse	Prof-specialty	Wife	White	Female	0	1902	60	Honduras	>50K
50	Federal-gov	251585	Bachelors	13	Divorced	Exec-managerial	Not-in-family	White	Male	0	0	55	United-States	>50K
47	Self-emp-inc	109832	HS-grad	9	Divorced	Exec-managerial	Not-in-family	White	Male	0	0	60	United-States	<=50K
43	Private	237993	Some-college	10	Married-civ-spouse	Tech-support	Husband	White	Male	0	0	40	United-States	>50K
46	Private	216666	5th-6th	3	Married-civ-spouse	Machine-op-inspct	Husband	White	Male	0	0	40	Mexico	<=50K
35	Private	56352	Assoc-voc	11	Married-civ-spouse	Other-service	Husband	White	Male	0	0	40	Puerto-Rico	<=50K
41	Private	147372	HS-grad	9	Married-civ-spouse	Adm-clerical	Husband	White	Male	0	0	48	United-States	<=50K
30	Private	188146	HS-grad	9	Married-civ-spouse	Machine-op-inspct	Husband	White	Male	5013	0	40	United-States	<=50K
30	Private	59496	Bachelors	13	Married-civ-spouse	Sales	Husband	White	Male	2407	0	40	United-States	<=50K
32	Not-Specified	293936	7th-8th	4	Married-spouse-absent	Not-Specified	Not-in-family	White	Male	0	0	40	Not-Specified	<=50K
48	Private	149640	HS-grad	9	Married-civ-spouse	Transport-moving	Husband	White	Male	0	0	40	United-States	<=50K
42	Private	116632	Doctorate	16	Married-civ-spouse	Prof-specialty	Husband	White	Male	0	0	45	United-States	>50K
29	Private	105598	Some-college	10	Divorced	Tech-support	Not-in-family	White	Male	0	0	58	United-States	<=50K
36	Private	155537	HS-grad	9	Married-civ-spouse	Craft-repair	Husband	White	Male	0	0	40	United-States	<=50K
28	Private	183175	Some-college	10	Divorced	Adm-clerical	Not-in-family	White	Female	0	0	40	United-States	<=50K
53	Private	169846	HS-grad	9	Married-civ-spouse	Adm-clerical	Wife	White	Female	0	0	40	United-States	>50K
49	Self-emp-inc	191681	Some-college	10	Married-civ-spouse	Exec-managerial	Husband	White	Male	0	0	50	United-States	>50K
25	Not-Specified	200681	Some-college	10	Never-married	Not-Specified	Own-child	White	Male	0	0	40	United-States	<=50K
19	Private	101509	Some-college	10	Never-married	Prof-specialty	Own-child	White	Male	0	0	32	United-States	<=50K
31	Private	309974	Bachelors	13	Separated	Sales	Own-child	Black	Female	0	0	40	United-States	<=50K
29	Self-emp-not-inc	162298	Bachelors	13	Married-civ-spouse	Sales	Husband	White	Male	0	0	70	United-States	>50K
23	Private	211678	Some-college	10	Never-married	Machine-op-inspct	Not-in-family	White	Male	0	0	40	United-States	<=50K
79	Private	124744	Some-college	10	Married-civ-spouse	Prof-specialty	Other-relative	White	Male	0	0	20	United-States	<=50K
27	Private	213921	HS-grad	9	Never-married	Other-service	Own-child	White	Male	0	0	40	Mexico	<=50K
40	Private	32214	Assoc-acdm	12	Married-civ-spouse	Adm-clerical	Husband	White	Male	0	0	40	United-States	<=50K
67	Not-Specified	212759	10th	6	Married-civ-spouse	Not-Specified	Husband	White	Male	0	0	2	United-States	<=50K
18	Private	309634	11th	7	Never-married	Other-service	Own-child	White	Female	0	0	22	United-States	<=50K
31	Local-gov	125927	7th-8th	4	Married-civ-spouse	Farming-fishing	Husband	White	Male	0	0	40	United-States	<=50K
18	Private	446839	HS-grad	9	Never-married	Sales	Not-in-family	White	Male	0	0	30	United-States	<=50K
52	Private	276515	Bachelors	13	Married-civ-spouse	Other-service	Husband	White	Male	0	0	40	Cuba	<=50K
46	Private	51618	HS-grad	9	Married-civ-spouse	Other-service	Wife	White	Female	0	0	40	United-States	<=50K
59	Private	159937	HS-grad	9	Married-civ-spouse	Sales	Husband	White	Male	0	0	48	United-States	<=50K
44	Private	343591	HS-grad	9	Divorced	Craft-repair	Not-in-family	White	Female	14344	0	40	United-States	>50K
53	Private	346253	HS-grad	9	Divorced	Sales	Own-child	White	Female	0	0	35	United-States	<=50K
49	Local-gov	268234	HS-grad	9	Married-civ-spouse	Protective-serv	Husband	White	Male	0	0	40	United-States	>50K
33	Private	202051	Masters	14	Married-civ-spouse	Prof-specialty	Husband	White	Male	0	0	50	United-States	<=50K
30	Private	54334	9th	5	Never-married	Sales	Not-in-family	White	Male	0	0	40	United-States	<=50K
43	Federal-gov	410867	Doctorate	16	Never-married	Prof-specialty	Not-in-family	White	Female	0	0	50	United-States	>50K
57	Private	249977	Assoc-voc	11	Married-civ-spouse	Prof-specialty	Husband	White	Male	0	0	40	United-States	<=50K
37	Private	286730	Some-college	10	Divorced	Craft-repair	Unmarried	White	Female	0	0	40	United-States	<=50K
28	Private	212563	Some-college	10	Divorced	Machine-op-inspct	Unmarried	Black	Female	0	0	25	United-States	<=50K
30	Private	117747	HS-grad	9	Married-civ-spouse	Sales	Wife	Asian-Pac-Islander	Female	0	1573	35	Not-Specified	<=50K
34	Local-gov	226296	Bachelors	13	Married-civ-spouse	Protective-serv	Husband	White	Male	0	0	40	United-States	>50K
29	Local-gov	115585	Some-college	10	Never-married	Handlers-cleaners	Not-in-family	White	Male	0	0	50	United-States	<=50K
48	Self-emp-not-inc	191277	Doctorate	16	Married-civ-spouse	Prof-specialty	Husband	White	Male	0	1902	60	United-States	>50K
37	Private	202683	Some-college	10	Married-civ-spouse	Sales	Husband	White	Male	0	0	48	United-States	>50K
48	Private	171095	Assoc-acdm	12	Divorced	Exec-managerial	Unmarried	White	Female	0	0	40	England	<=50K
32	Federal-gov	249409	HS-grad	9	Never-married	Other-service	Own-child	Black	Male	0	0	40	United-States	<=50K
76	Private	124191	Masters	14	Married-civ-spouse	Exec-managerial	Husband	White	Male	0	0	40	United-States	>50K
44	Private	198282	Bachelors	13	Married-civ-spouse	Exec-managerial	Husband	White	Male	15024	0	60	United-States	>50K
47	Self-emp-not-inc	149116	Masters	14	Never-married	Prof-specialty	Not-in-family	White	Female	0	0	50	United-States	<=50K
20	Private	188300	Some-college	10	Never-married	Tech-support	Own-child	White	Female	0	0	40	United-States	<=50K
29	Private	103432	HS-grad	9	Never-married	Craft-repair	Not-in-family	White	Male	0	0	40	United-States	<=50K
32	Self-emp-inc	317660	HS-grad	9	Married-civ-spouse	Craft-repair	Husband	White	Male	7688	0	40	United-States	>50K
17	Not-Specified	304873	10th	6	Never-married	Not-Specified	Own-child	White	Female	34095	0	32	United-States	<=50K
30	Private	194901	11th	7	Never-married	Handlers-cleaners	Own-child	White	Male	0	0	40	United-States	<=50K
31	Local-gov	189265	HS-grad	9	Never-married	Adm-clerical	Not-in-family	White	Female	0	0	40	United-States	<=50K
42	Private	124692	HS-grad	9	Married-civ-spouse	Handlers-cleaners	Husband	White	Male	0	0	40	United-States	<=50K
24	Private	432376	Bachelors	13	Never-married	Sales	Other-relative	White	Male	0	0	40	United-States	<=50K
38	Private	65324	Prof-school	15	Married-civ-spouse	Prof-specialty	Husband	White	Male	0	0	40	United-States	>50K
56	Self-emp-not-inc	335605	HS-grad	9	Married-civ-spouse	Other-service	Husband	White	Male	0	1887	50	Canada	>50K
28	Private	377869	Some-college	10	Married-civ-spouse	Sales	Wife	White	Female	4064	0	25	United-States	<=50K
36	Private	102864	HS-grad	9	Never-married	Machine-op-inspct	Own-child	White	Female	0	0	40	United-States	<=50K
53	Private	95647	9th	5	Married-civ-spouse	Handlers-cleaners	Husband	White	Male	0	0	50	United-States	<=50K
56	Self-emp-inc	303090	Some-college	10	Married-civ-spouse	Sales	Husband	White	Male	0	0	50	United-States	<=50K
49	Local-gov	197371	Assoc-voc	11	Married-civ-spouse	Craft-repair	Husband	Black	Male	0	0	40	United-States	>50K
55	Private	247552	Some-college	10	Married-civ-spouse	Sales	Husband	White	Male	0	0	56	United-States	<=50K
22	Private	102632	HS-grad	9	Never-married	Craft-repair	Not-in-family	White	Male	0	0	41	United-States	<=50K
21	Private	199915	Some-college	10	Never-married	Other-service	Own-child	White	Female	0	0	40	United-States	<=50K
40	Private	118853	Bachelors	13	Married-civ-spouse	Exec-managerial	Husband	White	Male	0	0	60	United-States	<=50K
30	Private	77143	Bachelors	13	Never-married	Exec-managerial	Own-child	Black	Male	0	0	40	Germany	<=50K
29	State-gov	267989	Bachelors	13	Married-civ-spouse	Prof-specialty	Husband	White	Male	0	0	50	United-States	>50K
19	Private	301606	Some-college	10	Never-married	Other-service	Own-child	Black	Male	0	0	35	United-States	<=50K
47	Private	287828	Bachelors	13	Married-civ-spouse	Exec-managerial	Wife	White	Female	0	0	40	United-States	>50K
20	Private	111697	Some-college	10	Never-married	Adm-clerical	Own-child	White	Female	0	1719	28	United-States	<=50K
31	Private	114937	Assoc-acdm	12	Married-civ-spouse	Adm-clerical	Husband	White	Male	0	0	40	United-States	>50K
35	Not-Specified	129305	HS-grad	9	Married-civ-spouse	Not-Specified	Husband	White	Male	0	0	40	United-States	<=50K
39	Private	365739	Some-college	10	Divorced	Craft-repair	Not-in-family	White	Male	0	0	40	United-States	<=50K
28	Private	69621	Assoc-acdm	12	Never-married	Sales	Not-in-family	White	Female	0	0	60	United-States	<=50K
24	Private	43323	HS-grad	9	Never-married	Other-service	Not-in-family	White	Female	0	1762	40	United-States	<=50K
38	Self-emp-not-inc	120985	HS-grad	9	Married-civ-spouse	Craft-repair	Husband	White	Male	4386	0	35	United-States	<=50K
37	Private	254202	Bachelors	13	Married-civ-spouse	Sales	Husband	White	Male	0	0	50	United-States	<=50K
46	Private	146195	Assoc-acdm	12	Divorced	Tech-support	Not-in-family	Black	Female	0	0	36	United-States	<=50K
38	Federal-gov	125933	Masters	14	Married-civ-spouse	Prof-specialty	Husband	White	Male	0	0	40	Iran	>50K
43	Self-emp-not-inc	56920	HS-grad	9	Married-civ-spouse	Craft-repair	Husband	White	Male	0	0	60	United-States	<=50K
27	Private	163127	Assoc-voc	11	Married-civ-spouse	Adm-clerical	Wife	White	Female	0	0	35	United-States	<=50K
20	Private	34310	Some-college	10	Never-married	Sales	Own-child	White	Male	0	0	20	United-States	<=50K
49	Private	81973	Some-college	10	Married-civ-spouse	Craft-repair	Husband	Asian-Pac-Islander	Male	0	0	40	United-States	>50K
61	Self-emp-inc	66614	HS-grad	9	Married-civ-spouse	Craft-repair	Husband	White	Male	0	0	40	United-States	<=50K
27	Private	232782	Some-college	10	Never-married	Sales	Own-child	White	Female	0	0	40	United-States	<=50K
19	Private	316868	Some-college	10	Never-married	Other-service	Own-child	White	Male	0	0	30	Mexico	<=50K
45	Private	196584	Assoc-voc	11	Never-married	Prof-specialty	Not-in-family	White	Female	0	1564	40	United-States	>50K
70	Private	105376	Some-college	10	Never-married	Tech-support	Other-relative	White	Male	0	0	40	United-States	<=50K
31	Private	185814	HS-grad	9	Never-married	Transport-moving	Unmarried	Black	Female	0	0	30	United-States	<=50K
22	Private	175374	Some-college	10	Married-civ-spouse	Other-service	Husband	White	Male	0	0	24	United-States	<=50K
36	Private	108293	HS-grad	9	Widowed	Other-service	Unmarried	White	Female	0	0	24	United-States	<=50K
64	Private	181232	11th	7	Married-civ-spouse	Craft-repair	Husband	White	Male	0	2179	40	United-States	<=50K
43	Not-Specified	174662	Some-college	10	Divorced	Not-Specified	Not-in-family	White	Female	0	0	40	United-States	<=50K
47	Local-gov	186009	Some-college	10	Divorced	Adm-clerical	Unmarried	White	Female	0	0	38	Mexico	<=50K
34	Private	198183	HS-grad	9	Never-married	Adm-clerical	Not-in-family	White	Female	0	0	40	United-States	<=50K
33	Private	163003	Bachelors	13	Never-married	Exec-managerial	Other-relative	Asian-Pac-Islander	Female	0	0	40	Philippines	<=50K
21	Private	296158	HS-grad	9	Never-married	Craft-repair	Own-child	White	Male	0	0	35	United-States	<=50K
52	Not-Specified	252903	HS-grad	9	Divorced	Not-Specified	Not-in-family	White	Male	0	0	45	United-States	>50K
48	Private	187715	HS-grad	9	Married-civ-spouse	Craft-repair	Husband	White	Male	0	0	46	United-States	<=50K
23	Private	214542	Bachelors	13	Never-married	Handlers-cleaners	Not-in-family	White	Male	0	0	40	United-States	<=50K
71	Self-emp-not-inc	494223	Some-college	10	Separated	Sales	Unmarried	Black	Male	0	1816	2	United-States	<=50K
29	Private	191535	HS-grad	9	Divorced	Craft-repair	Not-in-family	White	Male	0	0	60	United-States	<=50K
42	Private	228456	Bachelors	13	Separated	Other-service	Other-relative	Black	Male	0	0	50	United-States	<=50K
68	Not-Specified	38317	1st-4th	2	Divorced	Not-Specified	Not-in-family	White	Female	0	0	20	United-States	<=50K
25	Private	252752	HS-grad	9	Never-married	Other-service	Unmarried	White	Female	0	0	40	United-States	<=50K
44	Self-emp-inc	78374	Masters	14	Divorced	Exec-managerial	Unmarried	Asian-Pac-Islander	Female	0	0	40	United-States	<=50K
28	Private	88419	HS-grad	9	Never-married	Exec-managerial	Not-in-family	Asian-Pac-Islander	Female	0	0	40	England	<=50K
45	Self-emp-not-inc	201080	Masters	14	Married-civ-spouse	Sales	Husband	White	Male	0	0	40	United-States	>50K
36	Private	207157	Some-college	10	Divorced	Other-service	Unmarried	White	Female	0	0	40	Mexico	<=50K
39	Federal-gov	235485	Assoc-acdm	12	Never-married	Exec-managerial	Not-in-family	White	Male	0	0	42	United-States	<=50K
46	State-gov	102628	Masters	14	Widowed	Protective-serv	Unmarried	White	Male	0	0	40	United-States	<=50K
18	Private	25828	11th	7	Never-married	Handlers-cleaners	Own-child	White	Male	0	0	16	United-States	<=50K
66	Local-gov	54826	Assoc-voc	11	Widowed	Prof-specialty	Not-in-family	White	Female	0	0	20	United-States	<=50K
27	Private	124953	HS-grad	9	Never-married	Other-service	Not-in-family	White	Male	0	1980	40	United-States	<=50K
28	State-gov	175325	HS-grad	9	Married-civ-spouse	Protective-serv	Husband	White	Male	0	0	40	United-States	<=50K
51	Private	96062	Some-college	10	Married-civ-spouse	Sales	Husband	White	Male	0	1977	40	United-States	>50K
27	Private	428030	Bachelors	13	Never-married	Craft-repair	Not-in-family	White	Male	0	0	50	United-States	<=50K
28	State-gov	149624	Bachelors	13	Married-civ-spouse	Prof-specialty	Husband	White	Male	0	0	40	United-States	>50K
27	Private	253814	HS-grad	9	Married-spouse-absent	Sales	Unmarried	White	Female	0	0	25	United-States	<=50K
21	Private	312956	HS-grad	9	Never-married	Craft-repair	Own-child	Black	Male	0	0	40	United-States	<=50K
34	Private	483777	HS-grad	9	Never-married	Handlers-cleaners	Not-in-family	Black	Male	0	0	40	United-States	<=50K
18	Private	183930	HS-grad	9	Never-married	Other-service	Own-child	White	Male	0	0	12	United-States	<=50K
33	Private	37274	Bachelors	13	Married-civ-spouse	Prof-specialty	Husband	White	Male	0	0	65	United-States	<=50K
44	Local-gov	181344	Some-college	10	Married-civ-spouse	Exec-managerial	Husband	Black	Male	0	0	38	United-States	>50K
43	Private	114580	Some-college	10	Divorced	Adm-clerical	Not-in-family	White	Female	0	0	40	United-States	<=50K
30	Private	633742	Some-college	10	Never-married	Craft-repair	Not-in-family	Black	Male	0	0	45	United-States	<=50K
40	Private	286370	7th-8th	4	Married-civ-spouse	Machine-op-inspct	Husband	White	Male	0	0	40	Mexico	>50K
37	Federal-gov	29054	Some-college	10	Married-civ-spouse	Adm-clerical	Husband	White	Male	0	0	42	United-States	>50K
34	Private	304030	HS-grad	9	Married-civ-spouse	Adm-clerical	Husband	Black	Male	0	0	40	United-States	<=50K
41	Self-emp-not-inc	143129	Bachelors	13	Divorced	Exec-managerial	Not-in-family	White	Female	0	0	40	United-States	<=50K
53	Not-Specified	135105	Bachelors	13	Divorced	Not-Specified	Not-in-family	White	Female	0	0	50	United-States	<=50K
31	Private	99928	Masters	14	Married-civ-spouse	Prof-specialty	Wife	White	Female	0	0	50	United-States	<=50K
58	State-gov	109567	Doctorate	16	Married-civ-spouse	Prof-specialty	Husband	White	Male	0	0	1	United-States	>50K
38	Private	155222	Some-college	10	Divorced	Machine-op-inspct	Not-in-family	Black	Female	0	0	28	United-States	<=50K
24	Private	159567	Some-college	10	Married-civ-spouse	Machine-op-inspct	Husband	White	Male	0	0	40	United-States	<=50K
41	Local-gov	523910	Bachelors	13	Married-civ-spouse	Craft-repair	Husband	Black	Male	0	0	40	United-States	<=50K
47	Private	120939	Some-college	10	Married-civ-spouse	Tech-support	Husband	White	Male	0	0	45	United-States	<=50K
41	Federal-gov	130760	Bachelors	13	Married-civ-spouse	Tech-support	Husband	White	Male	0	0	24	United-States	<=50K
23	Private	197387	5th-6th	3	Married-civ-spouse	Transport-moving	Other-relative	White	Male	0	0	40	Mexico	<=50K
36	Private	99374	Some-college	10	Divorced	Craft-repair	Not-in-family	White	Male	0	0	40	United-States	<=50K
40	Federal-gov	56795	Masters	14	Never-married	Exec-managerial	Not-in-family	White	Female	14084	0	55	United-States	>50K
35	Private	138992	Masters	14	Married-civ-spouse	Prof-specialty	Other-relative	White	Male	7298	0	40	United-States	>50K
24	Self-emp-not-inc	32921	HS-grad	9	Never-married	Sales	Not-in-family	White	Male	0	0	40	United-States	<=50K
26	Private	397317	Masters	14	Never-married	Prof-specialty	Not-in-family	White	Female	0	1876	40	United-States	<=50K
19	Not-Specified	170653	HS-grad	9	Never-married	Not-Specified	Own-child	White	Male	0	0	40	Italy	<=50K
51	Private	259323	Bachelors	13	Married-civ-spouse	Exec-managerial	Husband	White	Male	0	0	50	United-States	>50K
42	Local-gov	254817	Some-college	10	Never-married	Prof-specialty	Not-in-family	White	Female	0	1340	40	United-States	<=50K
37	State-gov	48211	HS-grad	9	Divorced	Adm-clerical	Unmarried	White	Female	0	0	35	United-States	<=50K
18	Private	140164	11th	7	Never-married	Sales	Own-child	White	Female	0	0	40	United-States	<=50K
36	Private	128757	Bachelors	13	Married-civ-spouse	Other-service	Husband	Black	Male	7298	0	36	United-States	>50K
35	Private	36270	HS-grad	9	Divorced	Craft-repair	Not-in-family	White	Male	0	0	60	United-States	<=50K
58	Self-emp-inc	210563	HS-grad	9	Married-civ-spouse	Sales	Wife	White	Female	15024	0	35	United-States	>50K
17	Private	65368	11th	7	Never-married	Sales	Own-child	White	Female	0	0	12	United-States	<=50K
44	Local-gov	160943	HS-grad	9	Married-civ-spouse	Transport-moving	Husband	Black	Male	0	0	40	United-States	<=50K
37	Private	208358	HS-grad	9	Married-civ-spouse	Craft-repair	Husband	White	Male	0	0	40	United-States	>50K
35	Private	153790	Some-college	10	Never-married	Sales	Not-in-family	Amer-Indian-Eskimo	Female	0	0	40	United-States	<=50K
60	Private	85815	HS-grad	9	Married-civ-spouse	Craft-repair	Husband	Asian-Pac-Islander	Male	0	0	40	United-States	<=50K
54	Self-emp-inc	125417	7th-8th	4	Married-civ-spouse	Machine-op-inspct	Husband	White	Male	0	0	40	United-States	>50K
37	Private	635913	Bachelors	13	Never-married	Exec-managerial	Not-in-family	Black	Male	0	0	60	United-States	>50K
50	Private	313321	Assoc-acdm	12	Divorced	Sales	Not-in-family	White	Female	0	0	40	United-States	<=50K
38	Private	182609	Bachelors	13	Married-civ-spouse	Sales	Husband	White	Male	0	0	50	Poland	<=50K
45	Private	109434	Bachelors	13	Married-civ-spouse	Prof-specialty	Husband	White	Male	0	0	55	United-States	<=50K
25	Private	255004	10th	6	Never-married	Craft-repair	Not-in-family	White	Male	0	0	40	United-States	<=50K
31	Private	197860	Some-college	10	Married-civ-spouse	Handlers-cleaners	Husband	White	Male	0	0	40	United-States	<=50K
64	Not-Specified	187656	1st-4th	2	Divorced	Not-Specified	Not-in-family	White	Male	0	0	40	United-States	<=50K
90	Private	51744	HS-grad	9	Never-married	Other-service	Not-in-family	Black	Male	0	2206	40	United-States	<=50K
54	Private	176681	HS-grad	9	Married-civ-spouse	Adm-clerical	Husband	Black	Male	0	0	20	United-States	<=50K
53	Local-gov	140359	Preschool	1	Never-married	Machine-op-inspct	Not-in-family	White	Female	0	0	35	United-States	<=50K
18	Private	243313	HS-grad	9	Never-married	Sales	Own-child	White	Female	0	0	40	United-States	<=50K
60	Not-Specified	24215	10th	6	Divorced	Not-Specified	Not-in-family	Amer-Indian-Eskimo	Female	0	0	10	United-States	<=50K
66	Self-emp-not-inc	167687	HS-grad	9	Married-civ-spouse	Farming-fishing	Husband	White	Male	1409	0	50	United-States	<=50K
75	Private	314209	Assoc-voc	11	Widowed	Adm-clerical	Not-in-family	White	Female	0	0	20	Columbia	<=50K
65	Private	176796	HS-grad	9	Divorced	Adm-clerical	Not-in-family	White	Female	0	0	40	United-States	<=50K
35	Private	538583	11th	7	Separated	Transport-moving	Not-in-family	Black	Male	3674	0	40	United-States	<=50K
41	Private	130408	HS-grad	9	Divorced	Sales	Unmarried	Black	Female	0	0	38	United-States	<=50K
25	Private	159732	Some-college	10	Never-married	Adm-clerical	Not-in-family	White	Male	0	0	42	United-States	<=50K
33	Private	110978	Some-college	10	Divorced	Craft-repair	Other-relative	Other	Female	0	0	40	United-States	<=50K
28	Private	76714	Prof-school	15	Never-married	Prof-specialty	Not-in-family	White	Male	0	0	55	United-States	>50K
59	State-gov	268700	HS-grad	9	Married-civ-spouse	Other-service	Husband	White	Male	0	0	40	United-States	<=50K
40	State-gov	170525	Some-college	10	Never-married	Adm-clerical	Not-in-family	White	Female	0	0	38	United-States	<=50K
41	Private	180138	Bachelors	13	Married-civ-spouse	Exec-managerial	Husband	White	Male	0	0	50	Iran	>50K
38	Local-gov	115076	Masters	14	Married-civ-spouse	Exec-managerial	Husband	White	Male	0	0	70	United-States	>50K
23	Private	115458	HS-grad	9	Never-married	Transport-moving	Own-child	White	Male	0	0	40	United-States	<=50K
40	Private	347890	Bachelors	13	Married-civ-spouse	Prof-specialty	Husband	White	Male	0	0	40	United-States	>50K
41	Self-emp-not-inc	196001	HS-grad	9	Married-civ-spouse	Other-service	Wife	White	Female	0	0	20	United-States	<=50K
24	State-gov	273905	Assoc-acdm	12	Married-civ-spouse	Protective-serv	Husband	White	Male	0	0	50	United-States	<=50K
20	Not-Specified	119156	Some-college	10	Never-married	Not-Specified	Own-child	White	Male	0	0	20	United-States	<=50K
38	Private	179488	Some-college	10	Divorced	Craft-repair	Not-in-family	White	Male	0	1741	40	United-States	<=50K
56	Private	203580	HS-grad	9	Married-civ-spouse	Adm-clerical	Husband	White	Male	0	0	35	Not-Specified	<=50K
58	Private	236596	HS-grad	9	Married-civ-spouse	Adm-clerical	Husband	White	Male	0	0	45	United-States	>50K
32	Private	183916	HS-grad	9	Never-married	Other-service	Not-in-family	White	Female	0	0	34	United-States	<=50K
40	Private	207578	Assoc-acdm	12	Married-civ-spouse	Tech-support	Husband	White	Male	0	1977	60	United-States	>50K
45	Private	153141	HS-grad	9	Married-civ-spouse	Adm-clerical	Husband	White	Male	0	0	40	Not-Specified	<=50K
41	Private	112763	Prof-school	15	Married-civ-spouse	Prof-specialty	Wife	White	Female	0	0	40	United-States	>50K
42	Private	390781	Bachelors	13	Married-civ-spouse	Adm-clerical	Wife	Black	Female	0	0	40	United-States	<=50K
59	Local-gov	171328	10th	6	Widowed	Other-service	Unmarried	Black	Female	0	0	30	United-States	<=50K
19	Local-gov	27382	Some-college	10	Never-married	Adm-clerical	Own-child	White	Male	0	0	40	United-States	<=50K
58	Private	259014	Some-college	10	Never-married	Transport-moving	Not-in-family	White	Male	0	0	20	United-States	<=50K
42	Self-emp-not-inc	303044	HS-grad	9	Married-civ-spouse	Farming-fishing	Husband	Asian-Pac-Islander	Male	0	0	40	Cambodia	>50K
20	Private	117789	HS-grad	9	Never-married	Other-service	Own-child	White	Female	0	0	40	United-States	<=50K
32	Private	172579	HS-grad	9	Separated	Other-service	Not-in-family	White	Female	0	0	30	United-States	<=50K
45	Private	187666	Assoc-voc	11	Widowed	Exec-managerial	Not-in-family	White	Female	0	0	45	United-States	<=50K
50	Private	204518	7th-8th	4	Divorced	Craft-repair	Not-in-family	White	Male	0	0	40	United-States	<=50K
36	Private	150042	Bachelors	13	Divorced	Prof-specialty	Own-child	White	Female	0	0	40	United-States	<=50K
45	Private	98092	HS-grad	9	Married-civ-spouse	Sales	Husband	White	Male	0	0	60	United-States	<=50K
17	Private	245918	11th	7	Never-married	Other-service	Own-child	White	Male	0	0	12	United-States	<=50K
59	Private	146013	Some-college	10	Married-civ-spouse	Sales	Husband	White	Male	4064	0	40	United-States	<=50K
26	Private	378322	11th	7	Married-civ-spouse	Craft-repair	Husband	White	Male	0	0	40	United-States	<=50K
37	Self-emp-inc	257295	Some-college	10	Married-civ-spouse	Exec-managerial	Husband	Asian-Pac-Islander	Male	0	0	75	Thailand	>50K
19	Not-Specified	218956	Some-college	10	Never-married	Not-Specified	Own-child	White	Male	0	0	24	Canada	<=50K
64	Private	21174	HS-grad	9	Married-civ-spouse	Exec-managerial	Husband	White	Male	0	0	40	United-States	>50K
33	Private	185480	Bachelors	13	Never-married	Prof-specialty	Not-in-family	White	Female	0	0	45	United-States	<=50K
33	Private	222205	HS-grad	9	Married-civ-spouse	Craft-repair	Wife	White	Female	0	0	40	United-States	>50K
61	Private	69867	HS-grad	9	Married-civ-spouse	Exec-managerial	Husband	White	Male	0	0	40	United-States	>50K
17	Private	191260	9th	5	Never-married	Other-service	Own-child	White	Male	1055	0	24	United-States	<=50K
50	Self-emp-not-inc	30653	Masters	14	Married-civ-spouse	Farming-fishing	Husband	White	Male	2407	0	98	United-States	<=50K
27	Local-gov	209109	Masters	14	Never-married	Prof-specialty	Own-child	White	Male	0	0	35	United-States	<=50K
30	Private	70377	HS-grad	9	Divorced	Prof-specialty	Own-child	White	Female	0	0	40	United-States	<=50K
43	Private	477983	HS-grad	9	Married-civ-spouse	Handlers-cleaners	Husband	Black	Male	0	0	40	United-States	<=50K
44	Private	170924	Some-college	10	Married-civ-spouse	Craft-repair	Husband	White	Male	7298	0	40	United-States	>50K
35	Private	190174	Some-college	10	Never-married	Exec-managerial	Not-in-family	White	Female	0	0	40	United-States	<=50K
25	Private	193787	Some-college	10	Never-married	Tech-support	Own-child	White	Female	0	0	40	United-States	<=50K
24	Private	279472	Some-college	10	Married-civ-spouse	Machine-op-inspct	Wife	White	Female	7298	0	48	United-States	>50K
22	Private	34918	Bachelors	13	Never-married	Prof-specialty	Not-in-family	White	Female	0	0	15	Germany	<=50K
42	Local-gov	97688	Some-college	10	Married-civ-spouse	Craft-repair	Husband	White	Male	5178	0	40	United-States	>50K
34	Private	175413	Assoc-acdm	12	Divorced	Sales	Unmarried	Black	Female	0	0	45	United-States	<=50K
60	Private	173960	Bachelors	13	Divorced	Prof-specialty	Not-in-family	White	Female	0	0	42	United-States	<=50K
21	Private	205759	HS-grad	9	Never-married	Handlers-cleaners	Own-child	White	Male	0	0	40	United-States	<=50K
57	Federal-gov	425161	Masters	14	Married-civ-spouse	Sales	Husband	White	Male	15024	0	40	United-States	>50K
41	Private	220531	Prof-school	15	Married-civ-spouse	Prof-specialty	Husband	White	Male	0	0	60	United-States	>50K
50	Private	176609	Some-college	10	Divorced	Other-service	Not-in-family	White	Male	0	0	45	United-States	<=50K
25	Private	371987	Bachelors	13	Never-married	Exec-managerial	Not-in-family	White	Female	0	0	40	United-States	<=50K
50	Private	193884	7th-8th	4	Married-civ-spouse	Craft-repair	Husband	White	Male	0	0	40	Ecuador	<=50K
36	Private	200352	Bachelors	13	Married-civ-spouse	Prof-specialty	Husband	White	Male	0	0	45	United-States	<=50K
31	Private	127595	HS-grad	9	Divorced	Prof-specialty	Not-in-family	White	Female	0	0	40	United-States	<=50K
29	Local-gov	220419	Bachelors	13	Never-married	Protective-serv	Not-in-family	White	Male	0	0	56	United-States	<=50K
21	Private	231931	Some-college	10	Never-married	Sales	Own-child	White	Male	0	0	45	United-States	<=50K
27	Private	248402	Bachelors	13	Never-married	Tech-support	Unmarried	Black	Female	0	0	40	United-States	<=50K
65	Private	111095	HS-grad	9	Married-civ-spouse	Transport-moving	Husband	White	Male	0	0	16	United-States	<=50K
37	Self-emp-inc	57424	Bachelors	13	Divorced	Sales	Not-in-family	White	Female	0	0	60	United-States	<=50K
39	Not-Specified	157443	Masters	14	Married-civ-spouse	Not-Specified	Wife	Asian-Pac-Islander	Female	3464	0	40	Not-Specified	<=50K
24	Private	278130	HS-grad	9	Never-married	Craft-repair	Own-child	White	Male	0	0	40	United-States	<=50K
38	Private	169469	HS-grad	9	Divorced	Sales	Not-in-family	White	Male	0	0	80	United-States	<=50K
48	Private	146268	Bachelors	13	Married-civ-spouse	Adm-clerical	Husband	White	Male	7688	0	40	United-States	>50K
21	Private	153718	Some-college	10	Never-married	Other-service	Not-in-family	Asian-Pac-Islander	Female	0	0	25	United-States	<=50K
31	Private	217460	HS-grad	9	Married-civ-spouse	Transport-moving	Husband	White	Male	0	0	45	United-States	>50K
55	Private	238638	HS-grad	9	Married-civ-spouse	Sales	Husband	White	Male	4386	0	40	United-States	>50K
24	Private	303296	Some-college	10	Married-civ-spouse	Adm-clerical	Wife	Asian-Pac-Islander	Female	0	0	40	Laos	<=50K
43	Private	173321	HS-grad	9	Divorced	Adm-clerical	Not-in-family	White	Female	0	0	40	United-States	<=50K
26	Private	193945	Assoc-acdm	12	Never-married	Tech-support	Not-in-family	White	Male	0	0	45	United-States	<=50K
46	Private	83082	Assoc-acdm	12	Never-married	Prof-specialty	Not-in-family	White	Female	0	0	33	United-States	<=50K
35	Private	193815	Assoc-acdm	12	Married-civ-spouse	Adm-clerical	Husband	White	Male	0	0	40	United-States	>50K
41	Self-emp-inc	34987	Some-college	10	Married-civ-spouse	Farming-fishing	Husband	White	Male	0	0	54	United-States	>50K
26	Private	59306	Bachelors	13	Never-married	Sales	Not-in-family	White	Male	0	0	40	United-States	<=50K
34	Private	142897	Masters	14	Married-civ-spouse	Exec-managerial	Husband	Asian-Pac-Islander	Male	7298	0	35	Taiwan	>50K
19	Not-Specified	860348	Some-college	10	Never-married	Not-Specified	Own-child	Black	Female	0	0	25	United-States	<=50K
36	Self-emp-not-inc	205607	Bachelors	13	Divorced	Prof-specialty	Not-in-family	Black	Female	0	0	40	United-States	>50K
22	Private	199698	Some-college	10	Never-married	Sales	Own-child	White	Male	0	0	15	United-States	<=50K
24	Private	191954	Some-college	10	Never-married	Machine-op-inspct	Not-in-family	White	Male	0	0	40	United-States	<=50K
77	Self-emp-not-inc	138714	Some-college	10	Married-civ-spouse	Sales	Husband	White	Male	0	0	40	United-States	<=50K
22	Private	399087	5th-6th	3	Married-civ-spouse	Machine-op-inspct	Other-relative	White	Female	0	0	40	Mexico	<=50K
29	Private	423158	Some-college	10	Never-married	Tech-support	Not-in-family	White	Female	0	0	40	United-States	<=50K
62	Private	159841	HS-grad	9	Widowed	Other-service	Not-in-family	White	Female	0	0	24	United-States	<=50K
39	Self-emp-not-inc	174308	HS-grad	9	Married-civ-spouse	Exec-managerial	Husband	White	Male	0	0	40	United-States	<=50K
43	Private	50356	Some-college	10	Married-civ-spouse	Craft-repair	Husband	White	Male	0	1485	50	United-States	<=50K
35	Private	186110	HS-grad	9	Divorced	Transport-moving	Not-in-family	White	Male	0	0	45	United-States	<=50K
29	Private	200381	11th	7	Never-married	Exec-managerial	Not-in-family	White	Female	0	0	40	United-States	<=50K
76	Self-emp-not-inc	174309	Masters	14	Married-civ-spouse	Craft-repair	Husband	White	Male	0	0	10	United-States	<=50K
63	Self-emp-not-inc	78383	HS-grad	9	Married-civ-spouse	Farming-fishing	Husband	White	Male	0	0	45	United-States	<=50K
23	Not-Specified	211601	Assoc-voc	11	Never-married	Not-Specified	Own-child	Black	Female	0	0	15	United-States	<=50K
43	Private	187728	Some-college	10	Married-civ-spouse	Prof-specialty	Wife	White	Female	0	1887	50	United-States	>50K
58	Self-emp-not-inc	321171	HS-grad	9	Married-civ-spouse	Handlers-cleaners	Husband	White	Male	0	0	40	United-States	<=50K
66	Private	127921	HS-grad	9	Never-married	Transport-moving	Not-in-family	White	Male	2050	0	55	United-States	<=50K
41	Private	206565	Some-college	10	Never-married	Craft-repair	Not-in-family	Black	Male	0	0	45	United-States	<=50K
26	Private	224563	Bachelors	13	Never-married	Adm-clerical	Not-in-family	White	Male	0	0	40	United-States	<=50K
47	Private	178686	Assoc-voc	11	Never-married	Other-service	Not-in-family	White	Male	0	0	40	United-States	<=50K
55	Local-gov	98545	10th	6	Married-civ-spouse	Adm-clerical	Husband	White	Male	0	0	40	United-States	<=50K
53	Private	242606	HS-grad	9	Married-civ-spouse	Transport-moving	Husband	White	Male	0	0	40	United-States	<=50K
17	Private	270942	5th-6th	3	Never-married	Other-service	Other-relative	White	Male	0	0	48	Mexico	<=50K
30	Private	94235	HS-grad	9	Never-married	Craft-repair	Other-relative	White	Male	0	0	40	United-States	<=50K
49	Private	71195	Masters	14	Never-married	Prof-specialty	Not-in-family	White	Male	0	0	60	United-States	<=50K
19	Private	104112	HS-grad	9	Never-married	Sales	Unmarried	Black	Male	0	0	30	Haiti	<=50K
45	Private	261192	HS-grad	9	Married-civ-spouse	Other-service	Husband	Black	Male	0	0	40	United-States	<=50K
26	Private	94936	Assoc-acdm	12	Never-married	Sales	Not-in-family	White	Male	0	0	40	United-States	<=50K
38	Private	296478	Assoc-voc	11	Married-civ-spouse	Craft-repair	Husband	White	Male	7298	0	40	United-States	>50K
36	State-gov	119272	HS-grad	9	Married-civ-spouse	Protective-serv	Husband	White	Male	7298	0	40	United-States	>50K
33	Private	85043	HS-grad	9	Never-married	Farming-fishing	Not-in-family	White	Male	0	0	20	United-States	<=50K
22	State-gov	293364	Some-college	10	Never-married	Protective-serv	Own-child	Black	Female	0	0	40	United-States	<=50K
43	Self-emp-not-inc	241895	Bachelors	13	Never-married	Sales	Not-in-family	White	Male	0	0	42	United-States	<=50K
67	Not-Specified	36135	11th	7	Married-civ-spouse	Not-Specified	Husband	White	Male	0	0	8	United-States	<=50K
30	Not-Specified	151989	Assoc-voc	11	Divorced	Not-Specified	Unmarried	White	Female	0	0	40	United-States	<=50K
56	Private	101128	Assoc-acdm	12	Married-spouse-absent	Other-service	Not-in-family	White	Male	0	0	25	Iran	<=50K
31	Private	156464	Bachelors	13	Never-married	Prof-specialty	Own-child	White	Male	0	0	25	United-States	<=50K
33	Private	117963	Bachelors	13	Married-civ-spouse	Exec-managerial	Husband	White	Male	0	0	40	United-States	>50K
26	Private	192262	HS-grad	9	Married-civ-spouse	Other-service	Husband	White	Male	0	0	40	United-States	<=50K
33	Private	111363	Bachelors	13	Married-civ-spouse	Exec-managerial	Husband	White	Male	0	0	40	United-States	>50K
46	Local-gov	329752	11th	7	Married-civ-spouse	Transport-moving	Husband	White	Male	0	0	30	United-States	<=50K
59	Not-Specified	372020	Bachelors	13	Married-civ-spouse	Not-Specified	Husband	White	Male	0	0	40	United-States	>50K
38	Federal-gov	95432	HS-grad	9	Married-civ-spouse	Adm-clerical	Husband	White	Male	0	0	40	United-States	>50K
65	Private	161400	11th	7	Widowed	Other-service	Unmarried	Other	Male	0	0	40	United-States	<=50K
40	Private	96129	Assoc-voc	11	Married-civ-spouse	Tech-support	Husband	White	Male	0	0	40	United-States	>50K
42	Private	111949	HS-grad	9	Married-civ-spouse	Adm-clerical	Wife	White	Female	0	0	35	United-States	<=50K
26	Self-emp-not-inc	117125	9th	5	Married-civ-spouse	Craft-repair	Husband	White	Male	0	0	40	Portugal	<=50K
36	Private	348022	10th	6	Married-civ-spouse	Other-service	Wife	White	Female	0	0	24	United-States	<=50K
62	Private	270092	Masters	14	Married-civ-spouse	Prof-specialty	Husband	White	Male	0	0	40	United-States	>50K
43	Private	180609	Bachelors	13	Married-civ-spouse	Transport-moving	Husband	White	Male	0	0	45	United-States	<=50K
43	Private	174575	Bachelors	13	Divorced	Exec-managerial	Not-in-family	White	Male	0	1564	45	United-States	>50K
22	Private	410439	HS-grad	9	Married-spouse-absent	Sales	Not-in-family	White	Male	0	0	55	United-States	<=50K
28	Private	92262	HS-grad	9	Married-civ-spouse	Craft-repair	Husband	White	Male	0	0	40	United-States	<=50K
56	Self-emp-not-inc	183081	Some-college	10	Married-civ-spouse	Sales	Husband	White	Male	0	0	45	United-States	<=50K
22	Private	362589	Assoc-acdm	12	Never-married	Sales	Not-in-family	White	Female	0	0	15	United-States	<=50K
57	Private	212448	Bachelors	13	Divorced	Exec-managerial	Not-in-family	White	Female	0	0	45	United-States	>50K
39	Private	481060	HS-grad	9	Divorced	Sales	Unmarried	White	Female	0	0	40	United-States	<=50K
26	Federal-gov	185885	Some-college	10	Never-married	Adm-clerical	Unmarried	White	Female	0	0	15	United-States	<=50K
17	Private	89821	11th	7	Never-married	Other-service	Own-child	White	Male	0	0	10	United-States	<=50K
40	State-gov	184018	Assoc-voc	11	Married-civ-spouse	Machine-op-inspct	Husband	White	Male	0	0	38	United-States	>50K
45	Private	256649	HS-grad	9	Married-civ-spouse	Machine-op-inspct	Husband	Black	Male	0	0	40	United-States	<=50K
44	Private	160323	HS-grad	9	Never-married	Craft-repair	Not-in-family	Black	Male	0	0	40	United-States	<=50K
20	Local-gov	350845	Some-college	10	Never-married	Adm-clerical	Own-child	White	Female	0	0	10	United-States	<=50K
33	Private	267404	HS-grad	9	Married-civ-spouse	Craft-repair	Wife	White	Female	0	0	40	United-States	<=50K
23	Private	35633	Some-college	10	Never-married	Sales	Not-in-family	White	Male	0	0	40	United-States	<=50K
46	Self-emp-not-inc	80914	Masters	14	Divorced	Exec-managerial	Not-in-family	White	Male	0	0	30	United-States	<=50K
38	Private	172927	HS-grad	9	Married-civ-spouse	Sales	Husband	White	Male	0	0	50	United-States	<=50K
54	Private	174319	HS-grad	9	Divorced	Transport-moving	Not-in-family	White	Male	0	0	40	United-States	<=50K
46	Private	214955	5th-6th	3	Divorced	Craft-repair	Not-in-family	White	Female	0	2339	45	United-States	<=50K
25	Private	344991	Some-college	10	Married-civ-spouse	Craft-repair	Husband	White	Male	0	0	40	United-States	<=50K
46	Private	108699	Some-college	10	Divorced	Sales	Not-in-family	White	Female	0	0	40	United-States	<=50K
36	Local-gov	117312	Some-college	10	Married-civ-spouse	Transport-moving	Wife	White	Female	0	0	40	United-States	<=50K
23	Private	396099	HS-grad	9	Never-married	Other-service	Not-in-family	White	Female	0	0	25	United-States	<=50K
29	Private	134152	HS-grad	9	Separated	Machine-op-inspct	Not-in-family	White	Male	0	0	40	United-States	<=50K
44	Private	162028	Some-college	10	Married-civ-spouse	Adm-clerical	Wife	White	Female	0	2415	6	United-States	>50K
19	Private	25429	Some-college	10	Never-married	Adm-clerical	Own-child	White	Female	0	0	16	United-States	<=50K
19	Private	232392	HS-grad	9	Never-married	Other-service	Other-relative	White	Female	0	0	40	United-States	<=50K
35	Private	220098	HS-grad	9	Married-civ-spouse	Other-service	Wife	White	Female	0	0	40	United-States	>50K
27	Private	301302	Bachelors	13	Never-married	Craft-repair	Not-in-family	White	Male	0	0	50	United-States	<=50K
46	Self-emp-not-inc	277946	Assoc-acdm	12	Separated	Craft-repair	Not-in-family	White	Male	0	0	40	United-States	<=50K
34	State-gov	98101	Bachelors	13	Married-civ-spouse	Exec-managerial	Husband	White	Male	7688	0	45	Not-Specified	>50K
34	Private	196164	HS-grad	9	Never-married	Other-service	Not-in-family	White	Female	0	0	35	United-States	<=50K
44	Private	115562	Some-college	10	Married-civ-spouse	Tech-support	Husband	White	Male	0	0	40	United-States	<=50K
45	Private	96975	Some-college	10	Divorced	Handlers-cleaners	Unmarried	White	Female	0	0	40	United-States	<=50K
20	Not-Specified	137300	HS-grad	9	Never-married	Not-Specified	Other-relative	White	Female	0	0	35	United-States	<=50K
25	Private	86872	Bachelors	13	Married-civ-spouse	Exec-managerial	Husband	White	Male	0	0	55	United-States	>50K
52	Self-emp-inc	132178	Bachelors	13	Married-civ-spouse	Exec-managerial	Husband	White	Male	0	0	50	United-States	>50K
20	Private	416103	Some-college	10	Never-married	Handlers-cleaners	Own-child	White	Male	0	0	40	United-States	<=50K
28	Private	108574	Some-college	10	Never-married	Other-service	Not-in-family	White	Female	0	0	40	United-States	<=50K
50	State-gov	288353	Bachelors	13	Married-civ-spouse	Protective-serv	Husband	White	Male	0	0	40	United-States	>50K
34	Private	227689	Assoc-voc	11	Divorced	Tech-support	Not-in-family	White	Female	0	0	64	United-States	<=50K
28	Private	166481	7th-8th	4	Married-civ-spouse	Handlers-cleaners	Husband	Other	Male	0	2179	40	Puerto-Rico	<=50K
41	Private	445382	Masters	14	Married-civ-spouse	Exec-managerial	Husband	White	Male	0	1977	65	United-States	>50K
28	Private	110145	HS-grad	9	Married-civ-spouse	Adm-clerical	Husband	White	Male	0	0	40	United-States	<=50K
46	Self-emp-not-inc	317253	HS-grad	9	Married-civ-spouse	Craft-repair	Husband	White	Male	0	0	25	United-States	<=50K
28	Not-Specified	123147	Some-college	10	Married-civ-spouse	Not-Specified	Wife	White	Female	0	1887	40	United-States	>50K
32	Private	364657	Some-college	10	Married-civ-spouse	Exec-managerial	Husband	White	Male	0	0	50	United-States	<=50K
41	Local-gov	42346	Some-college	10	Divorced	Other-service	Not-in-family	Black	Female	0	0	24	United-States	<=50K
24	Private	241951	HS-grad	9	Never-married	Handlers-cleaners	Unmarried	Black	Female	0	0	40	United-States	<=50K
33	Private	118500	Some-college	10	Divorced	Exec-managerial	Unmarried	White	Female	0	0	40	United-States	<=50K
46	Private	188386	Doctorate	16	Married-civ-spouse	Exec-managerial	Husband	White	Male	15024	0	60	United-States	>50K
31	State-gov	1033222	Some-college	10	Married-civ-spouse	Machine-op-inspct	Husband	White	Male	0	0	40	United-States	<=50K
35	Private	92440	12th	8	Divorced	Craft-repair	Not-in-family	White	Male	0	0	50	United-States	>50K
52	Private	190762	1st-4th	2	Married-civ-spouse	Machine-op-inspct	Husband	White	Male	0	0	40	Mexico	<=50K
30	Private	426017	11th	7	Never-married	Other-service	Own-child	White	Female	0	0	19	United-States	<=50K
34	Local-gov	243867	11th	7	Separated	Machine-op-inspct	Not-in-family	Black	Male	0	0	40	United-States	<=50K
34	State-gov	240283	HS-grad	9	Divorced	Transport-moving	Unmarried	White	Female	0	0	40	United-States	<=50K
20	Private	61777	Some-college	10	Married-civ-spouse	Sales	Husband	White	Male	0	0	30	United-States	<=50K
17	Private	175024	11th	7	Never-married	Handlers-cleaners	Own-child	White	Male	2176	0	18	United-States	<=50K
32	State-gov	92003	Bachelors	13	Married-civ-spouse	Exec-managerial	Wife	White	Female	0	0	40	United-States	>50K
29	Private	188401	HS-grad	9	Divorced	Farming-fishing	Not-in-family	White	Male	0	0	40	United-States	<=50K
33	Private	228528	10th	6	Never-married	Craft-repair	Unmarried	White	Female	0	0	35	United-States	<=50K
25	Private	133373	HS-grad	9	Married-civ-spouse	Transport-moving	Husband	White	Male	0	0	60	United-States	<=50K
36	Federal-gov	255191	Masters	14	Never-married	Prof-specialty	Not-in-family	White	Male	0	1408	40	United-States	<=50K
23	Private	204653	HS-grad	9	Never-married	Handlers-cleaners	Not-in-family	White	Male	0	0	72	Dominican-Republic	<=50K
63	Self-emp-inc	222289	HS-grad	9	Married-civ-spouse	Exec-managerial	Husband	White	Male	0	0	40	United-States	>50K
47	Local-gov	287480	Masters	14	Married-civ-spouse	Prof-specialty	Husband	White	Male	0	0	40	United-States	<=50K
80	Not-Specified	107762	HS-grad	9	Widowed	Not-Specified	Not-in-family	White	Male	0	0	24	United-States	<=50K
17	Not-Specified	202521	11th	7	Never-married	Not-Specified	Own-child	White	Male	0	0	40	United-States	<=50K
40	Self-emp-not-inc	204116	Bachelors	13	Married-spouse-absent	Prof-specialty	Not-in-family	White	Female	2174	0	40	United-States	<=50K
30	Private	29662	Assoc-acdm	12	Married-civ-spouse	Other-service	Wife	White	Female	0	0	25	United-States	>50K
27	Private	116358	Some-college	10	Never-married	Craft-repair	Own-child	Asian-Pac-Islander	Male	0	1980	40	Philippines	<=50K
33	Private	208405	Masters	14	Married-civ-spouse	Prof-specialty	Husband	White	Male	0	0	50	United-States	>50K
34	Local-gov	284843	HS-grad	9	Never-married	Farming-fishing	Not-in-family	Black	Male	594	0	60	United-States	<=50K
34	Local-gov	117018	Some-college	10	Never-married	Protective-serv	Not-in-family	White	Female	0	0	40	United-States	<=50K
23	Private	81281	Some-college	10	Married-civ-spouse	Adm-clerical	Husband	White	Male	0	0	40	United-States	<=50K
42	Local-gov	340148	Some-college	10	Married-civ-spouse	Adm-clerical	Wife	White	Female	0	0	40	United-States	<=50K
29	Private	363425	Bachelors	13	Never-married	Prof-specialty	Not-in-family	White	Male	0	0	40	United-States	<=50K
45	Private	45857	HS-grad	9	Divorced	Adm-clerical	Not-in-family	White	Female	0	0	28	United-States	<=50K
24	Federal-gov	191073	HS-grad	9	Never-married	Armed-Forces	Own-child	White	Male	0	0	40	United-States	<=50K
44	Private	116632	Some-college	10	Married-civ-spouse	Prof-specialty	Husband	White	Male	0	0	40	United-States	>50K
27	Private	405855	9th	5	Never-married	Craft-repair	Other-relative	White	Male	0	0	40	Mexico	<=50K
20	Private	298227	Some-college	10	Never-married	Sales	Not-in-family	White	Male	0	0	35	United-States	<=50K
44	Private	290521	HS-grad	9	Widowed	Exec-managerial	Unmarried	Black	Female	0	0	40	United-States	<=50K
51	Private	56915	HS-grad	9	Married-civ-spouse	Craft-repair	Husband	Amer-Indian-Eskimo	Male	0	0	40	United-States	<=50K
20	Private	146538	HS-grad	9	Married-civ-spouse	Machine-op-inspct	Husband	White	Male	0	0	40	United-States	<=50K
17	Not-Specified	258872	11th	7	Never-married	Not-Specified	Own-child	White	Female	0	0	5	United-States	<=50K
19	Private	206399	HS-grad	9	Never-married	Machine-op-inspct	Own-child	Black	Female	0	0	40	United-States	<=50K
45	Self-emp-inc	197332	Some-college	10	Married-civ-spouse	Craft-repair	Husband	White	Male	0	0	55	United-States	>50K
60	Private	245062	HS-grad	9	Married-civ-spouse	Craft-repair	Husband	White	Male	0	0	40	United-States	>50K
42	Private	197583	Assoc-acdm	12	Married-civ-spouse	Exec-managerial	Husband	Black	Male	0	0	40	Not-Specified	>50K
44	Self-emp-not-inc	234885	HS-grad	9	Married-civ-spouse	Sales	Wife	White	Female	0	0	40	United-States	>50K
40	Private	72887	Assoc-voc	11	Married-civ-spouse	Machine-op-inspct	Husband	Asian-Pac-Islander	Male	0	0	40	United-States	>50K
30	Private	180374	HS-grad	9	Married-civ-spouse	Exec-managerial	Wife	White	Female	0	0	40	United-States	<=50K
38	Private	351299	Some-college	10	Married-civ-spouse	Transport-moving	Husband	Black	Male	0	0	50	United-States	<=50K
23	Private	54012	HS-grad	9	Married-civ-spouse	Transport-moving	Husband	White	Male	0	0	60	United-States	<=50K
32	Not-Specified	115745	Some-college	10	Married-civ-spouse	Not-Specified	Husband	White	Male	0	0	40	United-States	<=50K
44	Private	116632	Assoc-acdm	12	Never-married	Farming-fishing	Own-child	White	Male	0	0	40	United-States	<=50K
54	Local-gov	288825	HS-grad	9	Married-civ-spouse	Transport-moving	Husband	Black	Male	0	0	40	United-States	<=50K
32	Private	132601	Bachelors	13	Married-civ-spouse	Prof-specialty	Husband	White	Male	0	0	50	United-States	<=50K
50	Private	193374	1st-4th	2	Married-spouse-absent	Craft-repair	Unmarried	White	Male	0	0	40	United-States	<=50K
24	Private	170070	Bachelors	13	Never-married	Tech-support	Not-in-family	White	Female	0	0	20	United-States	<=50K
37	Private	126708	HS-grad	9	Married-civ-spouse	Adm-clerical	Wife	White	Female	0	0	60	United-States	<=50K
52	Private	35598	HS-grad	9	Divorced	Transport-moving	Unmarried	White	Male	0	0	40	United-States	<=50K
38	Private	33983	Some-college	10	Married-civ-spouse	Transport-moving	Husband	White	Male	0	0	40	United-States	<=50K
49	Private	192776	Masters	14	Married-civ-spouse	Exec-managerial	Husband	White	Male	0	1977	45	United-States	>50K
30	Private	118551	Bachelors	13	Married-civ-spouse	Tech-support	Wife	White	Female	0	0	16	United-States	>50K
60	Private	201965	Some-college	10	Never-married	Prof-specialty	Unmarried	White	Male	0	0	40	United-States	>50K
22	Not-Specified	139883	Some-college	10	Never-married	Not-Specified	Own-child	White	Male	0	0	40	United-States	<=50K
35	Private	285020	HS-grad	9	Never-married	Craft-repair	Not-in-family	White	Male	0	0	40	United-States	<=50K
30	Private	303990	HS-grad	9	Never-married	Transport-moving	Not-in-family	White	Male	0	0	60	United-States	<=50K
67	Private	49401	Assoc-voc	11	Divorced	Other-service	Not-in-family	White	Female	0	0	24	United-States	<=50K
46	Private	279196	Bachelors	13	Never-married	Craft-repair	Not-in-family	White	Female	0	0	40	United-States	<=50K
17	Private	211870	9th	5	Never-married	Other-service	Not-in-family	White	Male	0	0	6	United-States	<=50K
22	Private	281432	Some-college	10	Never-married	Handlers-cleaners	Own-child	White	Male	0	0	30	United-States	<=50K
27	Private	161155	10th	6	Never-married	Other-service	Not-in-family	White	Male	0	0	40	United-States	<=50K
23	Private	197904	HS-grad	9	Never-married	Other-service	Unmarried	White	Female	0	0	35	United-States	<=50K
33	Private	111746	Assoc-acdm	12	Married-civ-spouse	Craft-repair	Husband	White	Male	0	0	45	Portugal	<=50K
43	Self-emp-not-inc	170721	Some-college	10	Married-civ-spouse	Craft-repair	Husband	White	Male	0	0	20	United-States	<=50K
28	State-gov	70100	Bachelors	13	Never-married	Prof-specialty	Not-in-family	White	Male	0	0	20	United-States	<=50K
41	Private	193626	HS-grad	9	Married-spouse-absent	Craft-repair	Unmarried	White	Female	0	0	40	United-States	<=50K
52	Not-Specified	271749	12th	8	Never-married	Not-Specified	Other-relative	Black	Male	594	0	40	United-States	<=50K
25	Private	189775	Some-college	10	Married-spouse-absent	Adm-clerical	Own-child	Black	Female	0	0	20	United-States	<=50K
63	Not-Specified	401531	1st-4th	2	Married-civ-spouse	Not-Specified	Husband	White	Male	0	0	35	United-States	<=50K
59	Local-gov	286967	HS-grad	9	Married-civ-spouse	Transport-moving	Husband	White	Male	0	0	45	United-States	<=50K
45	Local-gov	164427	Bachelors	13	Divorced	Prof-specialty	Unmarried	White	Female	0	0	40	United-States	<=50K
38	Private	91039	Bachelors	13	Married-civ-spouse	Sales	Husband	White	Male	15024	0	60	United-States	>50K
40	Private	347934	HS-grad	9	Never-married	Other-service	Not-in-family	White	Female	0	0	35	United-States	<=50K
46	Federal-gov	371373	HS-grad	9	Divorced	Adm-clerical	Not-in-family	White	Male	0	0	40	United-States	<=50K
35	Private	32220	Assoc-acdm	12	Never-married	Exec-managerial	Not-in-family	White	Female	0	0	60	United-States	<=50K
34	Private	187251	HS-grad	9	Divorced	Prof-specialty	Unmarried	White	Female	0	0	25	United-States	<=50K
33	Private	178107	Bachelors	13	Never-married	Craft-repair	Own-child	White	Male	0	0	20	United-States	<=50K
41	Private	343121	HS-grad	9	Divorced	Adm-clerical	Unmarried	White	Female	0	0	36	United-States	<=50K
20	Private	262749	Some-college	10	Never-married	Machine-op-inspct	Own-child	White	Male	0	0	40	United-States	<=50K
23	Private	403107	5th-6th	3	Never-married	Other-service	Own-child	White	Male	0	0	40	El-Salvador	<=50K
26	Private	64293	Some-college	10	Never-married	Prof-specialty	Not-in-family	White	Female	0	0	35	United-States	<=50K
72	Not-Specified	303588	HS-grad	9	Married-civ-spouse	Not-Specified	Husband	White	Male	0	0	20	United-States	<=50K
23	Local-gov	324960	HS-grad	9	Never-married	Farming-fishing	Not-in-family	White	Male	0	0	40	Poland	<=50K
62	Local-gov	114060	HS-grad	9	Married-civ-spouse	Transport-moving	Husband	White	Male	0	0	40	United-States	<=50K
52	Private	48925	Some-college	10	Married-civ-spouse	Adm-clerical	Husband	White	Male	0	0	40	United-States	<=50K
58	Private	180980	Some-college	10	Divorced	Other-service	Unmarried	White	Female	0	0	42	France	<=50K
25	Private	181054	Bachelors	13	Never-married	Sales	Not-in-family	White	Female	0	0	40	United-States	<=50K
24	Private	388093	Bachelors	13	Never-married	Exec-managerial	Not-in-family	Black	Male	0	0	40	United-States	<=50K
19	Private	249609	Some-college	10	Never-married	Protective-serv	Own-child	White	Male	0	0	8	United-States	<=50K
43	Private	112131	Some-college	10	Married-civ-spouse	Exec-managerial	Husband	White	Male	0	0	40	United-States	<=50K
47	Local-gov	543162	HS-grad	9	Separated	Adm-clerical	Unmarried	Black	Female	0	0	40	United-States	<=50K
39	Private	91996	HS-grad	9	Divorced	Other-service	Unmarried	White	Female	0	0	40	United-States	<=50K
49	Private	141944	Assoc-voc	11	Married-spouse-absent	Handlers-cleaners	Unmarried	White	Male	0	1380	42	United-States	<=50K
53	Not-Specified	251804	5th-6th	3	Widowed	Not-Specified	Unmarried	Black	Female	0	0	30	United-States	<=50K
32	Private	37070	Assoc-voc	11	Never-married	Craft-repair	Not-in-family	White	Male	0	0	45	United-States	<=50K
34	Private	337587	Some-college	10	Married-civ-spouse	Prof-specialty	Husband	White	Male	0	0	50	United-States	>50K
28	Private	189346	HS-grad	9	Divorced	Craft-repair	Not-in-family	White	Male	0	0	45	United-States	<=50K
57	Not-Specified	222216	Assoc-voc	11	Widowed	Not-Specified	Unmarried	White	Female	0	0	38	United-States	<=50K
25	Private	267044	Some-college	10	Never-married	Adm-clerical	Not-in-family	Amer-Indian-Eskimo	Female	0	0	20	United-States	<=50K
20	Not-Specified	214635	Some-college	10	Never-married	Not-Specified	Own-child	White	Male	0	0	24	United-States	<=50K
21	Not-Specified	204226	Some-college	10	Never-married	Not-Specified	Unmarried	White	Female	0	0	35	United-States	<=50K
34	Private	108116	Bachelors	13	Married-civ-spouse	Prof-specialty	Husband	White	Male	0	0	50	United-States	>50K
38	Self-emp-inc	99146	Bachelors	13	Married-civ-spouse	Exec-managerial	Husband	White	Male	15024	0	80	United-States	>50K
50	Private	196232	HS-grad	9	Married-civ-spouse	Exec-managerial	Husband	White	Male	7688	0	50	United-States	>50K
24	Local-gov	248344	Some-college	10	Divorced	Handlers-cleaners	Not-in-family	Black	Male	0	0	50	United-States	<=50K
37	Local-gov	186035	Some-college	10	Married-civ-spouse	Tech-support	Husband	White	Male	0	0	45	United-States	>50K
44	Private	177905	Some-college	10	Divorced	Machine-op-inspct	Unmarried	White	Male	0	0	58	United-States	>50K
28	Private	85812	Some-college	10	Married-civ-spouse	Sales	Wife	White	Female	0	0	40	United-States	<=50K
42	Private	221172	Bachelors	13	Married-civ-spouse	Exec-managerial	Husband	White	Male	0	0	40	United-States	>50K
74	Private	99183	Some-college	10	Divorced	Adm-clerical	Not-in-family	White	Female	0	0	9	United-States	<=50K
38	Self-emp-not-inc	190387	HS-grad	9	Married-civ-spouse	Craft-repair	Husband	White	Male	0	0	50	United-States	<=50K
44	Self-emp-not-inc	202692	Masters	14	Married-civ-spouse	Prof-specialty	Husband	White	Male	0	0	40	United-States	<=50K
44	Private	109339	11th	7	Divorced	Machine-op-inspct	Unmarried	Other	Female	0	0	46	Puerto-Rico	<=50K
26	Private	108658	HS-grad	9	Never-married	Machine-op-inspct	Not-in-family	White	Male	0	0	40	United-States	<=50K
36	Private	197202	HS-grad	9	Married-civ-spouse	Other-service	Husband	Black	Male	0	0	40	United-States	<=50K
41	Private	101739	Assoc-acdm	12	Married-civ-spouse	Exec-managerial	Wife	White	Female	0	0	50	United-States	>50K
67	Private	231559	Prof-school	15	Married-civ-spouse	Prof-specialty	Husband	White	Male	20051	0	48	United-States	>50K
39	Local-gov	207853	12th	8	Married-civ-spouse	Tech-support	Husband	White	Male	0	0	50	United-States	<=50K
57	Private	190942	1st-4th	2	Widowed	Priv-house-serv	Not-in-family	Black	Female	0	0	30	United-States	<=50K
29	Private	102345	Assoc-voc	11	Separated	Craft-repair	Not-in-family	White	Male	0	0	40	United-States	<=50K
31	Self-emp-inc	41493	Bachelors	13	Never-married	Farming-fishing	Not-in-family	White	Female	0	0	45	United-States	<=50K
34	Not-Specified	190027	HS-grad	9	Never-married	Not-Specified	Unmarried	Black	Female	0	0	40	United-States	<=50K
44	Private	210525	Some-college	10	Married-civ-spouse	Transport-moving	Husband	White	Male	0	0	40	United-States	<=50K
29	Private	133937	Doctorate	16	Never-married	Prof-specialty	Own-child	White	Male	0	0	40	United-States	<=50K
30	Private	237903	Some-college	10	Never-married	Handlers-cleaners	Unmarried	White	Female	0	0	40	United-States	<=50K
27	Private	163862	HS-grad	9	Never-married	Transport-moving	Not-in-family	White	Male	0	0	40	United-States	<=50K
27	Private	201872	Some-college	10	Married-civ-spouse	Sales	Husband	White	Male	0	0	50	United-States	<=50K
32	Private	84179	HS-grad	9	Never-married	Handlers-cleaners	Not-in-family	White	Female	0	0	45	United-States	<=50K
58	Private	51662	10th	6	Married-civ-spouse	Other-service	Wife	White	Female	0	0	8	United-States	<=50K
35	Local-gov	233327	Some-college	10	Married-civ-spouse	Protective-serv	Husband	White	Male	0	0	40	United-States	<=50K
21	Private	259510	HS-grad	9	Never-married	Handlers-cleaners	Own-child	White	Male	0	0	36	United-States	<=50K
28	Private	184831	Some-college	10	Never-married	Craft-repair	Unmarried	White	Male	0	0	40	United-States	<=50K
46	Self-emp-not-inc	245724	Some-college	10	Divorced	Exec-managerial	Not-in-family	White	Male	0	0	50	United-States	<=50K
36	Self-emp-not-inc	27053	HS-grad	9	Separated	Other-service	Unmarried	White	Female	0	0	40	United-States	<=50K
72	Private	205343	11th	7	Widowed	Adm-clerical	Unmarried	White	Female	0	0	40	United-States	<=50K
35	Private	229328	HS-grad	9	Married-civ-spouse	Machine-op-inspct	Wife	Black	Female	0	0	40	United-States	<=50K
33	Federal-gov	319560	Assoc-voc	11	Divorced	Craft-repair	Unmarried	Black	Female	0	0	40	United-States	>50K
69	Private	136218	11th	7	Never-married	Machine-op-inspct	Not-in-family	White	Female	0	0	40	United-States	<=50K
35	Private	54576	HS-grad	9	Married-civ-spouse	Machine-op-inspct	Husband	White	Male	0	0	40	United-States	<=50K
31	Private	323069	HS-grad	9	Separated	Adm-clerical	Unmarried	White	Female	0	0	20	Not-Specified	<=50K
34	Private	148291	HS-grad	9	Married-civ-spouse	Tech-support	Wife	White	Female	0	0	32	United-States	<=50K
30	Private	152453	11th	7	Married-civ-spouse	Other-service	Husband	White	Male	0	0	40	Mexico	<=50K
28	Private	114053	Bachelors	13	Never-married	Transport-moving	Not-in-family	White	Male	0	0	55	United-States	<=50K
54	Private	212960	Bachelors	13	Married-civ-spouse	Sales	Husband	White	Male	0	0	35	United-States	>50K
47	Private	264052	Some-college	10	Married-civ-spouse	Prof-specialty	Husband	White	Male	0	0	50	United-States	>50K
24	Private	82804	HS-grad	9	Never-married	Handlers-cleaners	Unmarried	Black	Female	0	0	40	United-States	<=50K
52	Self-emp-not-inc	334273	Bachelors	13	Married-civ-spouse	Prof-specialty	Husband	White	Male	0	0	60	United-States	>50K
20	Private	27337	HS-grad	9	Never-married	Handlers-cleaners	Own-child	Amer-Indian-Eskimo	Male	0	0	48	United-States	<=50K
43	Self-emp-inc	188436	Masters	14	Married-civ-spouse	Exec-managerial	Husband	White	Male	5013	0	45	United-States	<=50K
45	Private	433665	7th-8th	4	Separated	Other-service	Unmarried	White	Female	0	0	40	Mexico	<=50K
29	Self-emp-not-inc	110663	HS-grad	9	Separated	Craft-repair	Not-in-family	White	Male	0	0	35	United-States	<=50K
47	Private	87490	Masters	14	Divorced	Exec-managerial	Unmarried	White	Male	0	0	42	United-States	<=50K
24	Private	354351	HS-grad	9	Never-married	Craft-repair	Own-child	White	Male	0	0	40	United-States	<=50K
51	Private	95469	HS-grad	9	Married-civ-spouse	Prof-specialty	Husband	White	Male	0	0	40	United-States	<=50K
17	Private	242718	11th	7	Never-married	Sales	Own-child	White	Male	0	0	12	United-States	<=50K
37	Private	22463	Assoc-voc	11	Married-civ-spouse	Craft-repair	Husband	White	Male	0	1977	40	United-States	>50K
27	Private	158156	Doctorate	16	Never-married	Prof-specialty	Not-in-family	White	Female	0	0	70	United-States	<=50K
29	Private	350162	Bachelors	13	Married-civ-spouse	Exec-managerial	Wife	White	Male	0	0	40	United-States	>50K
18	Not-Specified	165532	12th	8	Never-married	Not-Specified	Own-child	White	Male	0	0	25	United-States	<=50K
36	Self-emp-not-inc	28738	Assoc-acdm	12	Divorced	Sales	Unmarried	White	Female	0	0	35	United-States	<=50K
58	Local-gov	283635	Bachelors	13	Never-married	Prof-specialty	Not-in-family	White	Female	0	0	40	United-States	<=50K
26	Self-emp-not-inc	86646	Some-college	10	Married-civ-spouse	Craft-repair	Husband	White	Male	0	0	45	United-States	<=50K
65	Not-Specified	195733	Some-college	10	Married-civ-spouse	Not-Specified	Husband	White	Male	0	0	30	United-States	>50K
57	Private	69884	HS-grad	9	Married-civ-spouse	Sales	Husband	White	Male	0	0	40	United-States	>50K
59	Private	199713	HS-grad	9	Married-civ-spouse	Craft-repair	Husband	White	Male	0	0	40	United-States	<=50K
27	Private	181659	HS-grad	9	Married-civ-spouse	Machine-op-inspct	Husband	White	Male	0	0	40	United-States	<=50K
31	Self-emp-not-inc	340939	Bachelors	13	Never-married	Tech-support	Not-in-family	White	Male	0	0	40	United-States	<=50K
21	Private	197747	Some-college	10	Never-married	Sales	Own-child	White	Female	0	0	24	United-States	<=50K
29	Private	34292	Some-college	10	Never-married	Adm-clerical	Not-in-family	White	Male	0	0	60	United-States	<=50K
18	Private	156764	11th	7	Never-married	Other-service	Own-child	White	Male	0	0	40	United-States	<=50K
52	Private	25826	10th	6	Married-civ-spouse	Craft-repair	Husband	White	Male	0	1887	47	United-States	>50K
57	Self-emp-inc	103948	Bachelors	13	Divorced	Prof-specialty	Not-in-family	White	Male	0	0	80	United-States	<=50K
42	Not-Specified	137390	HS-grad	9	Married-civ-spouse	Not-Specified	Husband	White	Male	0	0	40	United-States	<=50K
55	Not-Specified	105138	HS-grad	9	Married-civ-spouse	Not-Specified	Wife	Asian-Pac-Islander	Female	0	0	40	United-States	<=50K
60	Private	39352	7th-8th	4	Never-married	Transport-moving	Not-in-family	White	Male	0	0	48	United-States	>50K
31	Private	168387	Bachelors	13	Married-civ-spouse	Prof-specialty	Husband	White	Male	7688	0	40	Canada	>50K
23	Private	117789	Bachelors	13	Never-married	Adm-clerical	Own-child	White	Female	0	0	40	United-States	<=50K
27	Private	267147	HS-grad	9	Never-married	Sales	Own-child	White	Male	0	0	40	United-States	<=50K
23	Not-Specified	99399	Some-college	10	Never-married	Not-Specified	Unmarried	Amer-Indian-Eskimo	Female	0	0	25	United-States	<=50K
42	Self-emp-not-inc	214242	Prof-school	15	Married-civ-spouse	Prof-specialty	Husband	White	Male	0	1902	50	United-States	>50K
25	Private	200408	Some-college	10	Never-married	Tech-support	Not-in-family	White	Male	2174	0	40	United-States	<=50K
49	Private	136455	Bachelors	13	Never-married	Prof-specialty	Not-in-family	White	Female	0	0	45	United-States	<=50K
32	Private	239824	Bachelors	13	Never-married	Tech-support	Not-in-family	White	Male	0	0	40	United-States	<=50K
19	Private	217039	Some-college	10	Never-married	Adm-clerical	Own-child	White	Male	0	0	28	United-States	<=50K
60	Private	51290	7th-8th	4	Divorced	Other-service	Not-in-family	White	Female	0	0	40	United-States	<=50K
42	Local-gov	175674	9th	5	Married-civ-spouse	Other-service	Husband	White	Male	0	0	40	United-States	<=50K
35	Self-emp-not-inc	194404	Assoc-acdm	12	Never-married	Farming-fishing	Not-in-family	White	Male	0	0	40	United-States	<=50K
48	Private	45612	HS-grad	9	Never-married	Adm-clerical	Unmarried	Black	Female	0	0	37	United-States	<=50K
51	Private	410114	Masters	14	Married-civ-spouse	Craft-repair	Husband	White	Male	0	0	40	United-States	>50K
29	Private	182521	HS-grad	9	Never-married	Craft-repair	Not-in-family	Amer-Indian-Eskimo	Male	0	0	40	United-States	<=50K
36	Local-gov	339772	HS-grad	9	Separated	Exec-managerial	Not-in-family	Black	Male	0	0	40	United-States	<=50K
17	Private	169658	10th	6	Never-married	Other-service	Own-child	White	Female	0	0	21	United-States	<=50K
52	Private	200853	Masters	14	Divorced	Prof-specialty	Not-in-family	White	Female	6849	0	60	United-States	<=50K
24	Private	247564	HS-grad	9	Never-married	Craft-repair	Not-in-family	White	Male	0	0	40	United-States	<=50K
24	Private	249909	HS-grad	9	Married-civ-spouse	Handlers-cleaners	Husband	White	Male	0	0	50	United-States	<=50K
26	Local-gov	208122	Bachelors	13	Never-married	Prof-specialty	Own-child	White	Male	1055	0	40	United-States	<=50K
27	Private	109881	Bachelors	13	Never-married	Other-service	Own-child	White	Female	0	0	20	United-States	<=50K
39	Private	207824	HS-grad	9	Never-married	Handlers-cleaners	Own-child	White	Male	0	0	60	United-States	<=50K
30	Private	369027	HS-grad	9	Married-civ-spouse	Transport-moving	Husband	Black	Male	0	0	45	United-States	<=50K
50	Self-emp-not-inc	114117	HS-grad	9	Married-civ-spouse	Exec-managerial	Husband	White	Male	0	0	32	United-States	<=50K
52	Self-emp-inc	51048	Bachelors	13	Married-civ-spouse	Sales	Husband	White	Male	0	0	55	United-States	<=50K
46	Private	102388	Prof-school	15	Married-civ-spouse	Prof-specialty	Husband	White	Male	15024	0	45	United-States	>50K
23	Private	190483	Bachelors	13	Never-married	Sales	Own-child	White	Female	0	0	20	United-States	<=50K
45	Private	462440	11th	7	Widowed	Other-service	Not-in-family	Black	Female	0	0	20	United-States	<=50K
65	Private	109351	9th	5	Widowed	Priv-house-serv	Unmarried	Black	Female	0	0	24	United-States	<=50K
29	Private	34383	Assoc-voc	11	Married-civ-spouse	Transport-moving	Husband	White	Male	0	0	55	United-States	<=50K
47	Private	241832	9th	5	Married-spouse-absent	Handlers-cleaners	Unmarried	White	Male	0	0	40	El-Salvador	<=50K
30	Private	124187	HS-grad	9	Never-married	Farming-fishing	Own-child	Black	Male	0	0	60	United-States	<=50K
34	Private	153614	HS-grad	9	Married-civ-spouse	Sales	Husband	White	Male	0	0	45	United-States	>50K
38	Self-emp-not-inc	267556	HS-grad	9	Married-civ-spouse	Sales	Husband	White	Male	0	0	64	United-States	<=50K
33	Private	205469	Some-college	10	Married-civ-spouse	Exec-managerial	Husband	White	Male	0	0	40	United-States	>50K
49	Private	268090	Bachelors	13	Married-civ-spouse	Sales	Husband	White	Male	0	0	26	United-States	>50K
47	Self-emp-not-inc	165039	Some-college	10	Never-married	Other-service	Unmarried	Black	Female	0	0	40	United-States	<=50K
49	Local-gov	120451	10th	6	Separated	Other-service	Unmarried	Black	Female	0	0	40	United-States	<=50K
43	Private	154374	Some-college	10	Married-civ-spouse	Craft-repair	Husband	White	Male	15024	0	60	United-States	>50K
30	Private	103649	Bachelors	13	Married-civ-spouse	Adm-clerical	Wife	Black	Female	0	0	40	United-States	>50K
58	Self-emp-not-inc	35723	HS-grad	9	Married-civ-spouse	Craft-repair	Husband	White	Male	0	0	60	United-States	<=50K
19	Private	262601	HS-grad	9	Never-married	Other-service	Own-child	White	Female	0	0	14	United-States	<=50K
21	Private	226181	Bachelors	13	Never-married	Handlers-cleaners	Not-in-family	White	Male	0	0	40	United-States	<=50K
33	Private	175697	Bachelors	13	Married-civ-spouse	Exec-managerial	Husband	White	Male	15024	0	60	United-States	>50K
47	Self-emp-inc	248145	5th-6th	3	Married-civ-spouse	Transport-moving	Husband	White	Male	0	0	50	Cuba	<=50K
52	Self-emp-not-inc	289436	Doctorate	16	Married-civ-spouse	Prof-specialty	Husband	White	Male	0	0	60	United-States	>50K
26	Private	75654	HS-grad	9	Divorced	Craft-repair	Not-in-family	White	Male	0	0	55	United-States	<=50K
60	Private	199378	HS-grad	9	Married-civ-spouse	Craft-repair	Husband	White	Male	0	0	40	United-States	<=50K
21	Private	160968	Some-college	10	Never-married	Handlers-cleaners	Own-child	White	Male	0	0	40	United-States	<=50K
36	Private	188563	Some-college	10	Married-civ-spouse	Sales	Husband	White	Male	5178	0	50	United-States	>50K
31	Private	55849	Some-college	10	Married-civ-spouse	Craft-repair	Husband	White	Male	0	0	45	United-States	<=50K
50	Self-emp-inc	195322	Doctorate	16	Separated	Prof-specialty	Not-in-family	White	Male	0	0	40	United-States	>50K
31	Local-gov	402089	HS-grad	9	Divorced	Adm-clerical	Unmarried	White	Female	0	0	40	United-States	<=50K
71	Private	78277	HS-grad	9	Married-civ-spouse	Craft-repair	Husband	White	Male	0	0	15	United-States	<=50K
58	Not-Specified	158611	HS-grad	9	Married-civ-spouse	Not-Specified	Husband	White	Male	0	0	50	United-States	<=50K
30	State-gov	169496	Bachelors	13	Married-civ-spouse	Tech-support	Husband	White	Male	0	0	40	United-States	>50K
20	Private	130959	Some-college	10	Never-married	Other-service	Own-child	White	Male	0	0	20	United-States	<=50K
24	Private	556660	HS-grad	9	Never-married	Exec-managerial	Other-relative	White	Male	4101	0	50	United-States	<=50K
35	Private	292472	Doctorate	16	Married-civ-spouse	Prof-specialty	Husband	Asian-Pac-Islander	Male	0	0	40	Taiwan	>50K
38	State-gov	143774	Some-college	10	Separated	Exec-managerial	Not-in-family	White	Female	0	0	45	United-States	<=50K
27	Private	288341	HS-grad	9	Never-married	Machine-op-inspct	Own-child	White	Female	0	0	32	United-States	<=50K
29	State-gov	71592	Some-college	10	Never-married	Adm-clerical	Unmarried	Asian-Pac-Islander	Female	0	0	40	Philippines	<=50K
70	Not-Specified	167358	9th	5	Widowed	Not-Specified	Unmarried	White	Female	1111	0	15	United-States	<=50K
34	Private	106742	HS-grad	9	Married-civ-spouse	Craft-repair	Husband	White	Male	0	0	45	United-States	<=50K
44	Private	219288	7th-8th	4	Married-civ-spouse	Craft-repair	Husband	White	Male	0	0	35	United-States	<=50K
43	Private	174524	HS-grad	9	Married-civ-spouse	Machine-op-inspct	Husband	White	Male	0	0	40	United-States	>50K
44	Self-emp-not-inc	335183	12th	8	Married-civ-spouse	Handlers-cleaners	Husband	Black	Male	0	0	40	United-States	>50K
35	Private	261293	Masters	14	Never-married	Sales	Not-in-family	White	Male	0	0	60	United-States	<=50K
27	Private	111900	Some-college	10	Never-married	Prof-specialty	Not-in-family	White	Male	0	0	40	United-States	<=50K
43	Local-gov	194360	Masters	14	Never-married	Prof-specialty	Not-in-family	White	Male	0	0	38	United-States	<=50K
20	Private	81145	Some-college	10	Never-married	Sales	Not-in-family	White	Female	0	0	25	United-States	<=50K
42	Private	341204	Assoc-acdm	12	Divorced	Prof-specialty	Unmarried	White	Female	8614	0	40	United-States	>50K
27	State-gov	249362	Some-college	10	Married-civ-spouse	Transport-moving	Husband	White	Male	3411	0	40	United-States	<=50K
42	Private	247019	HS-grad	9	Married-civ-spouse	Craft-repair	Husband	Black	Male	0	0	40	United-States	>50K
20	Not-Specified	114746	11th	7	Married-spouse-absent	Not-Specified	Own-child	Asian-Pac-Islander	Female	0	1762	40	South	<=50K
24	Private	172146	9th	5	Never-married	Machine-op-inspct	Not-in-family	White	Male	0	1721	40	United-States	<=50K
48	Federal-gov	110457	Some-college	10	Divorced	Exec-managerial	Not-in-family	White	Male	0	0	40	United-States	<=50K
17	Not-Specified	80077	11th	7	Never-married	Not-Specified	Own-child	White	Female	0	0	20	United-States	<=50K
17	Self-emp-not-inc	368700	11th	7	Never-married	Farming-fishing	Own-child	White	Male	0	0	10	United-States	<=50K
33	Private	182556	Bachelors	13	Married-civ-spouse	Exec-managerial	Husband	White	Male	0	0	40	United-States	>50K
50	Self-emp-inc	219420	HS-grad	9	Married-civ-spouse	Sales	Husband	White	Male	0	0	50	United-States	>50K
22	Private	240817	HS-grad	9	Never-married	Sales	Own-child	White	Female	2597	0	40	United-States	<=50K
17	Private	102726	12th	8	Never-married	Other-service	Own-child	White	Male	0	0	16	United-States	<=50K
32	Private	226267	Some-college	10	Married-civ-spouse	Adm-clerical	Husband	White	Male	0	0	40	Mexico	<=50K
31	Private	125457	HS-grad	9	Never-married	Craft-repair	Not-in-family	White	Male	0	0	45	United-States	<=50K
58	Self-emp-not-inc	204021	HS-grad	9	Widowed	Exec-managerial	Not-in-family	White	Male	0	0	50	United-States	<=50K
29	Local-gov	92262	HS-grad	9	Never-married	Protective-serv	Own-child	White	Male	0	0	48	United-States	<=50K
37	Private	161141	Assoc-voc	11	Married-civ-spouse	Craft-repair	Husband	White	Male	0	0	40	Portugal	>50K
34	Self-emp-not-inc	190290	HS-grad	9	Married-civ-spouse	Craft-repair	Husband	White	Male	0	0	40	United-States	>50K
23	Local-gov	430828	Some-college	10	Separated	Exec-managerial	Unmarried	Black	Male	0	0	40	United-States	<=50K
18	State-gov	59342	11th	7	Never-married	Adm-clerical	Own-child	White	Female	0	0	5	United-States	<=50K
34	Private	136721	HS-grad	9	Divorced	Exec-managerial	Not-in-family	White	Female	0	0	40	United-States	<=50K
66	Not-Specified	149422	7th-8th	4	Never-married	Not-Specified	Not-in-family	White	Male	0	0	4	United-States	<=50K
45	Local-gov	86644	Bachelors	13	Married-civ-spouse	Prof-specialty	Wife	White	Female	0	0	55	United-States	<=50K
41	Private	195124	Masters	14	Never-married	Exec-managerial	Not-in-family	White	Male	0	0	35	Dominican-Republic	<=50K
26	Private	167350	HS-grad	9	Never-married	Other-service	Other-relative	White	Male	0	0	30	United-States	<=50K
54	Local-gov	113000	Some-college	10	Married-civ-spouse	Farming-fishing	Husband	White	Male	0	0	40	United-States	<=50K
24	Private	140027	Some-college	10	Never-married	Machine-op-inspct	Own-child	Black	Female	0	0	45	United-States	<=50K
42	Private	262425	Some-college	10	Married-civ-spouse	Prof-specialty	Husband	White	Male	0	0	50	United-States	<=50K
20	Private	316702	Some-college	10	Never-married	Prof-specialty	Own-child	White	Male	0	0	20	United-States	<=50K
23	State-gov	335453	Bachelors	13	Never-married	Tech-support	Not-in-family	White	Female	0	0	20	United-States	<=50K
25	Not-Specified	202480	Assoc-acdm	12	Never-married	Not-Specified	Other-relative	White	Male	0	0	45	United-States	<=50K
35	Private	203628	Masters	14	Never-married	Prof-specialty	Not-in-family	White	Male	0	0	60	United-States	>50K
31	Private	118710	Masters	14	Married-civ-spouse	Tech-support	Husband	White	Male	0	1902	40	United-States	>50K
30	Private	189620	Bachelors	13	Never-married	Prof-specialty	Own-child	White	Female	0	0	40	Poland	<=50K
19	Private	475028	HS-grad	9	Never-married	Sales	Own-child	White	Female	0	0	20	United-States	<=50K
36	Local-gov	110866	Bachelors	13	Never-married	Prof-specialty	Not-in-family	White	Male	0	0	50	United-States	<=50K
31	Private	243605	Bachelors	13	Widowed	Sales	Unmarried	White	Female	0	1380	40	Cuba	<=50K
21	Private	163870	Some-college	10	Never-married	Handlers-cleaners	Own-child	White	Male	0	0	30	United-States	<=50K
31	Self-emp-not-inc	80145	Some-college	10	Married-civ-spouse	Craft-repair	Husband	White	Male	0	0	40	United-States	<=50K
46	Private	295566	Doctorate	16	Divorced	Prof-specialty	Unmarried	White	Female	25236	0	65	United-States	>50K
44	Private	63042	Bachelors	13	Divorced	Exec-managerial	Own-child	White	Female	0	0	50	United-States	>50K
40	Private	229148	12th	8	Married-civ-spouse	Other-service	Husband	Black	Male	0	0	40	Jamaica	<=50K
45	Private	242552	Some-college	10	Never-married	Sales	Not-in-family	Black	Male	0	0	40	United-States	<=50K
60	Private	177665	HS-grad	9	Married-civ-spouse	Craft-repair	Husband	White	Male	0	0	35	United-States	<=50K
18	Private	208103	11th	7	Never-married	Other-service	Other-relative	White	Male	0	0	25	United-States	<=50K
28	Private	296450	Bachelors	13	Married-civ-spouse	Prof-specialty	Husband	White	Male	0	0	40	United-States	<=50K
36	Private	70282	Some-college	10	Divorced	Adm-clerical	Unmarried	Black	Female	0	0	40	United-States	<=50K
36	Private	271767	Bachelors	13	Separated	Prof-specialty	Not-in-family	White	Male	0	0	40	Not-Specified	<=50K
40	Private	144995	Assoc-voc	11	Married-civ-spouse	Tech-support	Husband	White	Male	4386	0	40	United-States	<=50K
36	Local-gov	382635	Bachelors	13	Divorced	Adm-clerical	Unmarried	White	Female	0	0	35	Honduras	<=50K
31	Private	295697	HS-grad	9	Separated	Other-service	Unmarried	Black	Female	0	0	40	United-States	<=50K
33	Private	194141	HS-grad	9	Married-civ-spouse	Machine-op-inspct	Husband	White	Male	0	0	40	United-States	<=50K
19	State-gov	378418	HS-grad	9	Never-married	Tech-support	Own-child	White	Female	0	0	40	United-States	<=50K
22	Private	214399	Some-college	10	Never-married	Sales	Own-child	White	Female	0	0	15	United-States	<=50K
34	Private	217460	Bachelors	13	Married-civ-spouse	Exec-managerial	Husband	White	Male	0	0	45	United-States	>50K
33	Private	182556	HS-grad	9	Never-married	Other-service	Not-in-family	White	Male	0	0	40	United-States	<=50K
41	Private	125831	HS-grad	9	Married-civ-spouse	Craft-repair	Husband	White	Male	0	2051	60	United-States	<=50K
29	Private	271328	Bachelors	13	Never-married	Prof-specialty	Not-in-family	White	Male	4650	0	40	United-States	<=50K
50	Local-gov	50459	HS-grad	9	Married-civ-spouse	Exec-managerial	Husband	White	Male	0	0	42	United-States	>50K
42	Private	162140	Bachelors	13	Married-civ-spouse	Exec-managerial	Husband	White	Male	7298	0	45	United-States	>50K
43	Private	177937	Bachelors	13	Never-married	Prof-specialty	Not-in-family	White	Male	0	0	40	Not-Specified	>50K
44	Private	111502	HS-grad	9	Married-civ-spouse	Sales	Wife	White	Female	0	0	40	United-States	<=50K
20	Private	299047	Some-college	10	Never-married	Other-service	Not-in-family	White	Female	0	0	20	United-States	<=50K
31	Private	223212	HS-grad	9	Married-civ-spouse	Other-service	Husband	White	Male	0	0	40	Mexico	<=50K
65	Self-emp-not-inc	118474	11th	7	Married-civ-spouse	Exec-managerial	Husband	White	Male	9386	0	59	Not-Specified	>50K
23	Private	352139	Some-college	10	Never-married	Other-service	Not-in-family	White	Female	0	0	24	United-States	<=50K
55	Private	173093	Some-college	10	Divorced	Adm-clerical	Not-in-family	Asian-Pac-Islander	Female	0	0	40	United-States	<=50K
26	Private	181655	Assoc-voc	11	Married-civ-spouse	Adm-clerical	Husband	White	Male	0	2377	45	United-States	<=50K
25	Private	332702	Assoc-voc	11	Never-married	Other-service	Own-child	White	Female	0	0	15	United-States	<=50K
45	Not-Specified	51164	Some-college	10	Married-civ-spouse	Not-Specified	Wife	Black	Female	0	0	40	United-States	<=50K
35	Private	234901	Some-college	10	Married-civ-spouse	Craft-repair	Husband	White	Male	2407	0	40	United-States	<=50K
36	Private	131414	Some-college	10	Never-married	Sales	Not-in-family	Black	Female	0	0	36	United-States	<=50K
43	State-gov	260960	Bachelors	13	Married-civ-spouse	Prof-specialty	Husband	White	Male	0	0	50	United-States	<=50K
56	Private	156052	HS-grad	9	Widowed	Other-service	Unmarried	Black	Female	594	0	20	United-States	<=50K
42	Private	279914	Bachelors	13	Married-civ-spouse	Tech-support	Husband	White	Male	0	0	40	United-States	>50K
19	Private	192453	Some-college	10	Never-married	Other-service	Other-relative	White	Female	0	0	25	United-States	<=50K
55	Self-emp-not-inc	200939	HS-grad	9	Married-civ-spouse	Transport-moving	Husband	White	Male	0	0	72	United-States	<=50K
42	Private	151408	Masters	14	Never-married	Exec-managerial	Not-in-family	White	Female	14084	0	50	United-States	>50K
26	Private	112847	Assoc-voc	11	Never-married	Tech-support	Own-child	White	Male	0	0	40	United-States	<=50K
17	Private	316929	12th	8	Never-married	Handlers-cleaners	Own-child	White	Male	0	0	20	United-States	<=50K
42	Local-gov	126319	Bachelors	13	Married-civ-spouse	Prof-specialty	Wife	White	Female	0	0	40	United-States	>50K
55	Private	197422	HS-grad	9	Married-civ-spouse	Transport-moving	Husband	White	Male	7688	0	40	United-States	>50K
32	Private	267736	Some-college	10	Never-married	Adm-clerical	Own-child	Black	Female	0	0	40	United-States	<=50K
29	Private	267034	11th	7	Never-married	Craft-repair	Own-child	Black	Male	0	0	40	Haiti	<=50K
46	State-gov	193047	Bachelors	13	Married-civ-spouse	Prof-specialty	Husband	White	Male	0	0	37	United-States	<=50K
29	State-gov	356089	Bachelors	13	Married-civ-spouse	Exec-managerial	Husband	White	Male	7688	0	40	United-States	>50K
22	Private	223515	Bachelors	13	Never-married	Prof-specialty	Unmarried	White	Male	0	0	20	United-States	<=50K
58	Self-emp-not-inc	87510	10th	6	Married-civ-spouse	Craft-repair	Husband	White	Male	0	0	40	United-States	<=50K
23	Private	145111	HS-grad	9	Never-married	Transport-moving	Unmarried	White	Male	0	0	50	United-States	<=50K
39	Private	48093	HS-grad	9	Never-married	Handlers-cleaners	Not-in-family	White	Male	0	0	40	United-States	<=50K
27	Private	31757	Assoc-voc	11	Never-married	Craft-repair	Own-child	White	Male	0	0	38	United-States	<=50K
54	Private	285854	HS-grad	9	Married-civ-spouse	Transport-moving	Husband	White	Male	0	0	40	United-States	>50K
33	Local-gov	120064	Bachelors	13	Never-married	Prof-specialty	Not-in-family	White	Female	0	0	45	United-States	<=50K
46	Federal-gov	167381	HS-grad	9	Married-civ-spouse	Adm-clerical	Wife	White	Female	0	0	40	United-States	>50K
37	Private	103408	HS-grad	9	Never-married	Farming-fishing	Not-in-family	Black	Male	0	0	40	United-States	<=50K
36	Private	101460	HS-grad	9	Never-married	Other-service	Not-in-family	White	Female	0	0	18	United-States	<=50K
59	Local-gov	420537	HS-grad	9	Married-civ-spouse	Adm-clerical	Wife	White	Female	0	0	38	United-States	>50K
34	Local-gov	119411	HS-grad	9	Divorced	Protective-serv	Unmarried	White	Male	0	0	40	Portugal	<=50K
53	Self-emp-inc	128272	Doctorate	16	Married-civ-spouse	Exec-managerial	Husband	White	Male	0	0	70	United-States	>50K
51	Private	386773	Bachelors	13	Never-married	Sales	Not-in-family	White	Male	0	0	55	United-States	>50K
32	Private	283268	10th	6	Separated	Other-service	Unmarried	White	Female	0	0	42	United-States	<=50K
31	State-gov	301526	Some-college	10	Married-spouse-absent	Other-service	Other-relative	White	Male	0	0	40	United-States	<=50K
22	Private	151790	Some-college	10	Married-civ-spouse	Sales	Wife	White	Female	0	0	30	Germany	<=50K
47	Self-emp-not-inc	106252	Bachelors	13	Divorced	Sales	Not-in-family	White	Female	0	0	50	United-States	<=50K
32	Private	188557	HS-grad	9	Never-married	Machine-op-inspct	Not-in-family	White	Male	0	0	40	United-States	<=50K
26	Private	171114	Some-college	10	Never-married	Farming-fishing	Not-in-family	White	Female	0	0	38	United-States	<=50K
37	Private	327323	5th-6th	3	Separated	Farming-fishing	Not-in-family	White	Male	0	0	32	Guatemala	<=50K
31	Private	244147	HS-grad	9	Divorced	Craft-repair	Unmarried	White	Male	0	0	55	United-States	<=50K
37	Private	280282	Assoc-voc	11	Married-civ-spouse	Tech-support	Wife	White	Female	0	0	24	United-States	>50K
55	Private	116442	HS-grad	9	Never-married	Sales	Not-in-family	White	Male	0	0	38	United-States	<=50K
23	Local-gov	282579	Assoc-voc	11	Divorced	Tech-support	Not-in-family	White	Male	0	0	56	United-States	<=50K
36	Private	51838	Some-college	10	Divorced	Adm-clerical	Unmarried	White	Female	0	0	40	United-States	<=50K
34	Private	73585	Masters	14	Married-civ-spouse	Prof-specialty	Husband	White	Male	0	0	40	Not-Specified	<=50K
43	Private	226902	Bachelors	13	Married-civ-spouse	Sales	Husband	White	Male	0	0	50	United-States	>50K
54	Private	279129	Some-college	10	Never-married	Tech-support	Not-in-family	White	Male	0	0	40	United-States	<=50K
43	State-gov	146908	Some-college	10	Married-civ-spouse	Craft-repair	Husband	White	Male	0	0	40	Not-Specified	<=50K
28	Private	196690	Assoc-voc	11	Never-married	Machine-op-inspct	Not-in-family	White	Female	0	1669	42	United-States	<=50K
40	Private	130760	Assoc-voc	11	Married-civ-spouse	Exec-managerial	Husband	White	Male	0	0	50	United-States	>50K
41	Self-emp-not-inc	49572	Some-college	10	Married-civ-spouse	Exec-managerial	Husband	White	Male	0	0	60	United-States	<=50K
40	Private	237601	Bachelors	13	Never-married	Sales	Not-in-family	Other	Female	0	0	55	United-States	>50K
42	Private	169628	Some-college	10	Divorced	Adm-clerical	Not-in-family	Black	Female	0	0	38	United-States	<=50K
61	Self-emp-not-inc	36671	HS-grad	9	Married-civ-spouse	Farming-fishing	Husband	White	Male	0	2352	50	United-States	<=50K
18	Private	231193	12th	8	Never-married	Machine-op-inspct	Own-child	White	Male	0	0	30	United-States	<=50K
59	Not-Specified	192130	HS-grad	9	Married-civ-spouse	Not-Specified	Husband	White	Male	0	0	16	United-States	<=50K
21	Not-Specified	149704	HS-grad	9	Never-married	Not-Specified	Not-in-family	White	Female	1055	0	40	United-States	<=50K
48	Private	102102	Assoc-voc	11	Married-civ-spouse	Tech-support	Husband	White	Male	0	0	50	United-States	>50K
41	Self-emp-inc	32185	Bachelors	13	Married-civ-spouse	Tech-support	Husband	White	Male	0	0	40	United-States	<=50K
18	Not-Specified	196061	Some-college	10	Never-married	Not-Specified	Own-child	White	Male	0	0	33	United-States	<=50K
23	Private	211046	HS-grad	9	Never-married	Sales	Not-in-family	White	Female	2463	0	40	United-States	<=50K
60	Private	31577	HS-grad	9	Married-civ-spouse	Transport-moving	Husband	White	Male	0	0	60	United-States	>50K
22	Private	162343	Some-college	10	Never-married	Other-service	Other-relative	Black	Male	0	0	20	United-States	<=50K
61	Private	128831	HS-grad	9	Married-civ-spouse	Machine-op-inspct	Husband	White	Male	0	0	40	United-States	<=50K
25	Private	316688	HS-grad	9	Never-married	Machine-op-inspct	Not-in-family	Black	Male	0	0	40	United-States	<=50K
46	Private	90758	Masters	14	Never-married	Tech-support	Not-in-family	White	Male	0	0	35	United-States	>50K
43	Private	274363	Bachelors	13	Married-civ-spouse	Exec-managerial	Husband	White	Male	0	1902	40	England	>50K
43	Private	154538	Assoc-acdm	12	Divorced	Craft-repair	Not-in-family	White	Male	0	0	40	United-States	<=50K
24	Private	106085	HS-grad	9	Never-married	Other-service	Own-child	Black	Male	0	1721	30	United-States	<=50K
68	Self-emp-not-inc	315859	11th	7	Never-married	Farming-fishing	Unmarried	White	Male	0	0	20	United-States	<=50K
31	Private	51471	HS-grad	9	Divorced	Adm-clerical	Unmarried	White	Female	0	0	38	United-States	<=50K
17	Private	193830	11th	7	Never-married	Sales	Own-child	White	Female	0	0	20	United-States	<=50K
32	Private	231043	HS-grad	9	Married-civ-spouse	Craft-repair	Husband	White	Male	5178	0	48	United-States	>50K
50	Not-Specified	23780	Masters	14	Married-spouse-absent	Not-Specified	Other-relative	White	Male	0	0	40	United-States	<=50K
33	Private	169879	Bachelors	13	Married-civ-spouse	Prof-specialty	Husband	White	Male	3103	0	47	United-States	>50K
64	Private	270333	Bachelors	13	Married-civ-spouse	Prof-specialty	Husband	White	Male	0	0	40	United-States	>50K
20	Private	138768	HS-grad	9	Never-married	Transport-moving	Own-child	White	Male	0	0	30	United-States	<=50K
30	Private	191571	HS-grad	9	Separated	Other-service	Own-child	White	Female	0	0	36	United-States	<=50K
22	Not-Specified	219941	Some-college	10	Never-married	Not-Specified	Own-child	Black	Male	0	0	40	United-States	<=50K
43	Private	94113	Some-college	10	Divorced	Exec-managerial	Not-in-family	White	Male	0	0	45	United-States	<=50K
22	Private	137510	Some-college	10	Never-married	Adm-clerical	Own-child	White	Male	0	0	40	United-States	<=50K
17	Private	32607	10th	6	Never-married	Farming-fishing	Own-child	White	Male	0	0	20	United-States	<=50K
47	Self-emp-not-inc	93208	HS-grad	9	Married-civ-spouse	Other-service	Wife	White	Female	0	0	75	Italy	<=50K
41	Private	254440	Assoc-voc	11	Never-married	Prof-specialty	Not-in-family	White	Female	0	0	60	United-States	<=50K
56	Private	186556	Some-college	10	Married-civ-spouse	Craft-repair	Husband	White	Male	0	0	50	United-States	>50K
64	Private	169871	HS-grad	9	Married-civ-spouse	Transport-moving	Husband	White	Male	0	0	45	United-States	<=50K
47	Private	191277	HS-grad	9	Married-civ-spouse	Transport-moving	Husband	White	Male	0	0	50	United-States	>50K
48	Private	167159	Assoc-voc	11	Never-married	Adm-clerical	Unmarried	White	Male	0	0	40	United-States	<=50K
31	Private	171871	Masters	14	Never-married	Prof-specialty	Not-in-family	White	Female	0	0	46	United-States	<=50K
29	Private	154411	Assoc-voc	11	Never-married	Tech-support	Own-child	White	Male	0	0	40	United-States	<=50K
30	Private	129227	HS-grad	9	Widowed	Adm-clerical	Not-in-family	White	Female	0	0	40	United-States	<=50K
32	Private	110331	HS-grad	9	Married-civ-spouse	Exec-managerial	Husband	White	Male	0	1672	60	United-States	<=50K
57	Private	34269	HS-grad	9	Widowed	Transport-moving	Unmarried	White	Male	0	653	42	United-States	>50K
62	Private	174355	HS-grad	9	Widowed	Other-service	Not-in-family	White	Female	0	0	40	United-States	<=50K
39	Private	680390	HS-grad	9	Separated	Machine-op-inspct	Unmarried	White	Female	0	0	24	United-States	<=50K
43	Private	233130	Some-college	10	Never-married	Adm-clerical	Not-in-family	White	Male	0	0	25	United-States	<=50K
24	Self-emp-inc	165474	Bachelors	13	Never-married	Sales	Own-child	White	Male	0	0	40	United-States	<=50K
42	Not-Specified	257780	11th	7	Married-civ-spouse	Not-Specified	Husband	White	Male	0	0	15	United-States	<=50K
53	Private	194259	Some-college	10	Married-civ-spouse	Adm-clerical	Wife	White	Female	4386	0	40	United-States	>50K
26	Private	280093	Some-college	10	Never-married	Handlers-cleaners	Own-child	White	Male	0	0	40	United-States	<=50K
73	Self-emp-not-inc	177387	HS-grad	9	Married-civ-spouse	Exec-managerial	Husband	White	Male	0	0	40	United-States	<=50K
72	Not-Specified	28929	11th	7	Widowed	Not-Specified	Not-in-family	White	Female	0	0	24	United-States	<=50K
55	Private	105304	HS-grad	9	Married-civ-spouse	Machine-op-inspct	Husband	White	Male	0	0	40	United-States	<=50K
25	Private	499233	HS-grad	9	Divorced	Adm-clerical	Not-in-family	White	Male	0	0	40	United-States	<=50K
41	Private	180572	Bachelors	13	Divorced	Prof-specialty	Not-in-family	White	Female	0	0	50	United-States	>50K
24	Private	321435	Bachelors	13	Never-married	Exec-managerial	Not-in-family	White	Male	0	0	50	United-States	<=50K
63	Private	86108	HS-grad	9	Widowed	Farming-fishing	Not-in-family	White	Male	0	0	6	United-States	<=50K
17	Private	198124	11th	7	Never-married	Sales	Own-child	White	Male	0	0	20	United-States	<=50K
35	Private	135162	Some-college	10	Married-civ-spouse	Craft-repair	Husband	White	Male	0	0	50	United-States	<=50K
51	Private	146813	Some-college	10	Married-civ-spouse	Prof-specialty	Husband	White	Male	0	0	40	United-States	>50K
62	Local-gov	291175	Bachelors	13	Widowed	Prof-specialty	Not-in-family	White	Female	0	0	48	United-States	<=50K
55	Private	387569	HS-grad	9	Married-civ-spouse	Craft-repair	Husband	White	Male	4386	0	40	United-States	>50K
43	Private	102895	Some-college	10	Divorced	Prof-specialty	Not-in-family	White	Male	0	0	40	United-States	<=50K
40	Local-gov	33274	HS-grad	9	Divorced	Other-service	Not-in-family	White	Female	0	0	50	United-States	<=50K
37	Private	86551	Bachelors	13	Married-civ-spouse	Exec-managerial	Husband	White	Male	0	0	45	United-States	>50K
39	Private	138192	Bachelors	13	Married-civ-spouse	Craft-repair	Husband	White	Male	0	0	40	United-States	<=50K
31	Private	118966	HS-grad	9	Never-married	Craft-repair	Own-child	White	Male	0	0	18	United-States	<=50K
61	Private	99784	Masters	14	Widowed	Prof-specialty	Not-in-family	White	Female	0	0	40	United-States	>50K
26	Private	90980	Assoc-voc	11	Divorced	Adm-clerical	Not-in-family	White	Female	0	0	55	United-States	<=50K
46	Self-emp-not-inc	177407	HS-grad	9	Married-civ-spouse	Sales	Husband	White	Male	0	0	50	United-States	<=50K
26	Private	96467	Bachelors	13	Never-married	Prof-specialty	Not-in-family	White	Female	0	0	40	United-States	<=50K
48	State-gov	327886	Doctorate	16	Divorced	Prof-specialty	Own-child	White	Male	0	0	50	United-States	>50K
34	Private	111567	HS-grad	9	Never-married	Transport-moving	Own-child	White	Male	0	0	40	United-States	<=50K
34	Local-gov	166545	HS-grad	9	Never-married	Adm-clerical	Own-child	White	Female	0	0	40	United-States	<=50K
59	Private	142182	HS-grad	9	Married-civ-spouse	Other-service	Husband	White	Male	0	0	40	United-States	>50K
34	Private	188798	Bachelors	13	Never-married	Prof-specialty	Own-child	White	Female	0	0	40	United-States	<=50K
49	Private	38563	Bachelors	13	Never-married	Exec-managerial	Not-in-family	White	Female	0	0	56	United-States	>50K
18	Private	216284	11th	7	Never-married	Adm-clerical	Own-child	White	Female	0	0	20	United-States	<=50K
43	Private	191547	HS-grad	9	Married-civ-spouse	Farming-fishing	Husband	White	Male	0	0	40	Mexico	<=50K
48	Private	285335	11th	7	Married-civ-spouse	Exec-managerial	Husband	White	Male	0	0	50	United-States	<=50K
28	Self-emp-inc	142712	Some-college	10	Married-civ-spouse	Exec-managerial	Husband	White	Male	0	0	70	United-States	<=50K
33	Private	80945	HS-grad	9	Married-civ-spouse	Machine-op-inspct	Husband	White	Male	0	0	40	United-States	<=50K
24	Private	309055	Some-college	10	Never-married	Sales	Not-in-family	White	Female	0	0	15	United-States	<=50K
21	Private	62339	10th	6	Never-married	Handlers-cleaners	Not-in-family	White	Male	0	0	40	United-States	<=50K
17	Private	368700	11th	7	Never-married	Sales	Own-child	White	Male	0	0	28	United-States	<=50K
39	Private	176186	Some-college	10	Married-civ-spouse	Farming-fishing	Husband	White	Male	0	0	50	United-States	>50K
29	Self-emp-not-inc	266855	Bachelors	13	Separated	Prof-specialty	Own-child	White	Male	0	0	40	United-States	<=50K
44	Private	48087	Bachelors	13	Married-civ-spouse	Exec-managerial	Husband	White	Male	0	0	40	United-States	>50K
24	Private	121313	Some-college	10	Never-married	Transport-moving	Own-child	White	Male	0	0	50	United-States	<=50K
71	Self-emp-not-inc	143437	Masters	14	Married-civ-spouse	Sales	Husband	White	Male	10605	0	40	United-States	>50K
51	Self-emp-not-inc	160724	Bachelors	13	Married-civ-spouse	Sales	Husband	Asian-Pac-Islander	Male	0	2415	40	China	>50K
55	Private	282753	5th-6th	3	Divorced	Other-service	Unmarried	Black	Male	0	0	25	United-States	<=50K
41	Private	194636	Bachelors	13	Married-civ-spouse	Exec-managerial	Husband	White	Male	0	0	60	United-States	>50K
23	Private	153044	HS-grad	9	Never-married	Handlers-cleaners	Unmarried	Black	Female	0	0	7	United-States	<=50K
38	Private	411797	Assoc-voc	11	Divorced	Adm-clerical	Unmarried	White	Female	0	0	40	United-States	<=50K
39	Private	117683	HS-grad	9	Married-civ-spouse	Transport-moving	Husband	White	Male	0	0	40	United-States	>50K
19	Private	376540	HS-grad	9	Never-married	Adm-clerical	Not-in-family	White	Female	0	0	30	United-States	<=50K
49	Private	72393	9th	5	Divorced	Machine-op-inspct	Not-in-family	White	Female	0	0	40	United-States	<=50K
32	Private	270335	Bachelors	13	Married-civ-spouse	Adm-clerical	Other-relative	White	Male	0	0	40	Philippines	>50K
27	Private	96226	HS-grad	9	Married-civ-spouse	Craft-repair	Husband	White	Male	0	0	70	United-States	<=50K
38	Private	95336	Bachelors	13	Married-civ-spouse	Sales	Husband	White	Male	0	0	50	United-States	>50K
33	Private	258498	Some-college	10	Married-civ-spouse	Craft-repair	Wife	White	Female	0	0	60	United-States	<=50K
63	Not-Specified	149698	Some-college	10	Married-civ-spouse	Not-Specified	Husband	White	Male	0	0	15	United-States	<=50K
23	Private	205865	Bachelors	13	Never-married	Exec-managerial	Own-child	White	Male	0	0	28	United-States	<=50K
33	Self-emp-inc	155781	Some-college	10	Married-civ-spouse	Craft-repair	Husband	White	Male	0	0	60	Not-Specified	<=50K
54	Self-emp-not-inc	406468	HS-grad	9	Married-civ-spouse	Sales	Husband	Black	Male	0	0	40	United-States	<=50K
29	Private	177119	Assoc-voc	11	Divorced	Tech-support	Not-in-family	White	Female	2174	0	45	United-States	<=50K
48	Not-Specified	144397	Some-college	10	Divorced	Not-Specified	Unmarried	Black	Female	0	0	30	United-States	<=50K
35	Self-emp-not-inc	372525	Bachelors	13	Never-married	Exec-managerial	Not-in-family	White	Male	0	0	40	United-States	<=50K
28	Private	164170	Assoc-voc	11	Married-civ-spouse	Adm-clerical	Wife	Asian-Pac-Islander	Female	0	0	40	India	<=50K
37	Private	183800	Bachelors	13	Married-civ-spouse	Prof-specialty	Husband	White	Male	7688	0	50	United-States	>50K
42	Self-emp-not-inc	177307	Prof-school	15	Married-civ-spouse	Farming-fishing	Husband	White	Male	0	0	65	United-States	>50K
40	Private	170108	Masters	14	Married-civ-spouse	Prof-specialty	Husband	White	Male	0	0	40	United-States	<=50K
47	Private	341995	Some-college	10	Divorced	Sales	Own-child	White	Male	0	0	55	United-States	<=50K
22	Private	226508	Bachelors	13	Never-married	Exec-managerial	Own-child	White	Female	0	0	50	United-States	<=50K
30	Private	87418	Bachelors	13	Married-civ-spouse	Exec-managerial	Husband	White	Male	0	0	45	United-States	>50K
28	Private	109165	HS-grad	9	Married-civ-spouse	Tech-support	Husband	White	Male	0	0	40	United-States	<=50K
63	Local-gov	28856	7th-8th	4	Married-civ-spouse	Other-service	Husband	White	Male	0	0	55	United-States	<=50K
51	Self-emp-not-inc	175897	9th	5	Married-civ-spouse	Craft-repair	Husband	White	Male	0	0	20	United-States	<=50K
22	Private	99697	HS-grad	9	Never-married	Handlers-cleaners	Own-child	White	Female	0	0	40	United-States	<=50K
27	Not-Specified	90270	Assoc-acdm	12	Married-civ-spouse	Not-Specified	Own-child	Amer-Indian-Eskimo	Male	0	0	40	United-States	<=50K
35	Private	152375	HS-grad	9	Never-married	Sales	Not-in-family	White	Male	0	0	45	United-States	<=50K
46	Private	171550	HS-grad	9	Divorced	Machine-op-inspct	Not-in-family	White	Female	0	0	38	United-States	<=50K
37	Private	211154	Some-college	10	Divorced	Machine-op-inspct	Not-in-family	White	Male	0	0	52	United-States	<=50K
24	Private	202570	Bachelors	13	Never-married	Prof-specialty	Own-child	Black	Male	0	0	15	United-States	<=50K
37	Self-emp-not-inc	168496	HS-grad	9	Divorced	Handlers-cleaners	Own-child	White	Male	0	0	10	United-States	<=50K
53	Private	68898	Some-college	10	Married-civ-spouse	Tech-support	Husband	White	Male	0	0	40	United-States	<=50K
27	Private	93235	HS-grad	9	Never-married	Sales	Not-in-family	White	Male	0	0	30	United-States	<=50K
38	Private	278924	Some-college	10	Divorced	Craft-repair	Not-in-family	White	Male	0	0	44	United-States	<=50K
53	Self-emp-not-inc	311020	10th	6	Married-civ-spouse	Farming-fishing	Husband	White	Male	0	0	60	United-States	<=50K
34	Private	175878	Some-college	10	Never-married	Craft-repair	Not-in-family	White	Male	0	0	40	United-States	<=50K
23	Private	543028	HS-grad	9	Never-married	Sales	Own-child	Black	Male	0	0	40	United-States	<=50K
39	Private	202027	Bachelors	13	Married-civ-spouse	Exec-managerial	Husband	White	Male	15024	0	45	United-States	>50K
43	Private	158926	Masters	14	Married-civ-spouse	Prof-specialty	Wife	Asian-Pac-Islander	Female	0	0	50	South	<=50K
67	Self-emp-inc	76860	HS-grad	9	Married-civ-spouse	Exec-managerial	Husband	Asian-Pac-Islander	Male	0	0	40	United-States	>50K
81	Self-emp-not-inc	136063	HS-grad	9	Married-civ-spouse	Exec-managerial	Husband	White	Male	0	0	30	United-States	<=50K
21	Private	186648	Some-college	10	Never-married	Other-service	Own-child	White	Male	0	0	20	United-States	<=50K
23	Private	257509	Some-college	10	Never-married	Sales	Not-in-family	White	Male	0	0	25	United-States	<=50K
25	Private	98155	Some-college	10	Never-married	Transport-moving	Unmarried	White	Male	0	0	40	United-States	<=50K
42	Private	274198	5th-6th	3	Married-civ-spouse	Machine-op-inspct	Wife	White	Female	0	0	38	Mexico	<=50K
38	Private	97083	Some-college	10	Married-civ-spouse	Adm-clerical	Wife	Black	Female	0	0	40	United-States	<=50K
64	Not-Specified	29825	HS-grad	9	Married-civ-spouse	Not-Specified	Husband	White	Male	0	0	5	United-States	<=50K
32	Private	262153	HS-grad	9	Married-civ-spouse	Machine-op-inspct	Husband	White	Male	0	0	40	United-States	<=50K
37	Private	214738	HS-grad	9	Married-civ-spouse	Machine-op-inspct	Husband	White	Male	0	0	40	United-States	<=50K
51	Private	138022	Masters	14	Married-civ-spouse	Exec-managerial	Husband	White	Male	0	0	60	United-States	>50K
22	Private	91842	Some-college	10	Never-married	Sales	Not-in-family	White	Female	0	0	42	United-States	<=50K
33	Private	373662	1st-4th	2	Married-spouse-absent	Priv-house-serv	Not-in-family	White	Female	0	0	40	Guatemala	<=50K
42	Private	162003	HS-grad	9	Divorced	Machine-op-inspct	Not-in-family	White	Male	0	0	55	United-States	<=50K
19	Not-Specified	52114	Some-college	10	Never-married	Not-Specified	Own-child	White	Female	0	0	10	United-States	<=50K
51	Local-gov	241843	Preschool	1	Married-civ-spouse	Other-service	Husband	White	Male	0	0	40	United-States	<=50K
23	Private	375871	HS-grad	9	Married-civ-spouse	Adm-clerical	Wife	White	Female	0	0	40	Mexico	<=50K
37	Private	186934	11th	7	Married-civ-spouse	Machine-op-inspct	Husband	White	Male	3103	0	44	United-States	>50K
37	Private	176900	HS-grad	9	Married-civ-spouse	Craft-repair	Husband	White	Male	0	0	99	United-States	>50K
47	Private	21906	Masters	14	Never-married	Prof-specialty	Not-in-family	White	Female	0	0	25	United-States	<=50K
41	Private	132222	Prof-school	15	Married-civ-spouse	Prof-specialty	Husband	White	Male	0	2415	40	United-States	>50K
33	Private	143653	HS-grad	9	Married-civ-spouse	Craft-repair	Husband	White	Male	0	0	30	United-States	<=50K
31	Private	111567	Bachelors	13	Never-married	Sales	Not-in-family	White	Male	0	0	40	United-States	>50K
31	Private	78602	Assoc-acdm	12	Divorced	Other-service	Unmarried	Amer-Indian-Eskimo	Female	0	0	40	United-States	<=50K
35	Private	465507	HS-grad	9	Married-civ-spouse	Machine-op-inspct	Husband	Black	Male	0	0	40	United-States	<=50K
38	Self-emp-inc	196373	HS-grad	9	Married-civ-spouse	Exec-managerial	Husband	White	Male	0	0	40	United-States	>50K
18	Private	293227	HS-grad	9	Never-married	Other-service	Not-in-family	White	Female	0	0	45	United-States	<=50K
20	Private	241752	HS-grad	9	Married-civ-spouse	Machine-op-inspct	Husband	White	Male	0	0	40	United-States	<=50K
54	Local-gov	166398	Some-college	10	Divorced	Exec-managerial	Unmarried	Black	Female	0	0	35	United-States	<=50K
40	Private	184682	Some-college	10	Divorced	Adm-clerical	Unmarried	White	Female	0	0	40	United-States	<=50K
36	Self-emp-inc	108293	Bachelors	13	Married-civ-spouse	Exec-managerial	Wife	White	Female	0	1977	45	United-States	>50K
43	Private	250802	Some-college	10	Divorced	Craft-repair	Unmarried	White	Male	0	0	35	United-States	<=50K
44	Self-emp-not-inc	325159	Some-college	10	Divorced	Farming-fishing	Unmarried	White	Male	0	0	40	United-States	<=50K
44	State-gov	174675	HS-grad	9	Married-civ-spouse	Prof-specialty	Wife	White	Female	0	0	40	United-States	>50K
43	Private	227065	Masters	14	Married-civ-spouse	Exec-managerial	Husband	White	Male	0	0	43	United-States	>50K
51	Private	269080	7th-8th	4	Widowed	Other-service	Unmarried	Black	Female	0	0	40	United-States	<=50K
18	Private	177722	HS-grad	9	Never-married	Other-service	Own-child	White	Female	0	0	20	United-States	<=50K
51	Private	133461	Some-college	10	Married-civ-spouse	Exec-managerial	Husband	White	Male	0	0	40	United-States	<=50K
41	Private	239683	10th	6	Married-civ-spouse	Craft-repair	Husband	White	Male	0	0	30	Not-Specified	<=50K
44	Self-emp-inc	398473	Some-college	10	Married-civ-spouse	Sales	Husband	White	Male	0	0	70	United-States	>50K
33	Local-gov	298785	10th	6	Divorced	Transport-moving	Not-in-family	White	Male	0	0	40	United-States	<=50K
33	Self-emp-not-inc	123424	Bachelors	13	Married-civ-spouse	Exec-managerial	Husband	White	Male	0	0	40	United-States	>50K
42	Private	176286	Assoc-acdm	12	Married-civ-spouse	Exec-managerial	Husband	White	Male	0	0	40	United-States	>50K
25	Private	150062	Some-college	10	Married-civ-spouse	Prof-specialty	Husband	White	Male	0	0	45	United-States	<=50K
32	Private	169240	HS-grad	9	Divorced	Machine-op-inspct	Not-in-family	White	Female	0	0	38	United-States	<=50K
32	Private	288273	Bachelors	13	Married-civ-spouse	Craft-repair	Husband	White	Male	0	0	70	Mexico	<=50K
36	Private	526968	10th	6	Divorced	Exec-managerial	Unmarried	White	Female	0	0	40	United-States	<=50K
28	Private	57066	HS-grad	9	Married-civ-spouse	Transport-moving	Husband	White	Male	0	0	40	United-States	<=50K
20	Private	323573	HS-grad	9	Never-married	Other-service	Own-child	White	Female	0	0	20	United-States	<=50K
35	Self-emp-inc	368825	Some-college	10	Married-civ-spouse	Sales	Husband	White	Male	0	0	60	United-States	>50K
55	Self-emp-not-inc	189721	HS-grad	9	Married-civ-spouse	Craft-repair	Husband	White	Male	0	0	20	United-States	<=50K
48	Private	164966	Bachelors	13	Married-civ-spouse	Exec-managerial	Husband	Asian-Pac-Islander	Male	0	0	40	India	>50K
36	Not-Specified	94954	Assoc-voc	11	Widowed	Not-Specified	Not-in-family	White	Female	0	0	20	United-States	<=50K
34	Private	202046	HS-grad	9	Married-civ-spouse	Craft-repair	Husband	White	Male	0	0	35	United-States	>50K
28	Private	161538	Bachelors	13	Never-married	Tech-support	Not-in-family	White	Female	0	0	35	United-States	<=50K
67	Private	105252	Bachelors	13	Widowed	Exec-managerial	Not-in-family	White	Male	0	2392	40	United-States	>50K
37	Private	200153	HS-grad	9	Married-civ-spouse	Craft-repair	Husband	White	Male	0	0	40	United-States	<=50K
44	Private	32185	HS-grad	9	Never-married	Transport-moving	Unmarried	White	Male	0	0	70	United-States	<=50K
25	Private	178326	Some-college	10	Never-married	Sales	Not-in-family	White	Female	0	0	40	United-States	<=50K
21	Private	255957	Some-college	10	Never-married	Exec-managerial	Not-in-family	White	Female	4101	0	40	United-States	<=50K
40	State-gov	188693	Masters	14	Married-civ-spouse	Prof-specialty	Husband	White	Male	0	0	35	United-States	>50K
78	Private	182977	HS-grad	9	Widowed	Other-service	Not-in-family	Black	Female	2964	0	40	United-States	<=50K
34	Private	159929	HS-grad	9	Divorced	Handlers-cleaners	Own-child	White	Male	0	0	40	United-States	<=50K
49	Private	123207	HS-grad	9	Never-married	Adm-clerical	Not-in-family	White	Female	0	0	44	United-States	<=50K
22	Private	284317	Assoc-acdm	12	Never-married	Adm-clerical	Not-in-family	White	Female	0	0	40	United-States	<=50K
23	Not-Specified	184699	HS-grad	9	Never-married	Not-Specified	Unmarried	Black	Female	0	0	40	United-States	<=50K
60	Self-emp-not-inc	154474	HS-grad	9	Never-married	Farming-fishing	Unmarried	White	Male	0	0	42	United-States	<=50K
45	Local-gov	318280	HS-grad	9	Widowed	Protective-serv	Not-in-family	White	Male	0	0	40	United-States	>50K
63	Private	254907	Assoc-voc	11	Divorced	Other-service	Not-in-family	White	Female	0	0	20	United-States	<=50K
41	Private	349221	HS-grad	9	Never-married	Craft-repair	Own-child	Black	Female	0	0	35	United-States	<=50K
47	Private	335973	HS-grad	9	Divorced	Adm-clerical	Unmarried	White	Female	0	0	40	United-States	<=50K
44	Private	126701	HS-grad	9	Divorced	Craft-repair	Unmarried	White	Male	0	0	40	United-States	<=50K
51	Private	122159	Some-college	10	Widowed	Prof-specialty	Not-in-family	White	Female	3325	0	40	United-States	<=50K
46	Private	187370	Bachelors	13	Never-married	Sales	Not-in-family	White	Male	0	1504	40	United-States	<=50K
41	Private	194636	Assoc-voc	11	Married-civ-spouse	Machine-op-inspct	Husband	White	Male	0	0	40	United-States	<=50K
50	Self-emp-not-inc	124793	HS-grad	9	Married-civ-spouse	Craft-repair	Husband	White	Male	0	0	30	United-States	<=50K
47	Private	192835	HS-grad	9	Married-civ-spouse	Adm-clerical	Husband	White	Male	0	0	50	United-States	>50K
35	Private	290226	HS-grad	9	Never-married	Exec-managerial	Not-in-family	White	Male	0	0	45	United-States	<=50K
56	Private	112840	HS-grad	9	Married-civ-spouse	Exec-managerial	Husband	White	Male	0	0	55	United-States	>50K
45	Private	89325	Masters	14	Divorced	Prof-specialty	Not-in-family	White	Male	0	0	45	United-States	<=50K
48	Federal-gov	33109	Bachelors	13	Divorced	Exec-managerial	Unmarried	White	Male	0	0	58	United-States	>50K
40	Private	82465	Some-college	10	Married-civ-spouse	Machine-op-inspct	Husband	White	Male	2580	0	40	United-States	<=50K
39	Self-emp-inc	329980	Bachelors	13	Married-civ-spouse	Exec-managerial	Husband	White	Male	15024	0	50	United-States	>50K
20	Private	148294	Some-college	10	Never-married	Other-service	Own-child	White	Male	0	0	40	United-States	<=50K
50	Private	168212	Doctorate	16	Married-civ-spouse	Prof-specialty	Husband	White	Male	0	1902	65	United-States	>50K
38	State-gov	343642	HS-grad	9	Married-civ-spouse	Prof-specialty	Wife	White	Female	0	0	40	United-States	>50K
23	Local-gov	115244	Bachelors	13	Never-married	Prof-specialty	Own-child	White	Female	0	0	60	United-States	<=50K
31	Private	162572	HS-grad	9	Never-married	Other-service	Own-child	White	Male	0	0	16	United-States	<=50K
58	Private	356067	Bachelors	13	Married-civ-spouse	Adm-clerical	Husband	White	Male	0	0	40	United-States	<=50K
66	Private	271567	HS-grad	9	Separated	Machine-op-inspct	Not-in-family	Black	Male	0	0	40	United-States	<=50K
39	Self-emp-inc	180804	HS-grad	9	Married-civ-spouse	Exec-managerial	Husband	White	Male	0	0	40	United-States	>50K
54	Self-emp-not-inc	123011	HS-grad	9	Married-civ-spouse	Craft-repair	Husband	White	Male	15024	0	52	United-States	>50K
26	Private	109186	Some-college	10	Married-civ-spouse	Sales	Husband	White	Male	0	0	50	Germany	<=50K
51	Private	220537	HS-grad	9	Divorced	Machine-op-inspct	Not-in-family	White	Female	0	0	40	United-States	<=50K
34	Private	124827	Assoc-voc	11	Never-married	Transport-moving	Own-child	White	Male	0	0	40	United-States	<=50K
50	Private	767403	HS-grad	9	Married-civ-spouse	Machine-op-inspct	Husband	White	Male	3103	0	40	United-States	>50K
42	Private	118494	Some-college	10	Married-civ-spouse	Prof-specialty	Husband	White	Male	0	0	44	United-States	>50K
38	Private	173208	Masters	14	Married-civ-spouse	Prof-specialty	Husband	White	Male	0	0	25	United-States	<=50K
48	Private	107373	7th-8th	4	Married-civ-spouse	Handlers-cleaners	Husband	White	Male	0	0	40	United-States	<=50K
33	Private	26973	Assoc-voc	11	Married-civ-spouse	Tech-support	Wife	White	Female	0	0	40	United-States	>50K
51	Private	191965	HS-grad	9	Widowed	Other-service	Unmarried	White	Female	0	0	32	United-States	<=50K
22	Private	122346	HS-grad	9	Divorced	Craft-repair	Not-in-family	White	Male	0	0	40	United-States	<=50K
19	Not-Specified	117201	HS-grad	9	Never-married	Not-Specified	Own-child	White	Male	0	0	30	United-States	<=50K
41	Private	198316	Some-college	10	Never-married	Craft-repair	Not-in-family	White	Male	0	0	50	Japan	<=50K
48	Local-gov	123075	Masters	14	Married-civ-spouse	Prof-specialty	Husband	White	Male	0	0	35	United-States	>50K
42	Private	209370	HS-grad	9	Separated	Sales	Not-in-family	White	Female	0	0	30	United-States	<=50K
34	Private	33117	Some-college	10	Married-civ-spouse	Other-service	Husband	White	Male	0	0	40	United-States	<=50K
23	Private	129042	HS-grad	9	Never-married	Machine-op-inspct	Unmarried	Black	Female	0	0	40	United-States	<=50K
56	Private	169133	HS-grad	9	Married-civ-spouse	Other-service	Husband	White	Male	0	0	50	Yugoslavia	<=50K
30	Private	201624	Bachelors	13	Never-married	Prof-specialty	Not-in-family	Black	Male	0	0	45	Not-Specified	<=50K
45	Private	368561	HS-grad	9	Married-civ-spouse	Exec-managerial	Husband	White	Male	0	0	55	United-States	>50K
48	Private	207848	10th	6	Married-civ-spouse	Adm-clerical	Wife	White	Female	0	0	40	United-States	<=50K
48	Self-emp-inc	138370	Masters	14	Married-spouse-absent	Sales	Not-in-family	Asian-Pac-Islander	Male	0	0	50	India	<=50K
31	Private	93106	Assoc-voc	11	Never-married	Adm-clerical	Not-in-family	White	Female	0	0	40	United-States	<=50K
20	State-gov	223515	Assoc-acdm	12	Never-married	Other-service	Own-child	White	Male	0	1719	20	United-States	<=50K
27	Private	389713	Some-college	10	Never-married	Sales	Not-in-family	White	Male	0	0	40	United-States	<=50K
32	Private	206365	HS-grad	9	Never-married	Other-service	Not-in-family	Black	Female	0	0	40	United-States	<=50K
76	Not-Specified	431192	7th-8th	4	Widowed	Not-Specified	Not-in-family	White	Male	0	0	2	United-States	<=50K
19	Not-Specified	241616	HS-grad	9	Never-married	Not-Specified	Unmarried	White	Male	0	2001	40	United-States	<=50K
66	Self-emp-inc	150726	9th	5	Married-civ-spouse	Exec-managerial	Husband	White	Male	1409	0	1	Not-Specified	<=50K
37	Private	123785	HS-grad	9	Never-married	Other-service	Not-in-family	White	Male	0	0	75	United-States	<=50K
34	Private	289984	HS-grad	9	Divorced	Priv-house-serv	Unmarried	Black	Female	0	0	30	United-States	<=50K
34	Not-Specified	164309	11th	7	Married-civ-spouse	Not-Specified	Wife	White	Female	0	0	8	United-States	<=50K
90	Private	137018	HS-grad	9	Never-married	Other-service	Not-in-family	White	Female	0	0	40	United-States	<=50K
23	Private	137994	Some-college	10	Never-married	Machine-op-inspct	Own-child	Black	Female	0	0	40	United-States	<=50K
43	Private	341204	Some-college	10	Divorced	Adm-clerical	Not-in-family	White	Female	0	0	40	United-States	<=50K
44	Private	167005	Bachelors	13	Married-civ-spouse	Exec-managerial	Husband	White	Male	7688	0	60	United-States	>50K
24	Private	34446	Some-college	10	Never-married	Tech-support	Not-in-family	White	Female	0	0	37	United-States	<=50K
28	Private	187160	Prof-school	15	Divorced	Prof-specialty	Unmarried	White	Male	0	0	55	United-States	<=50K
64	Not-Specified	196288	Assoc-acdm	12	Never-married	Not-Specified	Not-in-family	White	Female	0	0	20	United-States	<=50K
23	Private	217961	Some-college	10	Married-civ-spouse	Other-service	Husband	White	Male	0	0	40	United-States	<=50K
20	Private	74631	Some-college	10	Never-married	Sales	Not-in-family	White	Female	0	0	50	United-States	<=50K
36	Private	156667	Bachelors	13	Married-civ-spouse	Prof-specialty	Husband	White	Male	0	1902	50	United-States	>50K
61	Private	125155	HS-grad	9	Married-civ-spouse	Machine-op-inspct	Husband	White	Male	0	0	40	United-States	<=50K
53	Self-emp-not-inc	263925	Bachelors	13	Married-civ-spouse	Sales	Husband	White	Male	0	0	40	Canada	>50K
30	Private	296453	Bachelors	13	Married-civ-spouse	Adm-clerical	Husband	White	Male	7298	0	40	United-States	>50K
52	Self-emp-not-inc	44728	Some-college	10	Married-civ-spouse	Sales	Husband	White	Male	0	0	55	United-States	>50K
38	Private	193026	Some-college	10	Divorced	Craft-repair	Not-in-family	White	Male	0	0	40	Iran	<=50K
32	Private	87643	Bachelors	13	Married-civ-spouse	Sales	Husband	White	Male	0	0	40	United-States	<=50K
30	Self-emp-not-inc	106742	12th	8	Married-civ-spouse	Transport-moving	Husband	White	Male	0	0	75	United-States	<=50K
41	Private	302122	Assoc-voc	11	Divorced	Craft-repair	Not-in-family	White	Female	0	0	40	United-States	<=50K
49	Local-gov	193960	Masters	14	Married-civ-spouse	Prof-specialty	Husband	White	Male	0	1902	40	United-States	>50K
45	Private	185385	HS-grad	9	Married-civ-spouse	Craft-repair	Husband	White	Male	0	0	47	United-States	>50K
43	Self-emp-not-inc	277647	HS-grad	9	Married-civ-spouse	Exec-managerial	Husband	White	Male	0	0	35	United-States	<=50K
61	Private	128848	HS-grad	9	Married-civ-spouse	Machine-op-inspct	Husband	White	Male	3471	0	40	United-States	<=50K
54	Private	377701	HS-grad	9	Married-civ-spouse	Other-service	Husband	White	Male	0	0	32	Mexico	<=50K
34	Private	157886	Assoc-acdm	12	Separated	Other-service	Unmarried	White	Female	0	0	40	United-States	<=50K
49	Private	175958	Some-college	10	Married-civ-spouse	Sales	Husband	White	Male	0	0	80	United-States	>50K
38	Private	223004	Some-college	10	Never-married	Other-service	Own-child	White	Male	0	0	40	United-States	<=50K
35	Private	199352	Prof-school	15	Married-civ-spouse	Prof-specialty	Husband	White	Male	0	1977	80	United-States	>50K
36	Private	29984	12th	8	Married-civ-spouse	Transport-moving	Husband	White	Male	0	0	40	United-States	<=50K
30	Private	181651	Bachelors	13	Married-civ-spouse	Exec-managerial	Husband	White	Male	0	0	50	United-States	<=50K
36	Private	117312	Assoc-acdm	12	Divorced	Tech-support	Not-in-family	White	Female	0	0	60	United-States	<=50K
22	Local-gov	34029	Bachelors	13	Never-married	Prof-specialty	Own-child	White	Female	0	0	20	United-States	<=50K
38	Private	132879	HS-grad	9	Married-civ-spouse	Craft-repair	Husband	White	Male	0	1902	40	United-States	>50K
37	Private	215310	HS-grad	9	Married-civ-spouse	Craft-repair	Husband	White	Male	0	0	50	United-States	>50K
48	State-gov	55863	Doctorate	16	Married-civ-spouse	Prof-specialty	Wife	White	Female	0	1902	46	United-States	>50K
17	Private	220384	11th	7	Never-married	Adm-clerical	Own-child	White	Male	0	0	15	United-States	<=50K
19	Self-emp-not-inc	36012	Some-college	10	Never-married	Craft-repair	Own-child	White	Male	0	0	20	United-States	<=50K
27	Private	137645	Bachelors	13	Never-married	Sales	Not-in-family	Black	Female	0	1590	40	United-States	<=50K
22	Private	191342	Bachelors	13	Never-married	Sales	Own-child	Asian-Pac-Islander	Male	0	0	50	Taiwan	<=50K
49	Private	31339	HS-grad	9	Married-civ-spouse	Craft-repair	Husband	White	Male	0	0	40	United-States	<=50K
43	State-gov	227910	Assoc-voc	11	Married-civ-spouse	Prof-specialty	Wife	White	Female	0	0	40	United-States	>50K
43	Private	173728	Bachelors	13	Separated	Prof-specialty	Unmarried	White	Female	0	0	40	United-States	<=50K
19	Local-gov	167816	HS-grad	9	Divorced	Exec-managerial	Not-in-family	White	Female	0	0	35	United-States	<=50K
58	Self-emp-not-inc	81642	HS-grad	9	Married-civ-spouse	Farming-fishing	Husband	White	Male	0	0	60	United-States	<=50K
41	Local-gov	195258	Some-college	10	Married-civ-spouse	Protective-serv	Husband	White	Male	0	0	40	United-States	>50K
31	Private	232475	Some-college	10	Married-civ-spouse	Adm-clerical	Husband	White	Male	0	0	40	United-States	<=50K
30	Private	241259	Assoc-voc	11	Married-civ-spouse	Transport-moving	Husband	White	Male	0	0	40	United-States	<=50K
32	Private	118161	HS-grad	9	Married-civ-spouse	Protective-serv	Husband	White	Male	0	0	40	United-States	<=50K
29	Private	201954	Bachelors	13	Never-married	Exec-managerial	Not-in-family	White	Male	0	0	35	United-States	<=50K
42	Private	150533	Some-college	10	Married-civ-spouse	Exec-managerial	Husband	White	Male	7298	0	52	United-States	>50K
38	Private	412296	HS-grad	9	Divorced	Craft-repair	Own-child	White	Male	0	0	28	United-States	<=50K
41	Federal-gov	133060	Assoc-acdm	12	Married-civ-spouse	Prof-specialty	Husband	White	Male	0	0	40	United-States	>50K
44	Self-emp-not-inc	120539	Bachelors	13	Never-married	Sales	Not-in-family	White	Male	0	0	50	United-States	>50K
31	Private	196025	Doctorate	16	Married-spouse-absent	Prof-specialty	Not-in-family	Asian-Pac-Islander	Male	0	0	60	China	<=50K
34	Private	107793	HS-grad	9	Divorced	Craft-repair	Not-in-family	White	Male	0	0	40	United-States	<=50K
21	Private	163870	Some-college	10	Never-married	Adm-clerical	Own-child	White	Male	0	0	40	United-States	<=50K
22	Self-emp-not-inc	361280	Bachelors	13	Never-married	Prof-specialty	Own-child	Asian-Pac-Islander	Male	0	0	20	India	<=50K
62	Private	92178	10th	6	Married-civ-spouse	Machine-op-inspct	Husband	White	Male	0	0	40	United-States	<=50K
19	Not-Specified	80710	HS-grad	9	Never-married	Not-Specified	Own-child	White	Female	0	0	40	United-States	<=50K
29	Self-emp-inc	260729	HS-grad	9	Married-civ-spouse	Sales	Wife	White	Female	0	1977	25	United-States	>50K
43	Private	182254	Some-college	10	Divorced	Prof-specialty	Unmarried	White	Female	0	0	40	United-States	<=50K
68	Not-Specified	140282	7th-8th	4	Married-civ-spouse	Not-Specified	Husband	White	Male	0	0	8	United-States	<=50K
45	Self-emp-inc	149865	Bachelors	13	Married-civ-spouse	Machine-op-inspct	Husband	White	Male	0	0	60	United-States	>50K
39	Self-emp-inc	218184	9th	5	Married-civ-spouse	Exec-managerial	Husband	White	Male	0	1651	40	Mexico	<=50K
41	Private	118619	Bachelors	13	Married-civ-spouse	Exec-managerial	Husband	Black	Male	0	0	50	United-States	<=50K
34	Self-emp-not-inc	196791	Assoc-acdm	12	Married-civ-spouse	Prof-specialty	Wife	White	Female	0	0	25	United-States	>50K
34	Local-gov	167999	HS-grad	9	Divorced	Adm-clerical	Unmarried	White	Female	0	0	33	United-States	<=50K
31	Private	51259	Bachelors	13	Never-married	Prof-specialty	Not-in-family	White	Male	0	0	47	United-States	<=50K
29	Private	131088	HS-grad	9	Never-married	Handlers-cleaners	Own-child	White	Male	0	0	25	United-States	<=50K
41	Private	118212	Bachelors	13	Married-civ-spouse	Craft-repair	Husband	White	Male	3103	0	40	United-States	>50K
41	Private	293791	Assoc-voc	11	Married-civ-spouse	Transport-moving	Husband	White	Male	0	0	55	United-States	<=50K
35	Self-emp-inc	289430	Masters	14	Married-civ-spouse	Sales	Husband	White	Male	0	0	45	Mexico	>50K
33	Private	35378	Bachelors	13	Married-civ-spouse	Sales	Wife	White	Female	0	0	45	United-States	>50K
37	State-gov	60227	Bachelors	13	Never-married	Adm-clerical	Not-in-family	White	Male	0	0	38	United-States	<=50K
69	Private	168139	HS-grad	9	Married-civ-spouse	Sales	Wife	White	Female	0	0	40	United-States	<=50K
34	Private	290763	HS-grad	9	Divorced	Handlers-cleaners	Own-child	White	Female	0	0	40	United-States	<=50K
60	Self-emp-inc	226355	Assoc-voc	11	Married-civ-spouse	Machine-op-inspct	Husband	White	Male	0	2415	70	Not-Specified	>50K
36	Private	51100	Some-college	10	Married-civ-spouse	Craft-repair	Husband	White	Male	0	0	40	United-States	<=50K
41	Private	227644	HS-grad	9	Married-civ-spouse	Transport-moving	Husband	White	Male	0	0	50	United-States	<=50K
58	Local-gov	205267	Bachelors	13	Married-civ-spouse	Prof-specialty	Wife	White	Female	0	0	40	United-States	>50K
53	Private	288020	Bachelors	13	Married-civ-spouse	Prof-specialty	Husband	Asian-Pac-Islander	Male	0	0	40	Japan	<=50K
29	Private	140863	Some-college	10	Married-civ-spouse	Tech-support	Husband	White	Male	0	0	40	United-States	<=50K
45	Federal-gov	170915	HS-grad	9	Divorced	Tech-support	Not-in-family	White	Female	4865	0	40	United-States	<=50K
34	State-gov	50178	Some-college	10	Married-civ-spouse	Exec-managerial	Husband	White	Male	0	0	38	United-States	<=50K
36	Private	112497	Bachelors	13	Married-civ-spouse	Tech-support	Husband	White	Male	0	0	40	United-States	<=50K
48	Private	95244	Some-college	10	Divorced	Other-service	Unmarried	Black	Female	0	0	35	United-States	<=50K
20	Private	117606	Assoc-voc	11	Never-married	Adm-clerical	Own-child	White	Female	0	0	40	United-States	<=50K
35	Private	89508	HS-grad	9	Married-civ-spouse	Transport-moving	Husband	White	Male	0	0	50	United-States	>50K
63	Federal-gov	124244	HS-grad	9	Widowed	Handlers-cleaners	Not-in-family	Black	Male	0	0	40	United-States	<=50K
41	Self-emp-not-inc	154374	Some-college	10	Divorced	Other-service	Unmarried	White	Male	0	0	45	United-States	<=50K
28	Private	294936	Bachelors	13	Married-civ-spouse	Prof-specialty	Husband	White	Male	0	0	45	United-States	<=50K
30	Private	347132	Some-college	10	Never-married	Machine-op-inspct	Not-in-family	Black	Female	0	0	40	United-States	<=50K
34	Not-Specified	181934	HS-grad	9	Divorced	Not-Specified	Not-in-family	White	Female	0	0	40	United-States	<=50K
31	Private	316672	HS-grad	9	Never-married	Other-service	Unmarried	White	Female	0	0	40	Mexico	<=50K
37	Private	189382	Assoc-voc	11	Never-married	Adm-clerical	Own-child	White	Female	0	0	38	United-States	<=50K
42	Not-Specified	184018	Some-college	10	Divorced	Not-Specified	Unmarried	White	Male	0	0	40	United-States	<=50K
31	Private	184307	Some-college	10	Married-civ-spouse	Exec-managerial	Husband	White	Male	0	0	50	Jamaica	>50K
46	Self-emp-not-inc	246212	Masters	14	Married-civ-spouse	Exec-managerial	Husband	White	Male	0	0	45	United-States	>50K
35	Federal-gov	250504	HS-grad	9	Married-civ-spouse	Adm-clerical	Husband	Black	Male	0	0	60	United-States	>50K
27	Private	138705	HS-grad	9	Married-civ-spouse	Craft-repair	Husband	White	Male	0	0	53	United-States	<=50K
41	Private	328447	1st-4th	2	Married-civ-spouse	Craft-repair	Husband	White	Male	0	0	35	Mexico	<=50K
19	Private	194608	Some-college	10	Never-married	Other-service	Own-child	White	Female	0	0	20	United-States	<=50K
20	Private	230891	Some-college	10	Never-married	Sales	Not-in-family	White	Male	0	0	45	United-States	<=50K
59	Federal-gov	212448	HS-grad	9	Widowed	Sales	Unmarried	White	Female	0	0	40	Germany	<=50K
40	Private	214010	Bachelors	13	Never-married	Other-service	Not-in-family	White	Male	0	0	37	United-States	<=50K
56	Self-emp-not-inc	200235	Some-college	10	Married-civ-spouse	Sales	Husband	White	Male	0	0	60	United-States	<=50K
33	Private	354573	Masters	14	Married-civ-spouse	Prof-specialty	Husband	White	Male	15024	0	44	United-States	>50K
30	Self-emp-inc	205733	Some-college	10	Never-married	Exec-managerial	Not-in-family	White	Female	0	0	60	United-States	<=50K
46	Private	185041	HS-grad	9	Married-civ-spouse	Machine-op-inspct	Husband	White	Male	0	0	50	United-States	<=50K
61	Self-emp-inc	84409	HS-grad	9	Married-civ-spouse	Exec-managerial	Husband	White	Male	0	0	35	United-States	>50K
50	Self-emp-inc	293196	HS-grad	9	Married-civ-spouse	Exec-managerial	Husband	White	Male	7298	0	40	United-States	>50K
25	Private	241626	HS-grad	9	Never-married	Other-service	Own-child	White	Male	0	0	30	United-States	<=50K
40	Private	520586	Some-college	10	Divorced	Adm-clerical	Unmarried	White	Female	0	0	39	United-States	<=50K
24	Not-Specified	35633	Some-college	10	Never-married	Not-Specified	Not-in-family	White	Male	0	0	40	Not-Specified	<=50K
51	Private	302847	HS-grad	9	Married-civ-spouse	Craft-repair	Husband	White	Male	0	0	54	United-States	<=50K
43	State-gov	165309	HS-grad	9	Married-civ-spouse	Protective-serv	Husband	White	Male	0	0	40	United-States	<=50K
34	Private	117529	Some-college	10	Married-civ-spouse	Farming-fishing	Husband	White	Male	0	0	54	Mexico	<=50K
46	Private	106092	HS-grad	9	Married-civ-spouse	Exec-managerial	Husband	White	Male	0	0	45	United-States	>50K
28	State-gov	445824	Masters	14	Married-civ-spouse	Prof-specialty	Wife	White	Female	0	0	50	United-States	>50K
26	Private	227332	Bachelors	13	Never-married	Transport-moving	Unmarried	Asian-Pac-Islander	Male	0	0	40	Not-Specified	<=50K
20	Private	275691	HS-grad	9	Never-married	Handlers-cleaners	Own-child	White	Male	0	0	28	United-States	<=50K
44	Private	193459	Assoc-voc	11	Married-civ-spouse	Craft-repair	Husband	White	Male	3411	0	40	United-States	<=50K
51	Private	284329	HS-grad	9	Widowed	Transport-moving	Unmarried	White	Male	0	0	40	United-States	<=50K
33	Private	114691	Bachelors	13	Married-civ-spouse	Sales	Husband	White	Male	0	0	60	United-States	>50K
54	Private	96062	Assoc-acdm	12	Married-civ-spouse	Tech-support	Husband	White	Male	0	0	40	United-States	>50K
50	Private	133963	Bachelors	13	Married-civ-spouse	Prof-specialty	Wife	White	Female	0	1977	40	United-States	>50K
33	Private	178506	HS-grad	9	Divorced	Adm-clerical	Not-in-family	Black	Female	0	0	40	United-States	<=50K
65	Private	350498	Bachelors	13	Married-civ-spouse	Adm-clerical	Husband	White	Male	10605	0	20	United-States	>50K
22	Not-Specified	131573	Some-college	10	Never-married	Not-Specified	Own-child	White	Female	0	0	8	United-States	<=50K
88	Self-emp-not-inc	206291	Prof-school	15	Married-civ-spouse	Prof-specialty	Husband	White	Male	0	0	40	United-States	<=50K
40	Private	182302	HS-grad	9	Divorced	Transport-moving	Not-in-family	White	Male	0	0	40	United-States	<=50K
51	Private	241346	HS-grad	9	Divorced	Adm-clerical	Not-in-family	White	Female	0	0	43	United-States	<=50K
50	Private	157043	11th	7	Divorced	Other-service	Not-in-family	Black	Female	0	0	40	United-States	<=50K
25	Private	404616	Masters	14	Married-civ-spouse	Farming-fishing	Not-in-family	White	Male	0	0	99	United-States	>50K
20	Private	411862	Assoc-voc	11	Never-married	Other-service	Not-in-family	White	Male	0	0	30	United-States	<=50K
47	Private	183013	HS-grad	9	Married-civ-spouse	Other-service	Husband	White	Male	0	0	40	United-States	<=50K
58	Not-Specified	169982	Some-college	10	Married-civ-spouse	Not-Specified	Husband	White	Male	0	0	40	United-States	>50K
22	Private	188544	Assoc-voc	11	Never-married	Adm-clerical	Own-child	White	Female	0	0	30	United-States	<=50K
50	State-gov	356619	HS-grad	9	Married-civ-spouse	Prof-specialty	Husband	White	Male	0	0	48	United-States	>50K
47	Private	45857	HS-grad	9	Never-married	Adm-clerical	Unmarried	White	Female	0	0	40	United-States	<=50K
24	Local-gov	289886	11th	7	Never-married	Other-service	Not-in-family	Asian-Pac-Islander	Male	0	0	45	United-States	<=50K
50	Not-Specified	146015	HS-grad	9	Married-civ-spouse	Not-Specified	Husband	White	Male	0	0	40	United-States	>50K
40	Private	216237	Bachelors	13	Divorced	Exec-managerial	Not-in-family	White	Female	0	0	45	United-States	>50K
36	Private	416745	Bachelors	13	Married-civ-spouse	Prof-specialty	Husband	White	Male	0	0	40	United-States	<=50K
32	Private	202952	HS-grad	9	Married-civ-spouse	Adm-clerical	Husband	White	Male	0	0	40	United-States	<=50K
44	Private	167725	HS-grad	9	Married-civ-spouse	Craft-repair	Husband	White	Male	0	0	40	United-States	<=50K
51	Not-Specified	165637	Masters	14	Married-civ-spouse	Not-Specified	Husband	White	Male	0	0	40	United-States	<=50K
59	Federal-gov	43280	Some-college	10	Never-married	Exec-managerial	Own-child	Black	Female	0	0	40	United-States	<=50K
65	Private	118779	HS-grad	9	Married-civ-spouse	Craft-repair	Husband	White	Male	0	0	30	United-States	<=50K
24	State-gov	191269	Bachelors	13	Never-married	Adm-clerical	Not-in-family	White	Female	0	0	65	United-States	<=50K
27	Local-gov	247507	Bachelors	13	Never-married	Prof-specialty	Own-child	White	Male	0	0	35	United-States	<=50K
51	Private	239155	Assoc-voc	11	Divorced	Other-service	Not-in-family	White	Male	0	0	40	United-States	<=50K
48	Private	182862	Some-college	10	Married-civ-spouse	Craft-repair	Husband	White	Male	0	0	40	United-States	>50K
39	Private	33886	HS-grad	9	Married-civ-spouse	Transport-moving	Husband	White	Male	0	0	60	United-States	<=50K
28	Private	444304	Bachelors	13	Married-civ-spouse	Tech-support	Husband	White	Male	0	0	40	United-States	<=50K
19	Private	187161	Some-college	10	Never-married	Other-service	Own-child	White	Female	0	0	25	United-States	<=50K
49	Local-gov	116892	Bachelors	13	Divorced	Prof-specialty	Not-in-family	Black	Female	0	0	40	United-States	<=50K
51	Local-gov	176813	Assoc-acdm	12	Married-civ-spouse	Prof-specialty	Husband	White	Male	0	0	60	United-States	<=50K
59	Private	151616	Masters	14	Married-civ-spouse	Prof-specialty	Husband	White	Male	0	0	55	United-States	<=50K
18	Private	240747	HS-grad	9	Never-married	Machine-op-inspct	Own-child	White	Female	0	0	40	Dominican-Republic	<=50K
50	Private	75472	HS-grad	9	Married-civ-spouse	Craft-repair	Husband	White	Male	4386	0	40	Not-Specified	<=50K
45	Federal-gov	320818	HS-grad	9	Married-civ-spouse	Adm-clerical	Husband	Black	Male	0	0	80	United-States	>50K
30	Local-gov	235271	Bachelors	13	Married-civ-spouse	Prof-specialty	Husband	White	Male	0	0	50	United-States	>50K
37	Private	166497	Bachelors	13	Divorced	Craft-repair	Not-in-family	White	Male	0	0	35	United-States	<=50K
44	Private	344060	Bachelors	13	Never-married	Other-service	Not-in-family	White	Male	0	0	40	United-States	>50K
33	Private	221196	Some-college	10	Married-civ-spouse	Craft-repair	Husband	Black	Male	0	0	40	United-States	<=50K
61	Self-emp-inc	113544	Masters	14	Married-civ-spouse	Sales	Husband	White	Male	0	0	40	United-States	>50K
61	Local-gov	321117	HS-grad	9	Married-civ-spouse	Protective-serv	Husband	White	Male	0	0	40	United-States	<=50K
38	Private	79619	Bachelors	13	Married-civ-spouse	Sales	Husband	White	Male	0	0	42	United-States	>50K
22	Not-Specified	42004	Some-college	10	Never-married	Not-Specified	Own-child	White	Male	0	0	30	United-States	<=50K
36	Private	135289	HS-grad	9	Married-civ-spouse	Machine-op-inspct	Husband	White	Male	0	0	45	United-States	<=50K
44	Self-emp-inc	320984	Some-college	10	Married-civ-spouse	Sales	Husband	White	Male	5178	0	60	United-States	>50K
37	Private	203070	Some-college	10	Separated	Adm-clerical	Own-child	White	Male	0	0	62	United-States	<=50K
31	Private	32406	Some-college	10	Divorced	Craft-repair	Unmarried	White	Female	0	0	20	United-States	<=50K
54	Private	99185	Doctorate	16	Married-civ-spouse	Prof-specialty	Husband	White	Male	15024	0	45	United-States	>50K
20	Private	205839	Some-college	10	Never-married	Other-service	Own-child	White	Male	0	0	16	United-States	<=50K
63	Not-Specified	150389	Bachelors	13	Widowed	Not-Specified	Not-in-family	White	Female	0	0	40	United-States	>50K
48	Self-emp-not-inc	243631	Some-college	10	Married-civ-spouse	Craft-repair	Husband	Amer-Indian-Eskimo	Male	7688	0	40	United-States	>50K
33	Not-Specified	163003	HS-grad	9	Divorced	Not-Specified	Not-in-family	Asian-Pac-Islander	Female	0	0	41	China	<=50K
31	Private	231263	Bachelors	13	Divorced	Exec-managerial	Not-in-family	White	Male	4650	0	45	United-States	<=50K
38	Private	200818	Prof-school	15	Married-civ-spouse	Prof-specialty	Husband	White	Male	0	0	40	United-States	>50K
45	Self-emp-not-inc	247379	HS-grad	9	Married-civ-spouse	Craft-repair	Husband	White	Male	0	0	40	United-States	>50K
48	Private	349151	HS-grad	9	Married-civ-spouse	Craft-repair	Husband	White	Male	0	0	40	United-States	<=50K
53	Private	22154	Some-college	10	Married-civ-spouse	Craft-repair	Husband	White	Male	0	0	40	United-States	<=50K
55	Private	176317	HS-grad	9	Widowed	Adm-clerical	Own-child	White	Female	0	0	40	United-States	<=50K
38	Private	22245	Masters	14	Married-civ-spouse	Transport-moving	Husband	White	Male	0	0	72	Not-Specified	>50K
29	Private	236436	HS-grad	9	Never-married	Adm-clerical	Not-in-family	White	Female	0	0	40	United-States	<=50K
36	Private	354078	Bachelors	13	Married-civ-spouse	Prof-specialty	Husband	White	Male	0	0	60	United-States	>50K
42	Self-emp-not-inc	166813	Some-college	10	Married-civ-spouse	Farming-fishing	Husband	White	Male	0	0	60	United-States	<=50K
50	Private	358740	HS-grad	9	Divorced	Adm-clerical	Unmarried	White	Female	0	0	40	England	<=50K
75	Self-emp-not-inc	208426	Prof-school	15	Married-civ-spouse	Prof-specialty	Husband	White	Male	0	0	35	United-States	<=50K
46	Private	265266	Bachelors	13	Married-civ-spouse	Prof-specialty	Husband	White	Male	0	1902	40	United-States	>50K
52	Federal-gov	31838	HS-grad	9	Divorced	Adm-clerical	Unmarried	White	Female	0	0	40	United-States	<=50K
27	Private	175034	Bachelors	13	Never-married	Adm-clerical	Not-in-family	White	Female	0	0	40	United-States	<=50K
43	Private	413297	HS-grad	9	Married-civ-spouse	Craft-repair	Husband	White	Male	0	0	45	United-States	<=50K
31	Private	106347	11th	7	Separated	Other-service	Not-in-family	Black	Female	0	0	42	United-States	<=50K
23	Private	174754	Some-college	10	Never-married	Sales	Not-in-family	White	Female	0	0	30	United-States	<=50K
34	Private	441454	HS-grad	9	Never-married	Sales	Not-in-family	White	Female	0	0	24	United-States	<=50K
41	Self-emp-not-inc	209344	HS-grad	9	Married-civ-spouse	Sales	Other-relative	White	Female	0	0	40	Cuba	<=50K
31	Private	185732	HS-grad	9	Never-married	Other-service	Own-child	White	Female	0	0	30	United-States	<=50K
42	Private	65372	Some-college	10	Never-married	Adm-clerical	Own-child	White	Female	0	0	40	United-States	<=50K
35	Private	33975	Masters	14	Never-married	Prof-specialty	Not-in-family	White	Male	0	0	45	United-States	>50K
55	Private	326297	HS-grad	9	Separated	Adm-clerical	Not-in-family	White	Female	0	0	25	United-States	<=50K
36	State-gov	194630	HS-grad	9	Widowed	Exec-managerial	Not-in-family	White	Female	0	0	40	United-States	<=50K
65	Self-emp-not-inc	167414	HS-grad	9	Married-civ-spouse	Exec-managerial	Husband	White	Male	0	0	59	United-States	>50K
38	Local-gov	165799	Some-college	10	Never-married	Other-service	Not-in-family	White	Male	0	0	12	United-States	<=50K
62	Private	192866	Some-college	10	Widowed	Other-service	Not-in-family	White	Female	0	0	20	United-States	<=50K
54	Self-emp-inc	166459	Prof-school	15	Married-civ-spouse	Prof-specialty	Husband	White	Male	99999	0	60	United-States	>50K
49	Private	148995	HS-grad	9	Divorced	Adm-clerical	Not-in-family	White	Male	0	0	40	United-States	<=50K
34	Private	190040	HS-grad	9	Married-civ-spouse	Adm-clerical	Wife	White	Female	0	0	40	United-States	<=50K
32	Private	209432	HS-grad	9	Never-married	Handlers-cleaners	Own-child	White	Female	0	0	40	United-States	<=50K
51	Self-emp-inc	229465	Masters	14	Married-civ-spouse	Exec-managerial	Husband	White	Male	15024	0	50	United-States	>50K
48	Self-emp-not-inc	397466	Some-college	10	Married-civ-spouse	Exec-managerial	Husband	White	Male	0	0	60	United-States	<=50K
30	Private	283767	HS-grad	9	Married-civ-spouse	Adm-clerical	Husband	White	Male	0	0	40	Not-Specified	<=50K
52	Federal-gov	202452	HS-grad	9	Divorced	Adm-clerical	Not-in-family	White	Female	0	0	43	United-States	<=50K
28	Self-emp-not-inc	218555	Some-college	10	Never-married	Transport-moving	Not-in-family	White	Male	0	1762	40	United-States	<=50K
29	Private	128604	HS-grad	9	Married-civ-spouse	Craft-repair	Husband	Asian-Pac-Islander	Male	0	0	40	United-States	<=50K
38	Private	65466	Bachelors	13	Never-married	Adm-clerical	Not-in-family	White	Female	0	0	50	United-States	<=50K
57	Private	141326	HS-grad	9	Married-civ-spouse	Sales	Husband	White	Male	0	0	50	United-States	>50K
43	Federal-gov	369468	Bachelors	13	Married-civ-spouse	Prof-specialty	Husband	White	Male	0	0	40	United-States	>50K
37	State-gov	136137	Some-college	10	Separated	Adm-clerical	Not-in-family	White	Male	0	0	40	United-States	<=50K
30	Private	236770	HS-grad	9	Married-civ-spouse	Craft-repair	Husband	White	Male	0	0	40	United-States	<=50K
53	Private	89534	HS-grad	9	Married-civ-spouse	Transport-moving	Husband	White	Male	0	0	48	United-States	>50K
69	Not-Specified	195779	Assoc-voc	11	Widowed	Not-Specified	Not-in-family	White	Female	0	0	1	United-States	<=50K
73	Private	29778	HS-grad	9	Widowed	Other-service	Not-in-family	White	Female	0	0	37	United-States	<=50K
22	Self-emp-inc	153516	Some-college	10	Never-married	Craft-repair	Own-child	White	Male	0	0	35	United-States	<=50K
31	Private	163594	HS-grad	9	Never-married	Sales	Not-in-family	White	Female	0	0	45	United-States	<=50K
38	Private	189623	Bachelors	13	Married-civ-spouse	Prof-specialty	Husband	White	Male	0	1887	40	United-States	>50K
50	Self-emp-not-inc	343748	Some-college	10	Married-civ-spouse	Craft-repair	Husband	White	Male	0	0	35	United-States	<=50K
37	Private	387430	Some-college	10	Married-civ-spouse	Adm-clerical	Husband	White	Male	0	0	37	United-States	<=50K
44	Local-gov	409505	Bachelors	13	Divorced	Protective-serv	Not-in-family	White	Male	0	0	40	United-States	<=50K
47	Private	200734	Bachelors	13	Never-married	Exec-managerial	Unmarried	Black	Female	0	0	45	United-States	<=50K
27	Private	115831	Some-college	10	Married-civ-spouse	Other-service	Husband	White	Male	0	0	40	United-States	<=50K
28	Private	150296	Assoc-acdm	12	Never-married	Other-service	Not-in-family	White	Female	0	0	80	United-States	<=50K
25	Private	323545	HS-grad	9	Never-married	Tech-support	Not-in-family	Black	Female	0	0	40	United-States	<=50K
20	Private	232577	Some-college	10	Never-married	Other-service	Unmarried	White	Female	0	0	40	United-States	<=50K
51	Local-gov	152754	Bachelors	13	Married-civ-spouse	Adm-clerical	Husband	White	Male	0	0	40	United-States	>50K
46	Private	129007	Bachelors	13	Married-civ-spouse	Sales	Husband	White	Male	0	1977	40	United-States	>50K
67	Private	171584	Bachelors	13	Married-civ-spouse	Protective-serv	Husband	White	Male	6514	0	7	United-States	>50K
47	Private	386136	HS-grad	9	Married-civ-spouse	Transport-moving	Husband	White	Male	0	0	35	United-States	<=50K
42	Private	342865	HS-grad	9	Married-civ-spouse	Sales	Husband	White	Male	0	0	40	United-States	<=50K
52	Private	186785	HS-grad	9	Never-married	Sales	Not-in-family	White	Male	0	1876	50	United-States	<=50K
42	Federal-gov	158926	Assoc-acdm	12	Divorced	Prof-specialty	Unmarried	Asian-Pac-Islander	Female	0	0	40	Philippines	>50K
65	Not-Specified	36039	HS-grad	9	Married-civ-spouse	Not-Specified	Husband	White	Male	0	0	40	United-States	>50K
21	Private	164019	Some-college	10	Never-married	Farming-fishing	Own-child	Black	Male	0	0	10	United-States	<=50K
50	Private	88926	HS-grad	9	Married-civ-spouse	Adm-clerical	Wife	White	Female	5178	0	40	United-States	>50K
46	Private	188861	Some-college	10	Married-civ-spouse	Transport-moving	Husband	White	Male	0	0	40	United-States	<=50K
47	Self-emp-not-inc	370119	Bachelors	13	Married-civ-spouse	Sales	Husband	White	Male	15024	0	50	United-States	>50K
57	Private	182062	10th	6	Married-civ-spouse	Other-service	Husband	White	Male	0	0	40	United-States	<=50K
37	Private	37238	Bachelors	13	Never-married	Exec-managerial	Not-in-family	White	Male	0	0	45	United-States	<=50K
50	Private	421132	HS-grad	9	Married-civ-spouse	Craft-repair	Husband	White	Male	0	0	40	United-States	<=50K
58	Not-Specified	178660	12th	8	Married-civ-spouse	Not-Specified	Husband	White	Male	0	0	40	United-States	<=50K
63	Self-emp-not-inc	795830	1st-4th	2	Widowed	Other-service	Unmarried	White	Female	0	0	30	El-Salvador	<=50K
39	Private	278403	HS-grad	9	Married-civ-spouse	Transport-moving	Husband	White	Male	0	0	65	United-States	<=50K
46	Private	279661	Masters	14	Married-civ-spouse	Prof-specialty	Husband	Black	Male	0	0	35	United-States	<=50K
36	Private	113397	HS-grad	9	Married-civ-spouse	Handlers-cleaners	Husband	White	Male	0	0	40	United-States	<=50K
26	Private	280093	5th-6th	3	Married-civ-spouse	Craft-repair	Husband	White	Male	0	1628	50	United-States	<=50K
21	Private	236696	Some-college	10	Never-married	Other-service	Not-in-family	White	Male	0	0	57	United-States	<=50K
41	Private	265266	Assoc-acdm	12	Married-civ-spouse	Tech-support	Husband	White	Male	0	0	40	United-States	<=50K
44	Local-gov	34935	Some-college	10	Never-married	Other-service	Own-child	Black	Male	0	0	40	United-States	<=50K
22	Private	58222	HS-grad	9	Married-civ-spouse	Craft-repair	Husband	White	Male	0	0	40	United-States	<=50K
29	Federal-gov	301010	Some-college	10	Never-married	Armed-Forces	Not-in-family	Black	Male	0	0	60	United-States	<=50K
29	Private	419721	HS-grad	9	Never-married	Other-service	Unmarried	Black	Female	0	0	40	Japan	<=50K
58	Self-emp-inc	186791	Some-college	10	Married-civ-spouse	Transport-moving	Wife	White	Female	0	0	40	United-States	>50K
36	Self-emp-not-inc	180686	Prof-school	15	Married-civ-spouse	Prof-specialty	Husband	White	Male	0	0	50	United-States	<=50K
30	Private	209103	Assoc-voc	11	Married-civ-spouse	Exec-managerial	Husband	White	Male	0	0	48	United-States	<=50K
37	Private	32668	Bachelors	13	Married-civ-spouse	Machine-op-inspct	Husband	White	Male	0	0	43	United-States	>50K
29	Private	256956	Assoc-voc	11	Never-married	Machine-op-inspct	Not-in-family	White	Male	0	0	40	United-States	<=50K
26	Private	202203	5th-6th	3	Never-married	Adm-clerical	Own-child	White	Female	0	0	40	Mexico	<=50K
43	Private	85995	HS-grad	9	Married-civ-spouse	Sales	Husband	White	Male	0	0	45	United-States	<=50K
49	Private	125421	HS-grad	9	Married-civ-spouse	Craft-repair	Wife	White	Female	0	0	40	United-States	>50K
45	Federal-gov	283037	Bachelors	13	Married-civ-spouse	Exec-managerial	Husband	White	Male	0	0	40	United-States	<=50K
28	Private	192932	Bachelors	13	Never-married	Prof-specialty	Not-in-family	White	Female	0	0	40	United-States	<=50K
20	Not-Specified	244689	Some-college	10	Never-married	Not-Specified	Not-in-family	White	Female	0	0	25	United-States	<=50K
51	Private	179646	HS-grad	9	Divorced	Adm-clerical	Unmarried	White	Female	0	0	40	United-States	<=50K
32	Private	509350	Some-college	10	Married-civ-spouse	Handlers-cleaners	Husband	White	Male	0	0	50	Canada	>50K
24	Private	96279	HS-grad	9	Never-married	Machine-op-inspct	Own-child	White	Female	0	0	40	United-States	<=50K
35	Private	119098	Doctorate	16	Married-civ-spouse	Prof-specialty	Husband	White	Male	7298	0	40	United-States	>50K
35	Not-Specified	327120	Assoc-acdm	12	Never-married	Not-Specified	Not-in-family	White	Male	0	0	55	United-States	<=50K
41	State-gov	144928	Bachelors	13	Married-civ-spouse	Prof-specialty	Husband	White	Male	0	0	40	United-States	>50K
48	Private	55237	Bachelors	13	Married-civ-spouse	Craft-repair	Husband	White	Male	0	0	45	United-States	>50K
61	Local-gov	101265	HS-grad	9	Widowed	Adm-clerical	Unmarried	White	Female	1471	0	35	United-States	<=50K
20	Private	114874	Some-college	10	Never-married	Adm-clerical	Own-child	White	Male	0	0	30	United-States	<=50K
27	Private	190525	HS-grad	9	Never-married	Sales	Not-in-family	White	Male	0	0	50	United-States	>50K
55	Private	121912	Some-college	10	Married-civ-spouse	Transport-moving	Husband	White	Male	0	0	24	United-States	>50K
39	Private	83893	HS-grad	9	Married-civ-spouse	Adm-clerical	Husband	White	Male	0	0	40	United-States	>50K
17	Not-Specified	138507	10th	6	Never-married	Not-Specified	Own-child	White	Male	0	0	20	United-States	<=50K
47	Private	256522	HS-grad	9	Married-civ-spouse	Handlers-cleaners	Husband	White	Male	0	0	40	Not-Specified	<=50K
52	Private	168381	HS-grad	9	Widowed	Other-service	Unmarried	Asian-Pac-Islander	Female	0	0	40	India	>50K
24	Private	293579	HS-grad	9	Never-married	Sales	Own-child	Black	Female	0	0	20	United-States	<=50K
29	Private	285290	11th	7	Never-married	Other-service	Unmarried	Black	Female	0	0	40	United-States	<=50K
25	Private	188488	HS-grad	9	Never-married	Machine-op-inspct	Other-relative	White	Male	0	0	40	United-States	<=50K
20	Private	324469	Some-college	10	Never-married	Machine-op-inspct	Not-in-family	White	Female	0	0	40	United-States	<=50K
23	Private	275244	HS-grad	9	Never-married	Machine-op-inspct	Not-in-family	Black	Male	0	0	35	United-States	<=50K
57	Private	265099	Prof-school	15	Married-civ-spouse	Prof-specialty	Husband	White	Male	0	0	60	United-States	<=50K
51	Private	146767	Assoc-voc	11	Married-civ-spouse	Prof-specialty	Husband	White	Male	0	0	40	United-States	>50K
33	Private	40681	Some-college	10	Never-married	Prof-specialty	Not-in-family	White	Female	3674	0	16	United-States	<=50K
39	Private	174938	Bachelors	13	Never-married	Prof-specialty	Not-in-family	White	Male	0	0	40	United-States	<=50K
40	Private	240124	HS-grad	9	Married-civ-spouse	Exec-managerial	Husband	White	Male	0	0	40	United-States	>50K
71	Private	269708	Bachelors	13	Divorced	Tech-support	Own-child	White	Female	2329	0	16	United-States	<=50K
38	State-gov	34180	Some-college	10	Married-civ-spouse	Exec-managerial	Husband	White	Male	0	0	40	United-States	<=50K
28	State-gov	225904	Prof-school	15	Never-married	Prof-specialty	Unmarried	White	Male	0	0	40	United-States	<=50K
57	Private	89392	Masters	14	Married-spouse-absent	Prof-specialty	Not-in-family	White	Female	0	0	40	United-States	<=50K
47	Private	46857	Some-college	10	Divorced	Adm-clerical	Not-in-family	White	Male	0	0	40	United-States	<=50K
59	State-gov	105363	HS-grad	9	Never-married	Adm-clerical	Own-child	White	Male	0	0	40	United-States	<=50K
26	Private	195105	HS-grad	9	Never-married	Sales	Not-in-family	Other	Male	0	0	40	United-States	<=50K
35	Private	184117	Bachelors	13	Never-married	Adm-clerical	Own-child	White	Female	0	0	40	United-States	<=50K
61	Self-emp-inc	134768	Bachelors	13	Married-civ-spouse	Exec-managerial	Husband	White	Male	0	0	50	Germany	>50K
17	Not-Specified	145886	11th	7	Never-married	Not-Specified	Own-child	White	Female	0	0	30	United-States	<=50K
36	Private	153078	Bachelors	13	Married-civ-spouse	Exec-managerial	Husband	Asian-Pac-Islander	Male	0	0	60	Not-Specified	>50K
62	Not-Specified	225652	7th-8th	4	Married-civ-spouse	Not-Specified	Husband	White	Male	3411	0	50	United-States	<=50K
34	Private	467108	Some-college	10	Never-married	Prof-specialty	Not-in-family	White	Male	0	0	50	United-States	>50K
32	Self-emp-inc	199765	Bachelors	13	Married-civ-spouse	Craft-repair	Husband	White	Male	7688	0	50	United-States	>50K
42	Private	173938	HS-grad	9	Separated	Sales	Own-child	White	Female	0	0	40	United-States	<=50K
39	Private	191161	Some-college	10	Married-civ-spouse	Craft-repair	Husband	White	Male	0	0	40	United-States	<=50K
58	Private	132606	5th-6th	3	Divorced	Machine-op-inspct	Not-in-family	Black	Male	0	0	40	United-States	<=50K
61	Self-emp-not-inc	30073	HS-grad	9	Married-civ-spouse	Farming-fishing	Husband	White	Male	0	1848	60	United-States	>50K
40	Private	155190	10th	6	Never-married	Craft-repair	Other-relative	Black	Male	0	0	55	United-States	<=50K
31	Private	42900	Bachelors	13	Never-married	Tech-support	Not-in-family	White	Male	0	0	37	United-States	<=50K
36	Private	191161	HS-grad	9	Never-married	Sales	Not-in-family	White	Male	0	0	50	United-States	<=50K
23	Private	181820	Some-college	10	Never-married	Machine-op-inspct	Own-child	White	Male	0	0	40	United-States	<=50K
33	Private	105974	HS-grad	9	Never-married	Craft-repair	Not-in-family	White	Male	0	0	41	United-States	<=50K
52	Private	146378	HS-grad	9	Married-civ-spouse	Craft-repair	Husband	White	Male	0	0	40	United-States	>50K
22	Private	103440	HS-grad	9	Never-married	Other-service	Not-in-family	White	Female	0	0	24	United-States	<=50K
51	Private	203435	Some-college	10	Divorced	Sales	Unmarried	White	Female	0	0	40	Italy	<=50K
31	Federal-gov	168312	Assoc-voc	11	Never-married	Exec-managerial	Not-in-family	White	Female	0	0	40	United-States	<=50K
49	Self-emp-inc	257764	HS-grad	9	Divorced	Exec-managerial	Unmarried	White	Female	0	0	40	United-States	<=50K
49	Private	171301	HS-grad	9	Married-civ-spouse	Machine-op-inspct	Wife	Black	Female	0	0	40	United-States	<=50K
53	Federal-gov	225339	Some-college	10	Widowed	Adm-clerical	Not-in-family	Black	Female	0	0	40	United-States	<=50K
52	Private	152234	HS-grad	9	Married-civ-spouse	Exec-managerial	Husband	Asian-Pac-Islander	Male	99999	0	40	Japan	>50K
20	Private	444554	10th	6	Never-married	Handlers-cleaners	Own-child	White	Male	0	0	40	United-States	<=50K
26	Private	403788	Assoc-acdm	12	Never-married	Other-service	Own-child	Black	Male	0	0	40	United-States	<=50K
61	Not-Specified	190997	HS-grad	9	Married-civ-spouse	Not-Specified	Husband	White	Male	0	0	6	United-States	<=50K
43	Private	221550	Masters	14	Never-married	Other-service	Not-in-family	White	Female	0	0	30	Poland	<=50K
46	Self-emp-inc	98929	Bachelors	13	Married-civ-spouse	Sales	Husband	White	Male	0	0	52	United-States	<=50K
43	Local-gov	169203	Assoc-voc	11	Never-married	Adm-clerical	Not-in-family	White	Female	0	0	35	United-States	<=50K
41	Private	102332	HS-grad	9	Divorced	Sales	Unmarried	Black	Female	0	0	40	United-States	<=50K
44	Self-emp-not-inc	230684	HS-grad	9	Married-civ-spouse	Transport-moving	Husband	White	Male	0	0	55	United-States	<=50K
54	Private	449257	HS-grad	9	Married-civ-spouse	Farming-fishing	Husband	White	Male	0	0	40	United-States	<=50K
65	Private	198766	Masters	14	Married-civ-spouse	Sales	Husband	White	Male	20051	0	40	United-States	>50K
32	Private	97429	Bachelors	13	Divorced	Exec-managerial	Unmarried	White	Female	0	0	40	Canada	<=50K
25	Private	208999	Some-college	10	Separated	Adm-clerical	Own-child	White	Male	0	0	40	United-States	<=50K
23	Private	37072	Bachelors	13	Never-married	Sales	Not-in-family	White	Male	0	0	50	United-States	<=50K
25	Local-gov	163101	Bachelors	13	Never-married	Prof-specialty	Not-in-family	White	Male	0	0	45	United-States	<=50K
19	Private	119075	Some-college	10	Never-married	Handlers-cleaners	Own-child	White	Male	0	0	50	United-States	<=50K
37	Self-emp-not-inc	137314	HS-grad	9	Married-civ-spouse	Exec-managerial	Husband	White	Male	0	0	60	United-States	<=50K
45	Private	127303	Some-college	10	Never-married	Machine-op-inspct	Own-child	White	Male	0	0	45	United-States	<=50K
37	Private	349116	HS-grad	9	Never-married	Sales	Not-in-family	Black	Male	0	0	44	United-States	<=50K
40	Self-emp-not-inc	266324	Some-college	10	Divorced	Exec-managerial	Other-relative	White	Male	0	1564	70	Iran	>50K
19	Not-Specified	194095	Some-college	10	Never-married	Not-Specified	Own-child	White	Male	0	0	40	United-States	<=50K
17	Private	46496	11th	7	Never-married	Other-service	Own-child	White	Male	0	0	5	United-States	<=50K
27	Private	29904	Bachelors	13	Never-married	Tech-support	Not-in-family	White	Female	0	0	40	United-States	<=50K
40	Local-gov	289403	7th-8th	4	Married-civ-spouse	Craft-repair	Husband	Black	Male	0	1887	40	Not-Specified	>50K
59	Private	226922	HS-grad	9	Divorced	Sales	Unmarried	White	Female	0	1762	30	United-States	<=50K
19	Federal-gov	234151	HS-grad	9	Never-married	Adm-clerical	Unmarried	Black	Female	0	0	40	United-States	<=50K
43	Private	238287	10th	6	Never-married	Machine-op-inspct	Not-in-family	Black	Male	0	0	40	United-States	<=50K
42	Private	230624	10th	6	Never-married	Transport-moving	Unmarried	White	Male	0	0	40	United-States	>50K
54	Private	398212	HS-grad	9	Married-civ-spouse	Transport-moving	Husband	Black	Male	5013	0	40	United-States	<=50K
54	Self-emp-not-inc	114758	Masters	14	Married-civ-spouse	Sales	Husband	White	Male	0	0	50	United-States	<=50K
51	Private	246519	10th	6	Married-civ-spouse	Handlers-cleaners	Husband	White	Male	2105	0	45	United-States	<=50K
50	Private	137815	HS-grad	9	Married-civ-spouse	Transport-moving	Husband	White	Male	0	0	60	United-States	>50K
40	Private	260696	HS-grad	9	Never-married	Adm-clerical	Not-in-family	White	Female	0	0	40	United-States	<=50K
55	Private	325007	Assoc-acdm	12	Married-civ-spouse	Tech-support	Husband	White	Male	0	0	25	United-States	<=50K
50	Private	113176	HS-grad	9	Divorced	Adm-clerical	Not-in-family	White	Female	0	0	40	United-States	<=50K
31	Private	66815	HS-grad	9	Married-civ-spouse	Craft-repair	Husband	White	Male	0	0	50	United-States	<=50K
42	Not-Specified	51795	HS-grad	9	Divorced	Not-Specified	Unmarried	Black	Female	0	0	32	United-States	<=50K
24	Private	241523	HS-grad	9	Married-civ-spouse	Other-service	Husband	White	Male	0	0	45	United-States	>50K
30	Private	30226	11th	7	Divorced	Sales	Own-child	White	Male	0	0	40	United-States	<=50K
39	Local-gov	352628	Assoc-acdm	12	Married-civ-spouse	Craft-repair	Wife	White	Female	0	0	50	United-States	>50K
37	Private	143912	HS-grad	9	Divorced	Transport-moving	Not-in-family	White	Male	0	0	50	United-States	<=50K
33	Private	130021	HS-grad	9	Married-civ-spouse	Transport-moving	Husband	White	Male	0	0	40	United-States	<=50K
48	Private	329778	HS-grad	9	Widowed	Other-service	Unmarried	White	Female	0	0	40	United-States	<=50K
43	Self-emp-inc	196945	HS-grad	9	Married-civ-spouse	Other-service	Husband	Asian-Pac-Islander	Male	0	0	78	Thailand	<=50K
39	Private	24342	Bachelors	13	Married-civ-spouse	Prof-specialty	Husband	White	Male	0	0	40	United-States	>50K
53	Private	34368	Some-college	10	Married-civ-spouse	Exec-managerial	Husband	White	Male	0	0	45	United-States	>50K
52	Self-emp-not-inc	173839	10th	6	Married-civ-spouse	Exec-managerial	Husband	White	Male	0	0	60	United-States	<=50K
28	State-gov	73211	Some-college	10	Married-civ-spouse	Adm-clerical	Husband	Asian-Pac-Islander	Male	0	0	20	United-States	<=50K
32	Private	86723	HS-grad	9	Never-married	Other-service	Not-in-family	White	Male	0	0	52	United-States	<=50K
31	Private	179186	Bachelors	13	Married-civ-spouse	Sales	Husband	Black	Male	0	0	90	United-States	>50K
31	Private	127610	Bachelors	13	Married-civ-spouse	Prof-specialty	Wife	White	Female	0	0	40	United-States	>50K
47	Private	115070	Some-college	10	Never-married	Adm-clerical	Not-in-family	White	Female	0	0	40	United-States	<=50K
19	Not-Specified	172582	Some-college	10	Never-married	Not-Specified	Own-child	White	Male	0	0	50	United-States	<=50K
40	Private	256202	Assoc-voc	11	Married-civ-spouse	Handlers-cleaners	Husband	Black	Male	0	0	40	United-States	<=50K
40	Private	202872	Assoc-acdm	12	Never-married	Adm-clerical	Own-child	White	Female	0	0	45	United-States	<=50K
41	Private	184102	11th	7	Divorced	Other-service	Not-in-family	White	Male	0	0	40	United-States	<=50K
53	Federal-gov	130703	HS-grad	9	Married-civ-spouse	Adm-clerical	Husband	Black	Male	0	0	40	United-States	<=50K
46	Private	134727	11th	7	Divorced	Machine-op-inspct	Unmarried	Amer-Indian-Eskimo	Male	0	0	43	Germany	<=50K
45	Self-emp-inc	36228	Bachelors	13	Married-civ-spouse	Farming-fishing	Husband	White	Male	4386	0	35	United-States	>50K
39	Private	297847	9th	5	Married-civ-spouse	Other-service	Wife	Black	Female	3411	0	34	United-States	<=50K
19	Private	213644	HS-grad	9	Never-married	Machine-op-inspct	Not-in-family	White	Male	0	0	40	United-States	<=50K
57	Private	173796	HS-grad	9	Married-civ-spouse	Transport-moving	Husband	White	Male	0	1887	40	United-States	>50K
49	Private	147322	Assoc-voc	11	Married-civ-spouse	Machine-op-inspct	Wife	White	Female	0	0	40	Peru	<=50K
59	Private	296253	HS-grad	9	Divorced	Exec-managerial	Not-in-family	White	Female	0	0	40	United-States	<=50K
32	Private	180871	Assoc-voc	11	Divorced	Sales	Not-in-family	White	Male	0	0	50	United-States	>50K
18	Not-Specified	169882	Some-college	10	Never-married	Not-Specified	Own-child	White	Female	594	0	15	United-States	<=50K
35	State-gov	211115	Some-college	10	Never-married	Protective-serv	Not-in-family	Black	Male	0	0	40	United-States	<=50K
58	Self-emp-inc	183870	10th	6	Married-civ-spouse	Transport-moving	Wife	White	Female	0	0	40	United-States	<=50K
28	Private	441620	Bachelors	13	Never-married	Other-service	Not-in-family	White	Male	0	0	43	Mexico	<=50K
36	Federal-gov	218542	Assoc-acdm	12	Married-civ-spouse	Adm-clerical	Wife	White	Female	0	0	40	United-States	>50K
41	Self-emp-not-inc	141327	Masters	14	Divorced	Prof-specialty	Unmarried	White	Female	0	0	35	United-States	<=50K
47	Private	67716	HS-grad	9	Married-civ-spouse	Sales	Husband	White	Male	0	0	40	United-States	>50K
50	Self-emp-inc	175339	HS-grad	9	Married-civ-spouse	Craft-repair	Husband	White	Male	0	1672	60	United-States	<=50K
61	Not-Specified	347089	HS-grad	9	Married-civ-spouse	Not-Specified	Husband	White	Male	0	0	16	United-States	<=50K
36	Private	336595	HS-grad	9	Married-civ-spouse	Exec-managerial	Husband	White	Male	0	0	50	United-States	>50K
38	Private	27997	Assoc-voc	11	Divorced	Craft-repair	Not-in-family	White	Male	0	0	40	United-States	<=50K
56	Self-emp-not-inc	145574	HS-grad	9	Married-civ-spouse	Other-service	Husband	White	Male	0	1902	60	United-States	>50K
50	Private	30447	Assoc-voc	11	Married-civ-spouse	Transport-moving	Husband	White	Male	0	0	45	United-States	<=50K
45	Self-emp-not-inc	256866	Some-college	10	Married-civ-spouse	Sales	Husband	White	Male	5013	0	40	United-States	<=50K
44	Self-emp-not-inc	120837	HS-grad	9	Married-civ-spouse	Exec-managerial	Husband	White	Male	0	0	66	United-States	<=50K
51	Private	185283	Some-college	10	Married-civ-spouse	Exec-managerial	Husband	White	Male	0	0	45	United-States	>50K
44	Self-emp-inc	229466	Some-college	10	Married-civ-spouse	Exec-managerial	Husband	White	Male	0	0	50	United-States	>50K
25	Private	298225	HS-grad	9	Divorced	Craft-repair	Not-in-family	White	Male	0	0	50	United-States	<=50K
60	Private	185749	11th	7	Widowed	Transport-moving	Unmarried	Black	Male	0	0	40	United-States	<=50K
17	Not-Specified	333100	10th	6	Never-married	Not-Specified	Own-child	White	Male	1055	0	30	United-States	<=50K
49	Self-emp-inc	125892	Masters	14	Married-civ-spouse	Exec-managerial	Husband	White	Male	0	0	50	United-States	>50K
46	Private	563883	HS-grad	9	Married-civ-spouse	Craft-repair	Husband	Black	Male	0	0	60	United-States	>50K
56	Private	311249	HS-grad	9	Widowed	Adm-clerical	Unmarried	Black	Female	0	0	38	United-States	<=50K
25	Private	221757	HS-grad	9	Divorced	Craft-repair	Not-in-family	White	Male	3325	0	45	United-States	<=50K
22	Private	310152	Some-college	10	Never-married	Transport-moving	Not-in-family	White	Male	0	0	40	United-States	<=50K
76	Not-Specified	211453	HS-grad	9	Widowed	Not-Specified	Not-in-family	Black	Female	0	0	2	United-States	<=50K
41	Self-emp-inc	94113	Prof-school	15	Married-civ-spouse	Prof-specialty	Husband	White	Male	0	0	60	United-States	>50K
48	Self-emp-inc	192945	HS-grad	9	Married-civ-spouse	Exec-managerial	Husband	White	Male	7688	0	40	United-States	>50K
46	Private	161508	10th	6	Never-married	Machine-op-inspct	Not-in-family	Black	Male	0	0	40	United-States	<=50K
30	Private	177675	Some-college	10	Never-married	Craft-repair	Not-in-family	White	Male	0	0	40	United-States	>50K
39	Private	51100	HS-grad	9	Married-civ-spouse	Transport-moving	Husband	White	Male	0	0	40	United-States	>50K
40	Private	100584	10th	6	Divorced	Craft-repair	Not-in-family	Amer-Indian-Eskimo	Male	0	0	40	United-States	<=50K
70	Federal-gov	163003	HS-grad	9	Married-civ-spouse	Adm-clerical	Husband	Black	Male	0	0	40	United-States	<=50K
35	Private	67728	Some-college	10	Married-civ-spouse	Craft-repair	Husband	White	Male	0	2051	45	United-States	<=50K
49	Private	101320	Masters	14	Divorced	Exec-managerial	Not-in-family	White	Female	0	0	75	United-States	<=50K
24	Private	42706	Assoc-voc	11	Never-married	Protective-serv	Not-in-family	White	Male	0	0	60	United-States	<=50K
40	Private	228535	Assoc-acdm	12	Married-civ-spouse	Prof-specialty	Husband	White	Male	7298	0	36	United-States	>50K
61	Private	120939	Prof-school	15	Married-civ-spouse	Transport-moving	Husband	White	Male	0	0	5	United-States	>50K
25	Private	98283	Bachelors	13	Never-married	Prof-specialty	Own-child	Asian-Pac-Islander	Male	0	0	40	United-States	<=50K
28	Local-gov	216481	Bachelors	13	Never-married	Prof-specialty	Not-in-family	White	Female	0	0	40	United-States	<=50K
69	State-gov	208869	Masters	14	Married-civ-spouse	Prof-specialty	Husband	White	Male	0	0	11	United-States	<=50K
22	Private	207940	Some-college	10	Never-married	Handlers-cleaners	Own-child	White	Female	0	0	36	United-States	<=50K
47	Private	34248	HS-grad	9	Married-civ-spouse	Adm-clerical	Husband	White	Male	0	0	38	United-States	<=50K
38	Private	83727	HS-grad	9	Divorced	Other-service	Unmarried	White	Female	0	0	48	United-States	<=50K
26	Private	183077	Assoc-voc	11	Never-married	Adm-clerical	Own-child	White	Female	0	0	40	United-States	<=50K
17	Private	197850	11th	7	Never-married	Adm-clerical	Own-child	Asian-Pac-Islander	Female	0	0	24	United-States	<=50K
33	Self-emp-not-inc	235271	Some-college	10	Never-married	Other-service	Not-in-family	White	Male	0	0	35	United-States	<=50K
43	Self-emp-not-inc	35236	HS-grad	9	Married-spouse-absent	Craft-repair	Not-in-family	White	Male	0	0	40	United-States	<=50K
58	Private	255822	Assoc-voc	11	Married-civ-spouse	Craft-repair	Husband	White	Male	0	0	40	United-States	>50K
53	Self-emp-inc	263925	HS-grad	9	Married-civ-spouse	Sales	Husband	White	Male	99999	0	40	United-States	>50K
26	Private	256263	HS-grad	9	Never-married	Craft-repair	Not-in-family	White	Male	0	0	25	United-States	<=50K
43	Local-gov	293535	Bachelors	13	Married-civ-spouse	Prof-specialty	Husband	Black	Male	0	0	40	United-States	>50K
31	Private	209448	10th	6	Married-civ-spouse	Farming-fishing	Husband	White	Male	2105	0	40	Mexico	<=50K
30	Private	57651	HS-grad	9	Never-married	Adm-clerical	Unmarried	White	Male	0	2001	42	United-States	<=50K
25	Private	174592	HS-grad	9	Never-married	Other-service	Own-child	White	Female	0	0	25	United-States	<=50K
57	Federal-gov	278763	HS-grad	9	Divorced	Adm-clerical	Unmarried	White	Female	0	0	40	United-States	<=50K
37	Private	175232	Masters	14	Divorced	Exec-managerial	Unmarried	White	Male	0	0	60	United-States	>50K
32	Private	402812	Some-college	10	Married-civ-spouse	Sales	Husband	White	Male	0	0	48	United-States	<=50K
26	Private	101150	HS-grad	9	Divorced	Exec-managerial	Not-in-family	White	Female	0	0	41	United-States	<=50K
45	Private	103538	HS-grad	9	Married-civ-spouse	Adm-clerical	Husband	White	Male	0	0	40	United-States	>50K
53	State-gov	156877	HS-grad	9	Married-civ-spouse	Adm-clerical	Husband	White	Male	15024	0	35	United-States	>50K
27	Private	23940	HS-grad	9	Never-married	Handlers-cleaners	Other-relative	Amer-Indian-Eskimo	Male	0	0	40	United-States	<=50K
28	Self-emp-inc	210295	11th	7	Married-civ-spouse	Craft-repair	Husband	White	Male	0	0	50	United-States	>50K
32	Private	80058	11th	7	Divorced	Sales	Not-in-family	White	Male	0	0	43	United-States	>50K
35	Private	187119	Bachelors	13	Divorced	Sales	Not-in-family	White	Female	0	1980	65	United-States	<=50K
36	Self-emp-not-inc	105021	Some-college	10	Married-civ-spouse	Exec-managerial	Husband	White	Male	0	0	55	United-States	>50K
19	Private	225775	Some-college	10	Never-married	Adm-clerical	Not-in-family	White	Male	0	0	40	United-States	<=50K
37	Self-emp-inc	395831	Bachelors	13	Married-civ-spouse	Exec-managerial	Husband	White	Male	0	0	80	United-States	>50K
49	Private	50282	Some-college	10	Divorced	Machine-op-inspct	Not-in-family	White	Male	3325	0	45	United-States	<=50K
20	Private	32732	Some-college	10	Never-married	Other-service	Not-in-family	White	Male	0	0	45	United-States	<=50K
64	Self-emp-inc	179436	Bachelors	13	Married-civ-spouse	Exec-managerial	Husband	White	Male	15024	0	55	United-States	>50K
60	Not-Specified	290593	Masters	14	Married-civ-spouse	Not-Specified	Husband	White	Male	0	0	40	United-States	<=50K
32	Private	123253	Assoc-acdm	12	Married-civ-spouse	Craft-repair	Husband	White	Male	0	0	42	United-States	<=50K
58	State-gov	48433	HS-grad	9	Married-civ-spouse	Exec-managerial	Husband	White	Male	0	0	40	United-States	<=50K
42	Private	245317	HS-grad	9	Married-civ-spouse	Sales	Husband	White	Male	0	0	50	United-States	<=50K
20	Private	431745	Some-college	10	Never-married	Adm-clerical	Not-in-family	Black	Female	0	0	14	United-States	<=50K
42	State-gov	436006	Some-college	10	Married-civ-spouse	Adm-clerical	Husband	Black	Male	0	0	40	United-States	<=50K
25	Private	224943	Some-college	10	Married-spouse-absent	Prof-specialty	Unmarried	Black	Male	0	0	40	United-States	<=50K
30	Self-emp-not-inc	167990	Assoc-voc	11	Married-civ-spouse	Prof-specialty	Husband	White	Male	15024	0	65	United-States	>50K
37	Self-emp-inc	217054	Bachelors	13	Married-civ-spouse	Prof-specialty	Husband	White	Male	0	0	35	United-States	>50K
66	Self-emp-not-inc	298834	Assoc-voc	11	Married-civ-spouse	Prof-specialty	Husband	White	Male	0	0	50	United-States	<=50K
59	Self-emp-inc	125000	Bachelors	13	Married-civ-spouse	Exec-managerial	Husband	White	Male	0	0	40	England	>50K
44	Private	123983	Bachelors	13	Divorced	Other-service	Not-in-family	Asian-Pac-Islander	Male	0	0	40	China	<=50K
46	Private	155489	HS-grad	9	Married-civ-spouse	Adm-clerical	Husband	White	Male	0	0	58	United-States	>50K
59	Private	284834	Bachelors	13	Married-civ-spouse	Adm-clerical	Wife	White	Female	2885	0	30	United-States	<=50K
25	Private	212495	Bachelors	13	Never-married	Exec-managerial	Own-child	White	Male	0	1340	40	United-States	<=50K
17	Local-gov	32124	9th	5	Never-married	Other-service	Own-child	Black	Male	0	0	9	United-States	<=50K
47	Local-gov	246891	Bachelors	13	Married-civ-spouse	Protective-serv	Husband	White	Male	0	0	40	United-States	<=50K
47	State-gov	141483	9th	5	Divorced	Other-service	Not-in-family	White	Female	0	0	40	United-States	<=50K
30	Private	31985	Some-college	10	Divorced	Exec-managerial	Unmarried	White	Female	0	0	40	United-States	<=50K
20	Private	170800	Some-college	10	Never-married	Farming-fishing	Own-child	White	Female	0	0	40	United-States	<=50K
26	Local-gov	166295	Bachelors	13	Never-married	Prof-specialty	Not-in-family	White	Male	0	2339	55	United-States	<=50K
20	Private	231286	Some-college	10	Never-married	Handlers-cleaners	Not-in-family	Black	Male	0	0	15	United-States	<=50K
33	Private	159322	HS-grad	9	Divorced	Other-service	Unmarried	White	Male	0	0	40	United-States	<=50K
48	Private	176026	HS-grad	9	Married-civ-spouse	Machine-op-inspct	Husband	White	Male	0	0	40	United-States	<=50K
52	Private	118025	Bachelors	13	Married-civ-spouse	Exec-managerial	Husband	White	Male	99999	0	50	United-States	>50K
37	Private	26898	HS-grad	9	Divorced	Exec-managerial	Unmarried	White	Female	0	0	12	United-States	<=50K
47	Private	232628	HS-grad	9	Married-civ-spouse	Craft-repair	Husband	Black	Male	0	0	40	United-States	<=50K
40	Private	85995	10th	6	Married-civ-spouse	Machine-op-inspct	Husband	White	Male	0	0	40	United-States	>50K
48	Private	125421	Masters	14	Divorced	Exec-managerial	Unmarried	White	Female	0	0	40	United-States	>50K
49	Private	245305	10th	6	Married-civ-spouse	Transport-moving	Husband	Black	Male	0	0	42	United-States	>50K
50	Private	73493	Some-college	10	Divorced	Other-service	Not-in-family	White	Female	0	0	40	United-States	<=50K
30	Private	197058	Assoc-acdm	12	Never-married	Prof-specialty	Not-in-family	White	Female	0	0	40	United-States	<=50K
34	Private	122116	Some-college	10	Married-civ-spouse	Exec-managerial	Husband	White	Male	0	0	40	United-States	<=50K
43	Private	75742	HS-grad	9	Married-civ-spouse	Machine-op-inspct	Husband	White	Male	0	0	40	United-States	<=50K
22	Private	214731	10th	6	Married-civ-spouse	Machine-op-inspct	Wife	White	Female	0	0	40	United-States	<=50K
35	Private	265954	HS-grad	9	Separated	Other-service	Not-in-family	Black	Male	0	0	40	United-States	<=50K
26	State-gov	197156	HS-grad	9	Divorced	Adm-clerical	Own-child	White	Female	0	0	30	United-States	<=50K
62	Private	162245	Prof-school	15	Married-civ-spouse	Prof-specialty	Husband	White	Male	0	1628	70	United-States	<=50K
39	Local-gov	203070	HS-grad	9	Separated	Protective-serv	Not-in-family	White	Male	0	0	40	United-States	<=50K
59	Local-gov	165695	Some-college	10	Married-civ-spouse	Craft-repair	Husband	White	Male	0	0	40	United-States	<=50K
69	Not-Specified	473040	5th-6th	3	Divorced	Not-Specified	Not-in-family	White	Male	0	0	40	United-States	<=50K
27	Private	168107	Bachelors	13	Married-civ-spouse	Craft-repair	Husband	White	Male	0	0	40	United-States	<=50K
17	Private	163494	10th	6	Never-married	Sales	Own-child	White	Male	0	0	30	United-States	<=50K
38	Private	180342	Bachelors	13	Married-civ-spouse	Adm-clerical	Husband	White	Male	0	0	40	United-States	<=50K
41	Private	122381	Some-college	10	Married-civ-spouse	Craft-repair	Husband	White	Male	0	1887	50	United-States	>50K
27	Private	148069	10th	6	Never-married	Machine-op-inspct	Unmarried	White	Female	0	0	40	United-States	<=50K
23	Private	200973	HS-grad	9	Never-married	Adm-clerical	Own-child	White	Female	0	0	40	United-States	<=50K
17	Private	130806	10th	6	Never-married	Handlers-cleaners	Own-child	White	Male	0	0	24	United-States	<=50K
56	Private	117148	7th-8th	4	Divorced	Machine-op-inspct	Not-in-family	White	Female	0	0	40	United-States	<=50K
24	Private	213977	Some-college	10	Never-married	Adm-clerical	Not-in-family	White	Female	0	0	40	United-States	<=50K
62	Private	134768	Doctorate	16	Married-civ-spouse	Prof-specialty	Husband	White	Male	7688	0	40	Not-Specified	>50K
44	Private	139338	12th	8	Divorced	Transport-moving	Unmarried	Black	Male	0	0	40	United-States	<=50K
23	Private	315877	Bachelors	13	Never-married	Adm-clerical	Not-in-family	White	Male	0	0	30	United-States	<=50K
41	Self-emp-not-inc	195124	HS-grad	9	Never-married	Sales	Not-in-family	White	Male	0	0	50	Not-Specified	<=50K
25	Private	352057	HS-grad	9	Never-married	Transport-moving	Not-in-family	White	Male	0	0	65	United-States	<=50K
21	Private	236684	Some-college	10	Never-married	Other-service	Other-relative	Black	Female	0	0	8	United-States	<=50K
18	Private	208447	12th	8	Never-married	Handlers-cleaners	Own-child	White	Male	0	0	6	United-States	<=50K
45	Private	149640	Some-college	10	Married-civ-spouse	Craft-repair	Husband	White	Male	0	0	40	United-States	<=50K
75	Not-Specified	111177	Bachelors	13	Widowed	Not-Specified	Not-in-family	White	Female	25124	0	16	United-States	>50K
51	Private	154342	7th-8th	4	Married-civ-spouse	Protective-serv	Husband	White	Male	0	0	40	United-States	<=50K
42	Federal-gov	141459	HS-grad	9	Separated	Other-service	Other-relative	Black	Female	0	0	40	United-States	<=50K
47	Private	111797	Some-college	10	Never-married	Other-service	Not-in-family	Black	Female	0	0	35	Outlying-US(Guam-USVI-etc)	<=50K
29	Private	111900	Some-college	10	Married-civ-spouse	Farming-fishing	Husband	White	Male	0	0	40	United-States	<=50K
33	Private	78707	11th	7	Never-married	Other-service	Not-in-family	Black	Male	0	0	40	United-States	<=50K
43	Local-gov	160574	Bachelors	13	Married-civ-spouse	Craft-repair	Husband	White	Male	0	0	40	United-States	<=50K
20	Not-Specified	174714	Some-college	10	Never-married	Not-Specified	Own-child	White	Male	0	0	16	United-States	<=50K
19	Not-Specified	62534	Bachelors	13	Never-married	Not-Specified	Own-child	Black	Female	0	0	40	Jamaica	<=50K
44	Private	216907	Assoc-acdm	12	Married-civ-spouse	Craft-repair	Husband	White	Male	0	1848	40	United-States	>50K
24	Private	198148	Some-college	10	Never-married	Other-service	Own-child	White	Male	0	0	30	United-States	<=50K
19	Private	124265	Some-college	10	Never-married	Handlers-cleaners	Own-child	White	Male	0	0	40	United-States	<=50K
49	Not-Specified	261059	10th	6	Separated	Not-Specified	Own-child	White	Male	2176	0	40	United-States	<=50K
52	Private	208137	Assoc-voc	11	Married-civ-spouse	Adm-clerical	Husband	White	Male	0	0	40	United-States	<=50K
38	Self-emp-not-inc	257250	HS-grad	9	Never-married	Farming-fishing	Not-in-family	White	Male	0	0	52	United-States	<=50K
24	State-gov	147253	Some-college	10	Never-married	Tech-support	Not-in-family	White	Male	0	0	50	United-States	<=50K
32	Local-gov	244268	Bachelors	13	Never-married	Prof-specialty	Not-in-family	White	Male	0	0	50	United-States	<=50K
72	Not-Specified	213255	HS-grad	9	Widowed	Not-Specified	Not-in-family	White	Female	0	0	8	United-States	<=50K
26	Private	266912	HS-grad	9	Married-civ-spouse	Sales	Husband	White	Male	0	0	50	United-States	>50K
31	Private	169104	Bachelors	13	Never-married	Sales	Own-child	Asian-Pac-Islander	Male	0	0	40	Not-Specified	<=50K
29	Private	200511	Bachelors	13	Married-civ-spouse	Sales	Husband	White	Male	0	0	50	United-States	<=50K
39	Private	128715	HS-grad	9	Divorced	Adm-clerical	Not-in-family	White	Male	10520	0	40	United-States	>50K
48	Self-emp-not-inc	65535	HS-grad	9	Married-civ-spouse	Farming-fishing	Husband	White	Male	0	0	50	United-States	<=50K
40	Private	103395	Some-college	10	Married-civ-spouse	Craft-repair	Husband	White	Male	0	0	45	United-States	>50K
51	Private	71046	Some-college	10	Divorced	Exec-managerial	Unmarried	White	Male	0	0	45	Scotland	<=50K
28	Self-emp-not-inc	125442	HS-grad	9	Divorced	Craft-repair	Own-child	White	Male	0	0	40	United-States	<=50K
22	Private	169188	HS-grad	9	Never-married	Exec-managerial	Own-child	White	Female	0	0	20	United-States	<=50K
23	Private	121471	Bachelors	13	Never-married	Adm-clerical	Not-in-family	White	Female	0	0	40	United-States	<=50K
65	Private	207281	Some-college	10	Married-civ-spouse	Protective-serv	Husband	White	Male	0	0	16	United-States	<=50K
26	Local-gov	46097	Bachelors	13	Married-civ-spouse	Prof-specialty	Husband	White	Male	0	0	40	United-States	<=50K
20	Not-Specified	206671	Some-college	10	Never-married	Not-Specified	Own-child	White	Male	1055	0	50	United-States	<=50K
55	Private	98361	Masters	14	Married-civ-spouse	Prof-specialty	Husband	White	Male	15024	0	50	Not-Specified	>50K
38	Self-emp-not-inc	322143	Bachelors	13	Married-civ-spouse	Other-service	Husband	White	Male	0	0	10	United-States	<=50K
33	Private	149184	HS-grad	9	Never-married	Prof-specialty	Not-in-family	White	Male	0	0	60	United-States	>50K
33	Local-gov	119829	HS-grad	9	Married-civ-spouse	Adm-clerical	Wife	White	Female	0	0	60	United-States	<=50K
37	Private	910398	Bachelors	13	Never-married	Sales	Not-in-family	Black	Female	0	0	40	United-States	<=50K
19	Private	176570	11th	7	Never-married	Machine-op-inspct	Own-child	White	Male	0	0	60	United-States	<=50K
24	Private	216129	Bachelors	13	Never-married	Sales	Not-in-family	White	Male	0	0	50	United-States	<=50K
30	Private	27207	11th	7	Married-civ-spouse	Craft-repair	Husband	White	Male	0	0	45	United-States	<=50K
57	State-gov	68830	HS-grad	9	Divorced	Exec-managerial	Not-in-family	White	Female	0	0	50	United-States	<=50K
22	State-gov	178818	Some-college	10	Never-married	Prof-specialty	Own-child	White	Female	0	0	20	United-States	<=50K
57	Private	236944	HS-grad	9	Married-civ-spouse	Machine-op-inspct	Husband	Black	Male	0	0	40	United-States	>50K
46	State-gov	273771	HS-grad	9	Married-civ-spouse	Tech-support	Husband	White	Male	0	0	40	United-States	<=50K
67	Private	318533	HS-grad	9	Married-civ-spouse	Adm-clerical	Husband	White	Male	0	0	35	United-States	<=50K
35	Not-Specified	451940	HS-grad	9	Never-married	Not-Specified	Unmarried	Black	Female	0	0	40	United-States	<=50K
47	Private	102318	HS-grad	9	Separated	Craft-repair	Own-child	White	Male	0	0	40	United-States	<=50K
39	Private	379350	10th	6	Married-civ-spouse	Craft-repair	Husband	White	Male	0	0	40	United-States	<=50K
50	Private	21095	Some-college	10	Divorced	Other-service	Unmarried	Asian-Pac-Islander	Male	0	0	40	Philippines	<=50K
58	Self-emp-not-inc	211547	12th	8	Divorced	Sales	Not-in-family	White	Female	0	0	52	United-States	<=50K
36	Private	85272	Assoc-acdm	12	Married-civ-spouse	Prof-specialty	Wife	White	Female	0	0	30	United-States	>50K
45	Private	46406	Masters	14	Married-civ-spouse	Prof-specialty	Husband	White	Male	0	0	36	England	>50K
54	Private	53833	HS-grad	9	Married-civ-spouse	Machine-op-inspct	Husband	White	Male	0	0	40	United-States	>50K
26	Private	161007	Bachelors	13	Never-married	Adm-clerical	Own-child	White	Male	0	0	30	United-States	<=50K
60	Private	53707	HS-grad	9	Married-civ-spouse	Prof-specialty	Husband	White	Male	0	0	40	United-States	>50K
46	Private	370119	Prof-school	15	Married-civ-spouse	Prof-specialty	Husband	White	Male	99999	0	60	United-States	>50K
26	Private	310907	Some-college	10	Married-civ-spouse	Exec-managerial	Wife	White	Female	0	0	35	United-States	<=50K
32	Private	375833	11th	7	Never-married	Craft-repair	Other-relative	White	Male	0	0	40	United-States	<=50K
38	Local-gov	107513	HS-grad	9	Married-civ-spouse	Transport-moving	Husband	White	Male	0	0	40	United-States	<=50K
48	Self-emp-not-inc	58683	Some-college	10	Married-civ-spouse	Sales	Husband	White	Male	0	0	70	United-States	>50K
44	Self-emp-not-inc	179557	HS-grad	9	Married-civ-spouse	Exec-managerial	Husband	White	Male	0	1977	45	United-States	>50K
37	Private	70240	HS-grad	9	Never-married	Other-service	Own-child	Asian-Pac-Islander	Female	0	0	40	Philippines	<=50K
44	Private	147206	Some-college	10	Married-civ-spouse	Exec-managerial	Husband	White	Male	0	0	40	United-States	<=50K
31	Private	175548	HS-grad	9	Never-married	Other-service	Not-in-family	Other	Female	0	0	35	United-States	<=50K
61	Self-emp-not-inc	163174	Prof-school	15	Married-civ-spouse	Prof-specialty	Husband	White	Male	0	0	35	United-States	>50K
51	Private	126010	HS-grad	9	Married-civ-spouse	Craft-repair	Husband	White	Male	0	0	40	United-States	<=50K
52	Private	147876	Bachelors	13	Married-civ-spouse	Sales	Wife	White	Female	15024	0	60	United-States	>50K
45	Private	428350	HS-grad	9	Married-civ-spouse	Machine-op-inspct	Wife	White	Female	0	1740	40	United-States	<=50K
36	Not-Specified	200904	Assoc-acdm	12	Married-civ-spouse	Not-Specified	Wife	Black	Female	0	0	21	Haiti	<=50K
39	Private	328466	11th	7	Married-civ-spouse	Other-service	Husband	White	Male	2407	0	70	Mexico	<=50K
67	Local-gov	258973	HS-grad	9	Divorced	Other-service	Not-in-family	White	Female	0	0	24	United-States	<=50K
40	State-gov	345969	Assoc-acdm	12	Married-civ-spouse	Adm-clerical	Husband	White	Male	0	0	40	United-States	>50K
27	Private	127796	5th-6th	3	Never-married	Farming-fishing	Not-in-family	White	Male	0	0	35	Mexico	<=50K
37	Private	405723	1st-4th	2	Married-civ-spouse	Machine-op-inspct	Husband	White	Male	0	0	40	Mexico	<=50K
57	Private	175942	Some-college	10	Married-civ-spouse	Exec-managerial	Husband	White	Male	0	0	50	United-States	>50K
27	Private	284196	10th	6	Divorced	Other-service	Not-in-family	White	Female	0	0	40	United-States	<=50K
28	Private	89718	HS-grad	9	Never-married	Sales	Not-in-family	White	Female	2202	0	48	United-States	<=50K
34	Self-emp-inc	175761	Bachelors	13	Married-civ-spouse	Prof-specialty	Husband	White	Male	0	0	60	United-States	>50K
54	Private	206369	HS-grad	9	Married-civ-spouse	Machine-op-inspct	Husband	White	Male	5178	0	50	United-States	>50K
52	Private	158993	HS-grad	9	Divorced	Other-service	Other-relative	Black	Female	0	0	38	United-States	<=50K
42	Private	285066	Bachelors	13	Married-civ-spouse	Prof-specialty	Husband	White	Male	0	0	45	United-States	>50K
48	Private	126754	Masters	14	Married-civ-spouse	Prof-specialty	Husband	White	Male	15024	0	40	United-States	>50K
65	State-gov	209280	Masters	14	Married-civ-spouse	Prof-specialty	Husband	White	Male	6514	0	35	United-States	>50K
55	Self-emp-not-inc	52888	Prof-school	15	Married-civ-spouse	Prof-specialty	Wife	White	Female	0	0	10	United-States	<=50K
71	Self-emp-inc	133821	HS-grad	9	Married-civ-spouse	Adm-clerical	Wife	White	Female	0	0	20	United-States	>50K
33	Private	240763	Some-college	10	Married-civ-spouse	Machine-op-inspct	Husband	Black	Male	0	0	40	United-States	<=50K
30	Private	39054	HS-grad	9	Married-civ-spouse	Sales	Husband	White	Male	0	0	40	United-States	<=50K
35	Private	119272	Bachelors	13	Married-civ-spouse	Exec-managerial	Husband	White	Male	0	0	55	United-States	>50K
59	Private	143372	10th	6	Divorced	Adm-clerical	Not-in-family	Black	Female	0	0	40	United-States	<=50K
19	Private	323421	Some-college	10	Never-married	Handlers-cleaners	Own-child	White	Male	0	0	20	United-States	<=50K
36	Self-emp-not-inc	136028	9th	5	Married-civ-spouse	Craft-repair	Husband	White	Male	0	0	30	United-States	<=50K
26	Self-emp-not-inc	163189	HS-grad	9	Never-married	Sales	Own-child	White	Male	0	0	40	United-States	<=50K
34	Local-gov	202729	HS-grad	9	Married-civ-spouse	Protective-serv	Husband	White	Male	0	0	40	United-States	<=50K
41	Private	421871	HS-grad	9	Married-civ-spouse	Craft-repair	Husband	Black	Male	0	0	40	United-States	>50K
44	Private	120277	Bachelors	13	Married-civ-spouse	Prof-specialty	Husband	White	Male	15024	0	50	Italy	>50K
26	Not-Specified	211798	HS-grad	9	Separated	Not-Specified	Unmarried	White	Female	0	0	40	United-States	<=50K
47	Private	198901	HS-grad	9	Married-civ-spouse	Craft-repair	Husband	White	Male	0	0	48	United-States	<=50K
18	Private	214617	Some-college	10	Never-married	Sales	Own-child	White	Male	0	0	16	United-States	<=50K
55	Self-emp-not-inc	179715	10th	6	Married-civ-spouse	Craft-repair	Husband	White	Male	0	0	18	United-States	<=50K
49	Local-gov	107231	HS-grad	9	Married-civ-spouse	Craft-repair	Husband	White	Male	0	2002	40	United-States	<=50K
44	Private	110355	Bachelors	13	Married-civ-spouse	Exec-managerial	Husband	White	Male	0	0	40	United-States	>50K
43	Private	184378	Bachelors	13	Never-married	Prof-specialty	Not-in-family	White	Male	0	0	40	United-States	<=50K
62	Private	273454	7th-8th	4	Married-civ-spouse	Protective-serv	Husband	White	Male	0	0	40	Cuba	<=50K
44	Private	443040	HS-grad	9	Married-civ-spouse	Handlers-cleaners	Husband	Black	Male	0	0	40	United-States	<=50K
39	Not-Specified	71701	HS-grad	9	Divorced	Not-Specified	Unmarried	White	Female	0	0	40	United-States	<=50K
50	Self-emp-inc	160151	Some-college	10	Married-civ-spouse	Sales	Husband	White	Male	0	0	60	United-States	>50K
35	Private	107991	11th	7	Never-married	Sales	Not-in-family	White	Male	0	0	45	United-States	<=50K
52	Private	94391	HS-grad	9	Married-civ-spouse	Adm-clerical	Husband	White	Male	0	0	40	United-States	<=50K
46	Private	99835	Prof-school	15	Married-civ-spouse	Prof-specialty	Husband	White	Male	0	0	60	United-States	>50K
44	Private	43711	Assoc-acdm	12	Married-civ-spouse	Sales	Husband	White	Male	7688	0	40	United-States	>50K
43	Private	83756	Some-college	10	Never-married	Exec-managerial	Unmarried	White	Male	0	0	50	United-States	<=50K
51	Private	120914	7th-8th	4	Married-civ-spouse	Craft-repair	Husband	White	Male	2961	0	40	United-States	<=50K
20	Private	180052	Some-college	10	Never-married	Sales	Own-child	White	Male	0	0	20	United-States	<=50K
47	Private	170846	Assoc-acdm	12	Married-civ-spouse	Adm-clerical	Wife	White	Female	0	0	40	Italy	>50K
43	Private	37937	Masters	14	Divorced	Exec-managerial	Unmarried	White	Male	0	0	50	United-States	<=50K
64	Not-Specified	168340	HS-grad	9	Married-civ-spouse	Not-Specified	Husband	White	Male	0	0	40	Not-Specified	>50K
24	Private	38455	Some-college	10	Never-married	Craft-repair	Not-in-family	White	Male	0	0	40	United-States	<=50K
27	Federal-gov	128059	Some-college	10	Married-civ-spouse	Craft-repair	Husband	White	Male	0	0	50	United-States	<=50K
32	Private	420895	HS-grad	9	Married-civ-spouse	Transport-moving	Husband	White	Male	0	0	40	United-States	<=50K
37	Private	166744	HS-grad	9	Divorced	Other-service	Unmarried	White	Female	0	0	12	United-States	<=50K
26	Private	238768	HS-grad	9	Married-civ-spouse	Machine-op-inspct	Husband	White	Male	0	0	60	United-States	<=50K
43	Private	176270	Bachelors	13	Married-civ-spouse	Exec-managerial	Husband	White	Male	99999	0	60	United-States	>50K
50	Private	140592	HS-grad	9	Married-civ-spouse	Machine-op-inspct	Wife	White	Female	0	0	40	United-States	<=50K
20	Self-emp-not-inc	211466	HS-grad	9	Never-married	Transport-moving	Own-child	White	Male	0	0	80	United-States	<=50K
37	Private	188540	HS-grad	9	Married-civ-spouse	Exec-managerial	Husband	White	Male	0	1902	45	United-States	>50K
43	Private	39581	HS-grad	9	Never-married	Other-service	Not-in-family	Black	Female	0	0	45	United-States	<=50K
37	Private	171150	HS-grad	9	Married-civ-spouse	Exec-managerial	Husband	White	Male	0	1887	50	United-States	>50K
53	Private	117496	9th	5	Divorced	Other-service	Not-in-family	White	Female	0	0	36	Canada	<=50K
44	Private	145160	Doctorate	16	Married-civ-spouse	Prof-specialty	Husband	White	Male	0	0	40	United-States	>50K
25	Private	28520	HS-grad	9	Never-married	Other-service	Not-in-family	White	Female	0	0	40	United-States	<=50K
17	Private	103851	11th	7	Never-married	Adm-clerical	Own-child	White	Female	1055	0	20	United-States	<=50K
19	Private	375077	HS-grad	9	Never-married	Sales	Own-child	White	Male	0	0	50	United-States	<=50K
53	State-gov	281590	HS-grad	9	Married-civ-spouse	Exec-managerial	Wife	White	Female	15024	0	40	United-States	>50K
44	Private	151504	Some-college	10	Married-civ-spouse	Sales	Husband	White	Male	0	0	50	United-States	<=50K
51	Private	415287	HS-grad	9	Married-civ-spouse	Machine-op-inspct	Husband	Black	Male	0	1902	40	United-States	>50K
49	Private	32212	HS-grad	9	Married-civ-spouse	Exec-managerial	Wife	White	Female	0	0	43	United-States	<=50K
35	Private	123606	Some-college	10	Married-civ-spouse	Handlers-cleaners	Husband	White	Male	0	0	40	United-States	<=50K
44	Private	202565	HS-grad	9	Divorced	Craft-repair	Not-in-family	White	Male	0	0	45	United-States	<=50K
54	Private	177927	Masters	14	Married-civ-spouse	Prof-specialty	Husband	White	Male	0	0	60	United-States	<=50K
37	Private	256723	Some-college	10	Divorced	Adm-clerical	Unmarried	Black	Female	0	0	35	United-States	<=50K
18	Private	46247	Some-college	10	Never-married	Other-service	Own-child	White	Female	0	0	15	United-States	<=50K
24	Private	266926	Some-college	10	Married-civ-spouse	Handlers-cleaners	Husband	White	Male	0	0	40	United-States	<=50K
29	Private	112031	HS-grad	9	Divorced	Craft-repair	Not-in-family	White	Female	0	0	50	United-States	<=50K
22	Not-Specified	376277	Some-college	10	Divorced	Not-Specified	Not-in-family	White	Female	0	0	35	United-States	<=50K
35	Private	168817	HS-grad	9	Never-married	Machine-op-inspct	Not-in-family	White	Male	0	0	40	United-States	<=50K
56	Private	187487	HS-grad	9	Married-civ-spouse	Craft-repair	Husband	White	Male	0	0	48	United-States	>50K
32	Not-Specified	158784	7th-8th	4	Widowed	Not-Specified	Not-in-family	White	Female	0	0	40	United-States	<=50K
24	Private	67222	Bachelors	13	Never-married	Machine-op-inspct	Not-in-family	Asian-Pac-Islander	Male	0	0	45	China	<=50K
43	Private	201723	Masters	14	Married-civ-spouse	Exec-managerial	Husband	White	Male	0	1902	40	United-States	>50K
73	Private	267408	HS-grad	9	Widowed	Sales	Other-relative	White	Female	0	0	15	United-States	<=50K
47	Federal-gov	168191	Some-college	10	Married-civ-spouse	Craft-repair	Husband	White	Male	0	0	40	Not-Specified	<=50K
49	Private	105444	12th	8	Married-civ-spouse	Machine-op-inspct	Husband	White	Male	0	0	39	United-States	<=50K
38	Private	156728	Bachelors	13	Married-civ-spouse	Sales	Husband	White	Male	0	0	40	United-States	>50K
31	Private	148600	HS-grad	9	Married-civ-spouse	Machine-op-inspct	Husband	Black	Male	0	0	40	United-States	<=50K
39	Private	19914	Some-college	10	Divorced	Adm-clerical	Unmarried	Amer-Indian-Eskimo	Female	0	0	40	United-States	<=50K
42	Private	190767	Bachelors	13	Divorced	Adm-clerical	Not-in-family	White	Female	0	0	40	United-States	<=50K
41	Private	233955	Masters	14	Married-civ-spouse	Prof-specialty	Husband	Asian-Pac-Islander	Male	0	0	45	China	>50K
35	Private	30381	Bachelors	13	Married-civ-spouse	Sales	Husband	White	Male	0	0	45	United-States	>50K
38	Private	187069	HS-grad	9	Married-civ-spouse	Transport-moving	Husband	White	Male	0	0	45	United-States	<=50K
31	Private	367314	HS-grad	9	Divorced	Adm-clerical	Not-in-family	White	Female	0	0	40	United-States	<=50K
51	Local-gov	101119	HS-grad	9	Married-civ-spouse	Protective-serv	Husband	White	Male	0	0	70	United-States	<=50K
38	Private	86551	Bachelors	13	Divorced	Sales	Not-in-family	White	Male	0	0	48	United-States	>50K
40	Local-gov	218995	Some-college	10	Married-civ-spouse	Exec-managerial	Husband	White	Male	0	0	42	United-States	>50K
21	Private	57711	HS-grad	9	Never-married	Other-service	Not-in-family	White	Female	0	0	30	United-States	<=50K
44	Private	303521	Some-college	10	Divorced	Craft-repair	Not-in-family	White	Male	0	0	40	United-States	<=50K
55	Private	199067	HS-grad	9	Married-civ-spouse	Craft-repair	Husband	White	Male	0	0	40	United-States	>50K
29	Private	247445	HS-grad	9	Divorced	Sales	Not-in-family	White	Male	0	0	45	United-States	<=50K
49	Private	186078	Masters	14	Married-civ-spouse	Prof-specialty	Wife	White	Female	0	0	50	United-States	>50K
31	Private	77634	Assoc-voc	11	Married-civ-spouse	Other-service	Husband	White	Male	0	0	42	United-States	<=50K
24	Private	180060	Masters	14	Never-married	Exec-managerial	Own-child	White	Male	6849	0	90	United-States	<=50K
46	Private	56482	Some-college	10	Never-married	Exec-managerial	Not-in-family	Black	Male	0	0	40	United-States	<=50K
26	Private	314177	HS-grad	9	Never-married	Sales	Not-in-family	Black	Male	0	0	40	United-States	<=50K
35	Private	239755	Bachelors	13	Never-married	Other-service	Not-in-family	White	Male	0	0	38	United-States	<=50K
27	Private	377680	Assoc-voc	11	Never-married	Sales	Not-in-family	White	Male	0	0	50	United-States	<=50K
64	Self-emp-not-inc	134960	Bachelors	13	Married-civ-spouse	Exec-managerial	Husband	White	Male	15024	0	35	United-States	>50K
26	Private	294493	Bachelors	13	Never-married	Craft-repair	Other-relative	White	Male	0	0	40	United-States	<=50K
21	Private	32616	HS-grad	9	Never-married	Other-service	Not-in-family	White	Female	0	1719	16	United-States	<=50K
45	Private	182655	Bachelors	13	Divorced	Other-service	Not-in-family	White	Male	0	0	45	Not-Specified	>50K
57	Local-gov	52267	HS-grad	9	Married-civ-spouse	Transport-moving	Husband	White	Male	0	0	72	United-States	<=50K
30	Private	117963	Bachelors	13	Married-civ-spouse	Adm-clerical	Husband	White	Male	0	0	40	United-States	>50K
45	Private	98881	11th	7	Married-civ-spouse	Other-service	Wife	White	Female	0	0	32	United-States	<=50K
50	Private	196963	7th-8th	4	Divorced	Craft-repair	Not-in-family	White	Female	0	0	30	United-States	<=50K
38	Private	166988	Bachelors	13	Never-married	Adm-clerical	Own-child	White	Female	0	0	40	United-States	<=50K
43	Self-emp-not-inc	193459	Some-college	10	Married-civ-spouse	Craft-repair	Husband	White	Male	0	0	60	United-States	<=50K
42	Private	182342	Some-college	10	Widowed	Exec-managerial	Not-in-family	White	Female	0	0	55	United-States	<=50K
32	Private	496743	Bachelors	13	Never-married	Prof-specialty	Own-child	White	Male	0	0	40	United-States	<=50K
20	Private	154781	HS-grad	9	Never-married	Adm-clerical	Not-in-family	White	Female	0	0	40	United-States	<=50K
27	Private	219371	HS-grad	9	Never-married	Other-service	Not-in-family	White	Female	0	0	35	United-States	<=50K
45	Private	99179	11th	7	Widowed	Adm-clerical	Unmarried	White	Female	0	0	40	United-States	<=50K
40	Private	224910	HS-grad	9	Never-married	Machine-op-inspct	Not-in-family	White	Female	0	0	40	United-States	<=50K
38	Private	304651	HS-grad	9	Divorced	Transport-moving	Not-in-family	White	Male	0	0	60	United-States	<=50K
37	Private	349689	HS-grad	9	Divorced	Adm-clerical	Unmarried	White	Female	0	0	40	United-States	<=50K
60	Private	106850	10th	6	Divorced	Machine-op-inspct	Not-in-family	White	Female	0	0	40	United-States	<=50K
53	Self-emp-not-inc	196328	HS-grad	9	Married-civ-spouse	Exec-managerial	Husband	Black	Male	0	0	45	United-States	>50K
25	Private	169323	Bachelors	13	Married-civ-spouse	Exec-managerial	Own-child	White	Female	0	0	40	United-States	<=50K
47	Self-emp-not-inc	162924	Bachelors	13	Divorced	Exec-managerial	Not-in-family	Asian-Pac-Islander	Male	0	0	60	Japan	<=50K
40	Self-emp-not-inc	34037	HS-grad	9	Never-married	Farming-fishing	Not-in-family	White	Male	0	0	70	United-States	<=50K
51	Not-Specified	167651	HS-grad	9	Married-civ-spouse	Not-Specified	Husband	White	Male	0	0	40	United-States	<=50K
19	Private	197384	Some-college	10	Never-married	Other-service	Own-child	White	Female	0	0	10	United-States	<=50K
42	Private	251795	Some-college	10	Married-civ-spouse	Prof-specialty	Wife	White	Female	0	0	50	United-States	>50K
65	Not-Specified	266081	HS-grad	9	Married-civ-spouse	Not-Specified	Husband	White	Male	0	0	40	United-States	<=50K
41	Private	165309	Bachelors	13	Divorced	Adm-clerical	Unmarried	White	Female	0	0	40	United-States	<=50K
28	Private	215873	10th	6	Never-married	Machine-op-inspct	Own-child	Black	Male	0	0	45	United-States	<=50K
46	Private	133938	Masters	14	Divorced	Exec-managerial	Not-in-family	White	Female	27828	0	50	United-States	>50K
49	Private	159816	Bachelors	13	Married-civ-spouse	Prof-specialty	Wife	White	Female	99999	0	20	United-States	>50K
24	Private	228424	HS-grad	9	Never-married	Handlers-cleaners	Other-relative	Black	Male	0	0	40	United-States	<=50K
32	Private	195576	11th	7	Married-civ-spouse	Machine-op-inspct	Husband	White	Male	0	0	40	United-States	<=50K
71	Private	105200	HS-grad	9	Married-civ-spouse	Protective-serv	Husband	White	Male	6767	0	20	United-States	<=50K
26	Private	167350	Some-college	10	Married-civ-spouse	Tech-support	Husband	White	Male	3103	0	40	United-States	>50K
29	Private	52199	HS-grad	9	Married-spouse-absent	Protective-serv	Not-in-family	White	Male	0	0	40	United-States	<=50K
50	Private	171338	Some-college	10	Married-civ-spouse	Exec-managerial	Husband	White	Male	99999	0	50	United-States	>50K
51	Private	120173	Assoc-voc	11	Married-civ-spouse	Craft-repair	Husband	White	Male	3103	0	50	United-States	>50K
17	Not-Specified	158762	10th	6	Never-married	Not-Specified	Own-child	White	Female	0	0	20	United-States	<=50K
49	Private	169818	HS-grad	9	Married-civ-spouse	Other-service	Wife	Black	Female	0	0	40	United-States	>50K
31	Private	288419	10th	6	Married-civ-spouse	Machine-op-inspct	Husband	White	Male	0	0	40	United-States	<=50K
23	Private	207546	11th	7	Married-civ-spouse	Machine-op-inspct	Husband	White	Male	0	0	40	United-States	<=50K
59	Local-gov	147707	HS-grad	9	Widowed	Farming-fishing	Unmarried	White	Male	0	2339	40	United-States	<=50K
17	Not-Specified	228373	10th	6	Never-married	Not-Specified	Own-child	White	Male	0	0	30	United-States	<=50K
43	Private	193882	Some-college	10	Married-civ-spouse	Sales	Husband	White	Male	7688	0	40	United-States	>50K
38	Private	31033	Bachelors	13	Married-civ-spouse	Sales	Husband	White	Male	7298	0	40	United-States	>50K
37	Private	272950	HS-grad	9	Married-civ-spouse	Exec-managerial	Husband	White	Male	0	0	40	United-States	<=50K
29	Private	183523	10th	6	Never-married	Other-service	Own-child	White	Male	0	0	40	United-States	<=50K
39	Private	238415	Bachelors	13	Married-civ-spouse	Exec-managerial	Husband	White	Male	0	0	50	United-States	>50K
31	Private	19302	Assoc-acdm	12	Never-married	Adm-clerical	Not-in-family	White	Male	2202	0	38	United-States	<=50K
42	Local-gov	339671	Bachelors	13	Married-spouse-absent	Prof-specialty	Not-in-family	White	Female	8614	0	45	United-States	>50K
35	Local-gov	103260	Masters	14	Married-civ-spouse	Prof-specialty	Wife	White	Female	0	0	35	United-States	>50K
39	Private	79331	Masters	14	Married-civ-spouse	Exec-managerial	Husband	Asian-Pac-Islander	Male	15024	0	40	United-States	>50K
40	Private	135056	Assoc-acdm	12	Divorced	Adm-clerical	Unmarried	White	Female	0	0	40	United-States	<=50K
66	Private	142723	5th-6th	3	Married-spouse-absent	Handlers-cleaners	Unmarried	White	Female	0	0	40	Puerto-Rico	<=50K
30	Federal-gov	188569	9th	5	Married-civ-spouse	Tech-support	Husband	White	Male	0	0	40	United-States	<=50K
43	Private	57322	Assoc-acdm	12	Divorced	Craft-repair	Not-in-family	White	Male	0	0	40	United-States	<=50K
47	Private	178309	9th	5	Never-married	Other-service	Unmarried	White	Female	0	0	50	United-States	<=50K
45	Private	166107	Masters	14	Never-married	Adm-clerical	Not-in-family	Asian-Pac-Islander	Female	0	0	40	Philippines	<=50K
31	Private	53042	Some-college	10	Married-civ-spouse	Machine-op-inspct	Husband	Black	Male	0	0	40	Trinadad&Tobago	<=50K
33	Private	155343	HS-grad	9	Married-civ-spouse	Sales	Husband	White	Male	3103	0	40	United-States	>50K
32	Private	35595	Bachelors	13	Never-married	Adm-clerical	Not-in-family	White	Male	0	0	40	United-States	<=50K
28	Private	429507	Assoc-acdm	12	Married-civ-spouse	Handlers-cleaners	Husband	Black	Male	0	0	40	United-States	<=50K
50	Federal-gov	159670	HS-grad	9	Married-civ-spouse	Adm-clerical	Husband	White	Male	0	0	40	United-States	>50K
63	Private	151210	7th-8th	4	Divorced	Sales	Not-in-family	White	Female	0	0	40	United-States	<=50K
28	Private	186792	Bachelors	13	Married-civ-spouse	Adm-clerical	Husband	White	Male	0	0	40	United-States	<=50K
38	Private	204640	Some-college	10	Widowed	Adm-clerical	Unmarried	Black	Female	0	0	40	United-States	<=50K
52	Private	87205	HS-grad	9	Divorced	Other-service	Not-in-family	White	Female	0	0	38	United-States	<=50K
38	Self-emp-inc	112847	Prof-school	15	Married-civ-spouse	Prof-specialty	Husband	Asian-Pac-Islander	Male	0	0	40	United-States	>50K
41	Private	107306	HS-grad	9	Never-married	Exec-managerial	Not-in-family	White	Male	2174	0	40	United-States	<=50K
50	State-gov	211319	Masters	14	Never-married	Prof-specialty	Not-in-family	White	Male	0	0	38	United-States	<=50K
59	Private	183606	11th	7	Married-civ-spouse	Machine-op-inspct	Husband	White	Male	0	0	40	United-States	<=50K
32	Private	205390	HS-grad	9	Married-civ-spouse	Sales	Husband	White	Male	0	0	49	United-States	<=50K
73	Local-gov	232871	7th-8th	4	Married-civ-spouse	Protective-serv	Husband	White	Male	2228	0	10	United-States	<=50K
52	Self-emp-inc	101017	HS-grad	9	Divorced	Exec-managerial	Unmarried	White	Male	0	0	38	United-States	<=50K
57	Private	114495	HS-grad	9	Married-civ-spouse	Exec-managerial	Husband	White	Male	0	0	60	United-States	<=50K
35	Private	183898	Assoc-voc	11	Married-civ-spouse	Exec-managerial	Husband	White	Male	7298	0	50	United-States	>50K
51	Private	163921	Bachelors	13	Married-civ-spouse	Transport-moving	Husband	White	Male	0	0	56	United-States	>50K
22	Private	311764	11th	7	Widowed	Sales	Own-child	Black	Female	0	0	35	United-States	<=50K
49	Private	188330	HS-grad	9	Married-civ-spouse	Sales	Husband	White	Male	0	0	40	United-States	>50K
22	Private	267174	HS-grad	9	Never-married	Handlers-cleaners	Own-child	Black	Male	0	0	40	United-States	<=50K
46	Local-gov	36228	HS-grad	9	Married-civ-spouse	Craft-repair	Husband	White	Male	0	1902	40	United-States	<=50K
48	Private	199739	HS-grad	9	Divorced	Craft-repair	Unmarried	White	Female	0	0	40	United-States	<=50K
52	Private	185407	HS-grad	9	Married-civ-spouse	Craft-repair	Husband	White	Male	0	0	40	Not-Specified	<=50K
43	State-gov	206139	Bachelors	13	Married-civ-spouse	Adm-clerical	Husband	White	Male	0	0	50	United-States	>50K
25	Private	282063	7th-8th	4	Married-civ-spouse	Handlers-cleaners	Husband	White	Male	0	0	40	Mexico	<=50K
31	Private	332379	7th-8th	4	Never-married	Craft-repair	Not-in-family	White	Male	0	0	40	United-States	<=50K
19	Private	418324	Some-college	10	Never-married	Sales	Own-child	White	Male	0	0	36	United-States	<=50K
19	Not-Specified	263338	Some-college	10	Never-married	Not-Specified	Own-child	White	Male	0	0	45	United-States	<=50K
51	Private	158948	HS-grad	9	Married-civ-spouse	Transport-moving	Husband	White	Male	0	0	84	United-States	>50K
51	Private	221532	Bachelors	13	Divorced	Exec-managerial	Unmarried	White	Male	0	0	40	United-States	>50K
22	Self-emp-not-inc	202920	HS-grad	9	Never-married	Prof-specialty	Unmarried	White	Female	99999	0	40	Dominican-Republic	>50K
37	Local-gov	118909	HS-grad	9	Divorced	Adm-clerical	Unmarried	Black	Female	0	0	35	United-States	<=50K
19	Private	286469	Some-college	10	Never-married	Sales	Own-child	White	Female	0	0	30	United-States	<=50K
45	Private	191914	HS-grad	9	Divorced	Transport-moving	Unmarried	White	Female	0	0	55	United-States	<=50K
21	State-gov	142766	Some-college	10	Never-married	Other-service	Own-child	White	Male	0	0	10	United-States	<=50K
52	Private	198744	HS-grad	9	Widowed	Sales	Not-in-family	White	Female	0	0	40	United-States	<=50K
46	Local-gov	272780	Some-college	10	Married-civ-spouse	Prof-specialty	Husband	White	Male	0	0	24	United-States	<=50K
42	State-gov	219553	Masters	14	Divorced	Prof-specialty	Not-in-family	White	Female	0	0	38	United-States	<=50K
56	Private	261232	HS-grad	9	Never-married	Craft-repair	Not-in-family	White	Male	0	0	40	United-States	<=50K
23	Private	64292	HS-grad	9	Never-married	Adm-clerical	Not-in-family	White	Female	0	0	40	United-States	<=50K
58	Private	312131	Masters	14	Married-civ-spouse	Sales	Husband	White	Male	0	0	40	United-States	<=50K
70	Private	30713	HS-grad	9	Married-civ-spouse	Farming-fishing	Husband	White	Male	0	0	30	United-States	<=50K
30	Private	246439	Some-college	10	Divorced	Adm-clerical	Unmarried	White	Male	0	0	40	United-States	<=50K
45	Private	338105	Bachelors	13	Married-civ-spouse	Adm-clerical	Husband	Asian-Pac-Islander	Male	0	0	40	Philippines	<=50K
23	Private	228243	Some-college	10	Never-married	Craft-repair	Not-in-family	White	Male	0	0	44	United-States	<=50K
34	Local-gov	62463	Some-college	10	Married-civ-spouse	Transport-moving	Husband	White	Male	0	1579	40	United-States	<=50K
38	Private	31603	Bachelors	13	Married-civ-spouse	Craft-repair	Wife	White	Female	0	0	40	United-States	<=50K
24	Private	165054	Assoc-voc	11	Married-civ-spouse	Craft-repair	Husband	White	Male	0	0	40	United-States	<=50K
53	Private	121618	7th-8th	4	Never-married	Transport-moving	Not-in-family	Amer-Indian-Eskimo	Male	0	0	40	United-States	<=50K
45	Federal-gov	273194	HS-grad	9	Never-married	Transport-moving	Not-in-family	Black	Male	3325	0	40	United-States	<=50K
21	Not-Specified	163665	Some-college	10	Never-married	Not-Specified	Own-child	White	Female	0	0	40	United-States	<=50K
21	Private	538319	Some-college	10	Never-married	Other-service	Own-child	White	Female	0	0	40	Puerto-Rico	<=50K
34	Private	238246	Bachelors	13	Never-married	Prof-specialty	Not-in-family	White	Female	0	0	40	United-States	<=50K
32	Self-emp-inc	244665	HS-grad	9	Married-civ-spouse	Craft-repair	Husband	White	Male	5178	0	45	United-States	>50K
21	Private	131811	HS-grad	9	Married-civ-spouse	Handlers-cleaners	Husband	White	Male	0	0	40	United-States	<=50K
63	Not-Specified	231777	Masters	14	Married-civ-spouse	Not-Specified	Husband	White	Male	0	0	30	United-States	<=50K
23	Private	156807	9th	5	Never-married	Handlers-cleaners	Own-child	Black	Male	0	0	36	United-States	<=50K
28	Private	236861	Bachelors	13	Divorced	Craft-repair	Unmarried	White	Male	0	0	50	United-States	<=50K
29	Self-emp-not-inc	229842	HS-grad	9	Never-married	Transport-moving	Unmarried	Black	Male	0	0	45	United-States	<=50K
25	Local-gov	190057	Bachelors	13	Never-married	Prof-specialty	Own-child	White	Female	0	0	40	United-States	<=50K
44	State-gov	55076	Masters	14	Never-married	Prof-specialty	Not-in-family	White	Female	0	0	60	United-States	<=50K
18	Private	152545	HS-grad	9	Never-married	Other-service	Own-child	White	Female	0	0	8	United-States	<=50K
26	Private	153434	HS-grad	9	Never-married	Other-service	Own-child	White	Male	0	0	24	United-States	<=50K
47	Local-gov	171095	Assoc-acdm	12	Married-civ-spouse	Adm-clerical	Wife	White	Female	0	0	35	United-States	>50K
23	Private	239322	HS-grad	9	Divorced	Sales	Not-in-family	White	Male	0	0	40	United-States	<=50K
46	Private	138999	Some-college	10	Married-civ-spouse	Machine-op-inspct	Husband	White	Male	0	0	40	United-States	<=50K
61	Local-gov	95450	Bachelors	13	Married-civ-spouse	Exec-managerial	Husband	White	Male	5178	0	50	United-States	>50K
25	Private	176520	HS-grad	9	Never-married	Craft-repair	Other-relative	White	Male	0	0	40	United-States	<=50K
38	Local-gov	72338	HS-grad	9	Married-civ-spouse	Protective-serv	Husband	Asian-Pac-Islander	Male	0	0	54	United-States	>50K
60	Not-Specified	386261	Bachelors	13	Married-spouse-absent	Not-Specified	Unmarried	Black	Female	0	0	15	United-States	<=50K
23	Private	235722	Some-college	10	Never-married	Other-service	Not-in-family	White	Male	0	0	20	United-States	<=50K
36	Federal-gov	128884	HS-grad	9	Divorced	Adm-clerical	Not-in-family	White	Female	0	0	48	United-States	<=50K
46	Private	187226	9th	5	Divorced	Other-service	Not-in-family	White	Male	0	0	25	United-States	<=50K
32	Self-emp-not-inc	298332	Bachelors	13	Married-civ-spouse	Prof-specialty	Husband	White	Male	0	0	45	United-States	>50K
40	Private	173607	10th	6	Married-civ-spouse	Transport-moving	Husband	White	Male	0	0	40	United-States	<=50K
31	Private	226756	HS-grad	9	Never-married	Adm-clerical	Own-child	Black	Male	0	0	40	United-States	<=50K
31	Private	157887	Some-college	10	Married-civ-spouse	Exec-managerial	Husband	White	Male	0	0	65	United-States	>50K
32	State-gov	171111	Bachelors	13	Never-married	Adm-clerical	Not-in-family	White	Male	0	0	37	United-States	<=50K
21	Private	126314	Some-college	10	Never-married	Other-service	Own-child	White	Male	0	0	10	United-States	<=50K
63	Private	174018	Some-college	10	Married-civ-spouse	Sales	Husband	Black	Male	0	0	40	United-States	>50K
44	Private	144778	Some-college	10	Separated	Exec-managerial	Not-in-family	White	Male	0	0	45	United-States	>50K
42	Self-emp-not-inc	201522	Bachelors	13	Married-civ-spouse	Sales	Husband	White	Male	0	0	60	United-States	<=50K
23	Not-Specified	22966	Bachelors	13	Never-married	Not-Specified	Own-child	White	Male	0	0	35	United-States	<=50K
30	Private	399088	Some-college	10	Divorced	Adm-clerical	Not-in-family	White	Female	0	0	45	United-States	<=50K
24	Private	282202	HS-grad	9	Never-married	Other-service	Unmarried	White	Male	0	0	40	El-Salvador	<=50K
42	Private	102606	Bachelors	13	Married-civ-spouse	Tech-support	Husband	White	Male	0	0	40	United-States	>50K
44	Self-emp-not-inc	246862	HS-grad	9	Married-civ-spouse	Prof-specialty	Wife	White	Female	0	0	40	Italy	>50K
27	Federal-gov	508336	Bachelors	13	Never-married	Exec-managerial	Not-in-family	Black	Male	0	0	48	United-States	<=50K
27	Local-gov	263431	Some-college	10	Never-married	Exec-managerial	Unmarried	White	Male	0	0	40	United-States	<=50K
22	Private	235733	HS-grad	9	Never-married	Other-service	Not-in-family	White	Female	0	0	45	United-States	<=50K
68	Private	107910	HS-grad	9	Never-married	Sales	Not-in-family	White	Female	0	0	40	United-States	<=50K
55	Self-emp-not-inc	184425	Some-college	10	Married-civ-spouse	Farming-fishing	Husband	White	Male	0	0	99	United-States	>50K
22	Self-emp-not-inc	143062	HS-grad	9	Never-married	Other-service	Own-child	White	Male	0	0	40	Greece	<=50K
25	Private	199545	Some-college	10	Married-civ-spouse	Exec-managerial	Wife	White	Female	0	0	15	United-States	<=50K
68	Self-emp-not-inc	197015	HS-grad	9	Married-civ-spouse	Farming-fishing	Husband	White	Male	0	0	45	United-States	<=50K
62	Private	149617	Some-college	10	Widowed	Exec-managerial	Not-in-family	White	Female	0	0	16	United-States	<=50K
26	Private	33610	HS-grad	9	Divorced	Other-service	Other-relative	White	Male	0	0	40	United-States	<=50K
34	Private	192002	Masters	14	Married-civ-spouse	Prof-specialty	Husband	White	Male	0	0	55	United-States	>50K
68	Private	67791	Some-college	10	Widowed	Sales	Not-in-family	White	Male	0	0	40	United-States	<=50K
42	Local-gov	445382	Bachelors	13	Separated	Exec-managerial	Not-in-family	White	Male	0	0	45	United-States	>50K
45	Private	112283	Bachelors	13	Married-civ-spouse	Sales	Husband	White	Male	0	0	55	United-States	<=50K
26	Private	157249	11th	7	Never-married	Transport-moving	Not-in-family	White	Male	0	0	40	United-States	<=50K
25	Private	109872	HS-grad	9	Married-civ-spouse	Machine-op-inspct	Husband	White	Male	0	0	45	United-States	<=50K
23	Private	119838	Bachelors	13	Never-married	Prof-specialty	Own-child	White	Male	0	0	50	United-States	<=50K
29	Private	149943	Some-college	10	Never-married	Other-service	Not-in-family	Other	Male	0	1590	40	Not-Specified	<=50K
65	Without-pay	27012	7th-8th	4	Widowed	Farming-fishing	Unmarried	White	Female	0	0	50	United-States	<=50K
31	Private	91666	HS-grad	9	Never-married	Transport-moving	Not-in-family	White	Male	0	0	50	United-States	<=50K
26	Private	270276	HS-grad	9	Never-married	Adm-clerical	Not-in-family	White	Female	0	0	40	United-States	<=50K
39	Private	179271	Some-college	10	Married-civ-spouse	Craft-repair	Husband	White	Male	0	0	50	United-States	>50K
44	Private	161819	HS-grad	9	Married-civ-spouse	Machine-op-inspct	Husband	White	Male	0	0	40	United-States	>50K
45	Local-gov	339681	Masters	14	Divorced	Prof-specialty	Unmarried	White	Female	1506	0	45	United-States	<=50K
26	Self-emp-not-inc	219897	Masters	14	Never-married	Prof-specialty	Not-in-family	White	Female	0	0	50	United-States	<=50K
26	Private	91683	10th	6	Married-civ-spouse	Transport-moving	Husband	White	Male	0	0	35	United-States	<=50K
36	Private	188834	9th	5	Married-civ-spouse	Transport-moving	Husband	White	Male	0	0	50	United-States	<=50K
38	Private	187046	11th	7	Married-civ-spouse	Craft-repair	Husband	White	Male	0	0	45	United-States	<=50K
39	Private	191807	HS-grad	9	Never-married	Machine-op-inspct	Unmarried	White	Male	0	0	48	United-States	<=50K
52	Self-emp-inc	179951	Prof-school	15	Married-civ-spouse	Exec-managerial	Husband	White	Male	0	0	40	United-States	<=50K
39	Private	324420	1st-4th	2	Married-civ-spouse	Craft-repair	Husband	White	Male	0	0	45	Mexico	<=50K
41	Self-emp-not-inc	66632	Some-college	10	Divorced	Craft-repair	Not-in-family	White	Male	0	0	40	United-States	<=50K
42	Local-gov	121718	Masters	14	Married-civ-spouse	Exec-managerial	Husband	White	Male	0	1902	60	United-States	>50K
47	Private	162034	Bachelors	13	Married-civ-spouse	Sales	Husband	White	Male	0	0	70	United-States	<=50K
28	Local-gov	218990	Assoc-voc	11	Married-civ-spouse	Protective-serv	Husband	Black	Male	0	0	46	United-States	<=50K
25	Local-gov	125863	Bachelors	13	Never-married	Prof-specialty	Own-child	White	Male	0	0	35	United-States	<=50K
35	Private	225330	Bachelors	13	Never-married	Adm-clerical	Not-in-family	White	Female	0	0	40	United-States	<=50K
32	Private	120426	HS-grad	9	Separated	Adm-clerical	Unmarried	White	Female	0	0	40	United-States	<=50K
38	Private	119741	Masters	14	Married-civ-spouse	Craft-repair	Husband	Black	Male	0	0	40	United-States	>50K
44	Private	32000	Some-college	10	Married-civ-spouse	Tech-support	Husband	White	Male	0	0	18	United-States	>50K
21	Not-Specified	124242	Some-college	10	Never-married	Not-Specified	Own-child	White	Female	0	0	40	United-States	<=50K
27	Private	278581	Bachelors	13	Never-married	Sales	Own-child	White	Female	0	0	40	United-States	<=50K
30	Private	230224	Bachelors	13	Never-married	Exec-managerial	Not-in-family	White	Male	0	0	55	United-States	>50K
30	Private	204374	Bachelors	13	Never-married	Sales	Not-in-family	White	Male	0	1741	48	United-States	<=50K
45	Private	188386	HS-grad	9	Married-civ-spouse	Handlers-cleaners	Husband	White	Male	0	1628	45	United-States	<=50K
20	Private	164922	HS-grad	9	Never-married	Craft-repair	Own-child	White	Male	0	0	40	United-States	<=50K
57	Private	195176	Masters	14	Never-married	Prof-specialty	Not-in-family	White	Male	0	0	80	United-States	<=50K
43	Private	166740	Some-college	10	Divorced	Adm-clerical	Not-in-family	White	Male	0	0	48	United-States	<=50K
50	Not-Specified	156008	11th	7	Married-civ-spouse	Not-Specified	Own-child	Black	Female	0	0	40	United-States	<=50K
28	Private	162551	7th-8th	4	Married-civ-spouse	Machine-op-inspct	Other-relative	Asian-Pac-Islander	Female	0	0	48	China	<=50K
25	Private	211231	HS-grad	9	Married-civ-spouse	Tech-support	Other-relative	White	Female	0	0	48	United-States	>50K
25	Private	169990	HS-grad	9	Married-civ-spouse	Sales	Husband	White	Male	0	0	40	United-States	<=50K
90	Private	221832	Bachelors	13	Married-civ-spouse	Exec-managerial	Husband	White	Male	0	0	45	United-States	<=50K
38	Local-gov	255454	Bachelors	13	Separated	Prof-specialty	Unmarried	Black	Male	0	0	40	United-States	<=50K
35	Private	28160	Bachelors	13	Married-spouse-absent	Exec-managerial	Unmarried	White	Female	0	0	40	United-States	<=50K
50	State-gov	159219	Bachelors	13	Married-civ-spouse	Exec-managerial	Husband	White	Male	0	0	40	Canada	>50K
26	Local-gov	103148	HS-grad	9	Never-married	Adm-clerical	Not-in-family	White	Female	0	0	40	United-States	<=50K
39	Private	165186	Some-college	10	Married-civ-spouse	Farming-fishing	Husband	White	Male	0	0	45	United-States	<=50K
56	Private	31782	10th	6	Married-civ-spouse	Sales	Husband	White	Male	0	0	40	United-States	<=50K
24	Local-gov	249101	HS-grad	9	Divorced	Protective-serv	Unmarried	Black	Female	0	0	40	United-States	<=50K
46	Private	243190	HS-grad	9	Married-civ-spouse	Adm-clerical	Wife	White	Female	7688	0	40	United-States	>50K
18	Local-gov	153405	11th	7	Never-married	Adm-clerical	Other-relative	White	Female	0	0	25	United-States	<=50K
37	Private	329980	Masters	14	Married-civ-spouse	Exec-managerial	Husband	White	Male	0	2415	60	United-States	>50K
57	Private	176079	Masters	14	Divorced	Prof-specialty	Not-in-family	White	Female	0	0	40	United-States	<=50K
43	State-gov	218542	HS-grad	9	Never-married	Adm-clerical	Unmarried	Black	Female	0	0	40	United-States	<=50K
29	State-gov	303446	Bachelors	13	Married-civ-spouse	Prof-specialty	Husband	White	Male	0	0	25	Nicaragua	<=50K
40	Private	102606	Masters	14	Married-civ-spouse	Exec-managerial	Husband	White	Male	0	0	40	United-States	>50K
44	Self-emp-not-inc	483201	Bachelors	13	Married-civ-spouse	Exec-managerial	Husband	White	Male	0	0	40	United-States	<=50K
77	Local-gov	144608	HS-grad	9	Married-civ-spouse	Exec-managerial	Husband	White	Male	0	0	6	United-States	<=50K
30	Private	226013	Bachelors	13	Never-married	Prof-specialty	Not-in-family	Black	Male	0	0	40	United-States	<=50K
21	Private	165475	HS-grad	9	Married-civ-spouse	Machine-op-inspct	Husband	White	Male	0	0	40	United-States	<=50K
66	Private	263637	10th	6	Married-civ-spouse	Protective-serv	Husband	White	Male	0	0	40	United-States	<=50K
40	Private	201495	11th	7	Never-married	Transport-moving	Own-child	White	Male	0	0	35	United-States	<=50K
68	Private	213720	HS-grad	9	Married-civ-spouse	Sales	Husband	White	Male	0	0	40	United-States	<=50K
64	Private	170483	HS-grad	9	Widowed	Other-service	Not-in-family	White	Female	0	0	38	United-States	<=50K
26	Private	214303	Bachelors	13	Never-married	Prof-specialty	Not-in-family	White	Female	0	0	50	United-States	<=50K
32	Private	190511	Some-college	10	Married-civ-spouse	Exec-managerial	Husband	White	Male	0	0	40	United-States	>50K
32	Private	242150	HS-grad	9	Never-married	Adm-clerical	Own-child	White	Male	0	0	38	United-States	<=50K
51	Local-gov	159755	Masters	14	Married-civ-spouse	Prof-specialty	Husband	White	Male	0	0	40	United-States	>50K
50	Private	147629	Masters	14	Married-civ-spouse	Prof-specialty	Husband	White	Male	15024	0	45	United-States	>50K
49	Private	268022	Bachelors	13	Married-civ-spouse	Sales	Husband	White	Male	0	0	50	United-States	>50K
28	Private	188711	Bachelors	13	Never-married	Transport-moving	Unmarried	White	Male	0	0	20	United-States	<=50K
29	Private	452205	HS-grad	9	Divorced	Other-service	Unmarried	White	Female	0	0	36	United-States	<=50K
21	Private	260847	Some-college	10	Never-married	Sales	Own-child	White	Male	0	0	30	United-States	<=50K
28	Private	291374	HS-grad	9	Never-married	Adm-clerical	Unmarried	Black	Female	0	0	40	United-States	<=50K
55	Private	189933	10th	6	Married-civ-spouse	Craft-repair	Husband	White	Male	0	0	40	United-States	<=50K
45	Self-emp-not-inc	133969	HS-grad	9	Married-civ-spouse	Sales	Husband	Asian-Pac-Islander	Male	0	0	50	South	>50K
35	Private	330664	Some-college	10	Never-married	Sales	Not-in-family	White	Male	0	0	40	United-States	<=50K
31	Not-Specified	672412	11th	7	Separated	Not-Specified	Not-in-family	Black	Male	0	0	40	United-States	<=50K
26	Private	122999	Masters	14	Never-married	Prof-specialty	Not-in-family	White	Male	8614	0	40	United-States	>50K
30	Private	111415	HS-grad	9	Married-civ-spouse	Other-service	Husband	White	Male	0	0	55	Germany	<=50K
33	Private	217235	HS-grad	9	Married-civ-spouse	Sales	Husband	White	Male	0	0	20	United-States	<=50K
40	Private	121956	Bachelors	13	Married-spouse-absent	Prof-specialty	Not-in-family	Asian-Pac-Islander	Male	13550	0	40	Cambodia	>50K
23	Private	120172	Bachelors	13	Never-married	Exec-managerial	Not-in-family	White	Male	0	0	40	United-States	<=50K
35	Private	343403	Some-college	10	Never-married	Sales	Not-in-family	White	Female	0	0	40	United-States	<=50K
48	Self-emp-not-inc	104790	11th	7	Married-civ-spouse	Farming-fishing	Husband	White	Male	0	0	50	United-States	>50K
39	Local-gov	473547	10th	6	Divorced	Handlers-cleaners	Own-child	Black	Male	0	0	40	United-States	<=50K
53	Local-gov	260106	Prof-school	15	Divorced	Prof-specialty	Not-in-family	White	Female	0	0	50	United-States	<=50K
49	Federal-gov	168232	HS-grad	9	Married-civ-spouse	Adm-clerical	Husband	White	Male	0	0	40	United-States	>50K
31	Private	348491	Bachelors	13	Never-married	Exec-managerial	Not-in-family	Black	Female	0	0	40	United-States	<=50K
36	Private	24106	HS-grad	9	Married-civ-spouse	Craft-repair	Husband	White	Male	3103	0	40	United-States	>50K
60	Self-emp-inc	197553	Some-college	10	Married-civ-spouse	Exec-managerial	Husband	White	Male	7688	0	50	United-States	>50K
29	Private	421065	HS-grad	9	Never-married	Machine-op-inspct	Not-in-family	White	Male	0	0	48	United-States	<=50K
54	Self-emp-inc	138852	Some-college	10	Married-civ-spouse	Sales	Husband	White	Male	0	0	45	United-States	>50K
28	Not-Specified	169631	Assoc-acdm	12	Married-AF-spouse	Not-Specified	Wife	White	Female	0	0	3	United-States	<=50K
34	Private	379412	HS-grad	9	Married-civ-spouse	Craft-repair	Husband	White	Male	0	0	50	United-States	<=50K
30	Private	181992	Some-college	10	Never-married	Sales	Not-in-family	Black	Female	0	0	35	United-States	<=50K
19	Private	365640	HS-grad	9	Never-married	Priv-house-serv	Not-in-family	White	Female	0	0	45	Not-Specified	<=50K
26	Private	236564	HS-grad	9	Never-married	Handlers-cleaners	Not-in-family	White	Male	0	0	40	United-States	<=50K
47	Private	363418	Some-college	10	Never-married	Sales	Not-in-family	White	Male	0	0	70	United-States	>50K
50	Private	112351	HS-grad	9	Divorced	Exec-managerial	Unmarried	White	Male	0	0	38	United-States	<=50K
30	Private	204704	Bachelors	13	Never-married	Exec-managerial	Unmarried	White	Female	0	0	45	United-States	>50K
44	Private	54611	Some-college	10	Divorced	Machine-op-inspct	Not-in-family	White	Male	0	0	50	United-States	<=50K
49	Private	128132	HS-grad	9	Married-civ-spouse	Sales	Husband	White	Male	0	0	60	United-States	>50K
75	Self-emp-not-inc	30599	Masters	14	Married-spouse-absent	Prof-specialty	Not-in-family	White	Female	0	0	50	United-States	<=50K
37	Private	379522	Bachelors	13	Married-civ-spouse	Sales	Husband	White	Male	0	0	55	United-States	>50K
[truncated: 46,843 more rows]
