# Supplementary material for: Evaluating the quality of tabular synthetic data in health care
Source: PLOS Digit Health. 2026 Jul 7;5(7):e0001522. doi: 10.1371/journal.pdig.0001522 (PMC13340858; doi:10.1371/journal.pdig.0001522)
Supplement: S1 Data — (ZIP) [file pdig.0001522.s002.zip › Datasets/Machivallianism Test.csv]

Q1A	Q1I	Q1E	Q2A	Q2I	Q2E	Q3A	Q3I	Q3E	Q4A	Q4I	Q4E	Q5A	Q5I	Q5E	Q6A	Q6I	Q6E	Q7A	Q7I	Q7E	Q8A	Q8I	Q8E	Q9A	Q9I	Q9E	Q10A	Q10I	Q10E	Q11A	Q11I	Q11E	Q12A	Q12I	Q12E	Q13A	Q13I	Q13E	Q14A	Q14I	Q14E	Q15A	Q15I	Q15E	Q16A	Q16I	Q16E	Q17A	Q17I
3	6	21017	3	7	18600	5	20	14957	2	5	12038	3	10	21089	1	8	7730	2	16	10618	4	12	10175	3	9	22181	3	18	35969	1	2	11265	5	14	10618	4	17	15993	1	15	11212	5	3	7331	2	19	9830	4	1
5	17	3818	5	9	7850	1	16	5902	3	15	5798	5	1	7301	1	8	3185	1	5	10833	4	2	5130	2	13	15996	1	6	8834	1	20	4113	5	14	3336	5	4	5882	2	10	6450	5	3	4467	1	19	4937	2	7
5	16	4186	5	12	2900	1	2	7160	1	4	2733	5	9	5549	1	15	2097	1	1	4322	5	17	4563	1	11	3513	1	20	11082	1	6	7217	5	18	3286	5	19	4783	1	7	4200	5	3	4384	1	13	3115	1	10
2	12	9373	4	1	10171	2	7	10117	1	4	4346	5	13	16775	1	20	4901	3	10	6365	2	5	6098	4	14	11333	2	6	17063	1	18	6680	5	15	6799	1	2	14912	1	19	2784	4	9	6233	1	8	4635	1	17
5	13	9465	5	7	5284	2	19	8872	1	4	4312	2	5	32253	1	10	7852	2	18	19931	4	17	9923	2	12	9615	2	3	14182	1	15	9492	4	20	15650	4	14	24308	1	8	7264	5	2	6081	1	6	5417	1	16
4	4	9451	3	5	6467	5	15	17534	3	3	10033	4	9	9767	3	8	3684	3	11	10883	3	20	5850	2	7	12834	2	12	31001	1	18	8817	4	6	22034	4	16	13150	1	10	4950	5	19	3483	1	13	6051	1	14
3	11	3933	3	10	3760	2	17	4684	4	12	1931	3	19	6920	3	16	3313	2	5	3551	4	20	2155	4	13	5126	3	4	5196	3	9	4939	2	6	3561	4	7	3257	2	18	1588	4	3	3260	1	1	3355	3	8
4	6	10501	4	15	3773	3	2	10626	2	8	8846	5	1	10198	4	9	5161	1	20	6941	5	11	5178	4	17	6600	2	16	13276	2	14	6117	5	18	7035	1	3	36269	3	4	7862	4	7	3508	2	12	4152	1	5
5	17	5418	5	11	4073	3	10	11815	1	14	2360	4	15	8553	1	20	5405	1	13	3160	3	2	13456	5	9	15383	5	6	9111	1	5	4999	4	1	16631	3	19	8438	1	4	3387	4	8	24362	2	3	6347	1	16
5	7	4832	4	19	10465	3	9	4983	5	3	7483	4	12	5602	4	8	3488	3	4	5866	2	11	9302	5	6	6471	2	2	8617	1	10	4650	2	20	3882	2	15	12383	1	1	5590	5	16	2814	5	14	3317	3	17
5	1	7656	5	16	4177	1	17	6684	1	13	3596	5	18	6691	2	7	5277	1	2	10163	2	6	7443	3	12	7351	4	11	8112	1	10	5599	5	20	3088	4	8	10562	1	9	4119	4	15	3679	1	5	3406	2	14
4	2	35754	2	14	6692	3	6	7414	4	9	3636	4	17	12792	4	18	3716	2	10	10946	1	4	12032	4	13	8240	4	8	14578	1	3	13516	4	5	8907	4	7	8560	2	19	5001	1	1	8351	2	20	4549	2	11
5	15	5836	5	1	1882	5	3	5887	3	10	6032	5	18	11008	1	12	5776	1	8	5308	5	11	5881	3	17	14608	5	2	23786	1	20	7429	5	6	8994	5	16	4909	1	4	24156	5	19	4436	1	5	6434	1	14
4	15	4652	4	17	3643	2	3	6936	1	10	3536	5	20	5878	2	7	4454	2	4	6452	1	6	7915	2	14	9579	3	19	8294	1	8	5563	5	13	4849	2	18	1666	1	16	2565	5	1	8237	2	11	5098	4	9
4	1	21526	5	19	7528	2	15	14914	1	5	10925	5	9	11769	1	18	4505	2	12	15878	5	11	12143	1	14	13314	2	6	27985	1	7	8589	5	20	6531	4	17	17981	2	8	9884	4	16	11391	2	13	13251	3	10
2	16	5258	4	11	4839	4	6	8602	4	20	11205617	2	10	5873	4	13	2569	2	19	2261	4	18	4668	5	8	10297	4	7	8191	1	12	4276	2	2	12294	1	14	10729	1	3	5856	4	9	2672	1	15	2593	3	4
4	14	10480	1	5	6352	4	8	7552	1	3	5581	4	2	12877	5	7	6159	5	13	7232	3	17	8241	5	1	15289	3	19	10236	1	9	4863	4	20	6111	2	6	10841	1	10	3552	1	4	12160	4	11	6073	1	16
2	17	18060	2	5	10767	4	16	10259	3	12	14265	4	8	26379	2	11	4962	4	2	9289	3	7	14386	5	18	10048	4	3	18604	2	19	10894	5	1	18409	1	10	13940	4	9	11115	3	4	14379	2	14	9887	3	13
3	16	5039	4	9	9622	1	3	8447	5	10	3081	5	20	3958	1	5	2866	3	7	6279	1	4	5738	3	2	10224	5	13	22504	3	17	9639	3	18	15707	1	11	15301	1	15	3826	3	14	3434	1	1	8051	2	8
5	9	4815	5	16	2767	1	8	6784	1	18	2515	5	12	2882	1	19	2033	1	11	3250	4	17	6516	3	15	7116	2	10	12166	1	4	7298	5	6	3270	5	13	3149	1	14	2468	4	3	3100	1	2	9999	2	7
5	2	8017	5	1	5975	3	16	11317	1	8	4502	5	20	9734	2	6	6068	1	19	4984	2	17	7233	2	14	6734	2	4	29555	1	12	5817	5	13	5001	5	10	5868	2	15	4118	5	3	5634	1	7	3817	1	9
5	3	9762	5	13	6883	1	10	9738	1	1	6099	4	17	21533	1	15	4766	4	4	14410	5	2	7106	1	7	16869	5	9	12517	1	18	7254	4	6	7882	5	12	12250	1	5	4512	5	20	6638	4	11	9082	1	19
5	13	3181	4	12	2409	1	9	2532	2	5	3149	1	14	4146	2	19	2080	1	15	2372	3	16	4367	4	7	7044	1	20	6559	2	2	4116	4	6	4318	4	10	3518	2	11	4637	5	4	2222	2	18	3108	3	8
4	19	11747	1	8	8638	4	11	8691	2	12	4240	4	9	15828	1	6	3605	5	15	7972	5	16	13444	3	7	11135	2	10	17224	4	14	14760	5	13	9227	5	3	7997	2	20	7232	4	1	32025	1	5	8271	4	17
5	15	3790	5	10	2966	1	13	6470	1	7	3268	5	3	6663	2	4	3992	2	8	3417	4	6	5428	4	2	6245	1	16	80965	1	17	7928	5	20	2300	5	1	2874	1	9	1673	5	11	5941	1	18	1933	1	12
3	12	8264	3	1	7191	5	14	8468	2	15	9241	4	9	5818	2	2	9910	2	3	11827	5	11	4192	3	6	6216	3	8	22706	3	4	9098	5	13	6326	3	17	10711	2	20	3234	4	5	5617	2	19	5883	2	7
1	6	7912	1	1	16036	4	4	6751	3	12	4812	3	17	8571	5	16	5503	4	10	16607	1	8	14058	5	2	20188	4	5	20409	2	20	10394	2	14	22629	1	11	10598	4	9	8003	2	15	13606	5	7	6494	5	3
4	10	11854	4	16	11890	2	15	11703	1	1	18527	4	20	9817	1	6	4886	1	11	5407	5	7	11145	2	4	14504	2	14	18709	1	18	6362	2	13	10534	3	9	12046	1	19	5208	4	8	8864	1	12	7739	2	2
3	14	12310	2	11	8410	4	6	11125	5	2	7866	1	20	14055	5	3	5700	4	13	11794	1	19	4442	5	8	8186	5	18	22807	3	4	5645	1	12	8613	1	9	8834	3	5	5259	2	7	7554	1	16	8458	1	17
5	18	5419	5	6	4283	1	3	15230	1	8	2333	5	17	5152	1	5	2382	1	12	2300	2	1	11403	2	7	5716	3	11	7200	1	20	5239	5	2	5402	3	9	1620	1	14	2081	4	13	3600	2	4	6304	3	19
4	8	4852	4	5	6037	2	19	8056	2	20	4168	3	6	11272	1	14	2324	2	12	7395	4	18	10635	2	11	7342	3	2	16768	1	15	3907	4	3	10793	3	7	7838	1	16	2642	4	9	9527	4	17	5377	3	13
2	3	12271	5	2	15015	4	10	21721	4	5	15641	4	1	11637	4	20	6572	2	16	4702	4	7	12512	4	12	11248	4	6	15710	2	8	8951	4	9	5008	1	11	10277	2	17	4848	4	4	8360	4	14	6015	2	13
2	17	5879	4	2	4314	3	4	8540	4	5	3156	3	1	5262	3	19	3115	2	10	4817	4	11	3723	5	18	5296	4	13	34869	2	20	4886	5	3	3772	2	8	6274	3	6	1906	3	16	4136	2	15	3708	1	14
3	9	16511	1	18	11594	4	7	19388	1	13	8212	4	6	25395	2	4	7687	2	19	17376	1	5	11694	5	11	15841	3	12	45422	2	3	12700	4	14	14445	2	17	21350	2	15	5293	1	8	12437	2	1	18852	3	20
5	16	2765	5	10	4635	3	8	13763	4	13	2368	3	5	15882	1	19	2328	2	3	5453	3	12	6945	3	11	4702	2	6	13088	3	17	3609	4	9	17085	4	15	8685	1	1	5259	5	2	6565	2	4	9196	1	7
2	17	11100	2	20	4280	3	3	4355	1	19	4287	2	15	8765	2	7	5208	1	10	2759	3	4	5091	5	6	9180	4	1	14114	3	18	7895	3	8	6717	2	16	7800	1	13	3834	2	12	4786	1	14	3100	3	2
5	10	4094	5	19	4767	3	18	6683	3	13	2752	5	3	7072	3	16	2635	1	2	5740	5	20	13284	3	5	6392	1	12	8798	1	1	43477	3	6	20967	5	15	11605	1	7	3395	4	14	8369	1	17	3422	1	8
3	10	16935	4	4	6621	1	8	14149	4	1	15826	2	11	14926	1	17	4219	1	19	2600	4	3	9942	4	20	14117	2	13	25952	1	15	5293	5	7	8458	2	9	17529	1	5	3287	1	18	4037	1	14	4521	2	2
5	9	4895	2	1	21541	3	2	8428	1	11	2419	4	18	5593	2	5	4374	2	6	5673	4	14	5784	3	3	9931	1	16	16429	1	13	6221	4	8	7485	1	12	4918	1	10	3098	1	17	3855	5	4	5754	5	7
4	3	3284	5	7	2878	1	18	4096	2	12	3451	5	16	3538	1	13	3036	1	11	3608	5	17	3316	2	9	4413	2	1	10331	1	19	3178	2	20	3181	5	4	3929	1	5	2659	5	14	2642	1	6	2993	1	15
2	2	20284	5	7	8914	4	17	16169	2	8	5385	4	14	9800	2	18	3533	1	12	4980	1	9	18624	5	6	13185	5	3	19436	2	11	11826	4	15	4667	5	1	8858	2	16	4572	2	13	7397	1	5	12036	4	19
5	5	9064	5	13	6748	2	1	23619	2	17	8408	5	8	13522	5	15	9223	1	3	4164	5	19	4098	5	20	6615	5	12	12749	1	2	8427	5	16	11530	5	11	6565	1	14	3066	1	10	4922	1	4	8956	1	7
5	13	2911	5	19	2964	3	8	3648	1	3	2312	5	4	3433	1	16	2207	1	2	3312	4	12	3313	3	18	5537	1	20	6608	2	14	3700	5	10	2476	3	11	2346	1	15	1971	5	5	3610	2	1	4440	1	7
1	2	21645	5	6	12180	1	12	6551	4	4	14742	4	18	15175	3	1	29523	3	8	8466	1	19	14536	4	15	11448	5	9	10923	1	16	7761	4	20	9208	3	14	9567	1	13	3449	5	11	5950	1	17	5956	5	5
2	10	22885	1	11	5232	4	19	8181	1	12	4248	5	1	8734	1	20	2383	1	14	3434	5	18	6985	4	6	8170	4	17	25803	1	13	3533	5	3	2864	5	15	3667	1	16	1917	5	7	3903	1	2	8915	1	9
4	2	6913	4	6	5211	4	1	6556	2	13	2835	3	20	8484	4	8	3038	2	10	5391	3	9	3858	5	19	815	4	15	12473	2	4	4312	4	14	4650	4	5	6978	2	11	1846	5	16	2634	1	18	3839	1	12
3	10	4784	4	8	5936	4	12	5832	1	5	4531	3	4	8029	1	13	3363	1	14	2351	4	15	4217	3	6	6596	3	18	7668	1	16	3548	5	3	4653	4	11	8687	3	1	4074	4	20	4648	4	17	6081	1	19
4	7	9001	2	11	7499	3	5	18649	4	13	5258	4	15	11459	4	14	8015	2	10	9323	4	3	14060	5	17	6021	3	19	28406	1	8	10330	4	2	8645	1	12	6348	4	16	3234	4	4	9481	3	9	8239	3	18
5	14	4594	4	4	7411	1	13	6608	3	17	3166	4	2	6552	5	15	937	1	18	2593	1	8	3665	3	9	6333	1	19	4365	1	7	5029	1	1	1081	4	6	8984	2	16	6022	5	12	3986	5	3	13809	3	5
4	1	9152	5	3	8040	4	2	7144	3	4	3018	5	6	7001	4	18	5724	2	9	16304	5	7	4101	4	15	7320	2	16	10879	3	11	7712	3	8	4913	3	12	6288	3	14	2090	5	20	5182	4	13	5642	3	17
1	19	2015	5	9	2874	1	18	8337	1	11	2640	5	4	5120	1	20	2034	1	17	3280	5	15	2671	1	6	2849	1	8	3944	1	2	4825	5	13	2080	5	10	2239	1	3	2880	5	7	1264	1	16	2337	1	12
5	18	17469	5	17	7268	5	5	11790	3	2	8988	5	19	16774	5	6	4357	5	8	4156	5	14	9970	5	20	6552	5	7	16370	1	11	9794	5	9	11421	4	4	20251	1	15	4229	1	3	9095	5	12	6184	1	1
4	17	6121	5	1	4663	1	19	6370	2	8	6454	4	13	7265	1	2	5701	1	9	3200	4	12	5990	2	10	8770	1	14	9958	1	6	4292	5	11	4083	4	7	6437	1	15	4594	4	16	7336	2	3	14960	1	20
4	1	17915	5	10	3856	1	11	6128	4	6	6160	4	16	21107	1	2	7633	1	20	5456	1	3	13661	2	12	19347	2	4	61594	1	17	9694	5	9	7939	4	7	3302	1	18	2664	4	19	8604	2	13	3668	2	8
2	10	5420	4	7	6026	3	15	8580	5	14	2686	3	6	6371	4	18	2816	5	19	4925	2	17	7501	5	2	6500	4	12	7517	3	5	3809	2	8	6444	2	11	7599	2	13	3117	2	4	9314	4	3	2300	3	20
5	14	5249	1	12	20164	4	2	2396	2	13	4817	4	11	7909	2	20	6076	5	17	17250	2	19	12102	3	16	21038	1	1	26997	1	18	8115	5	9	10867	1	4	21492	1	5	7722	4	8	7133	5	6	8742	4	10
5	14	24492	4	2	13113	2	12	8950	1	17	39131	5	13	10501	4	11	3767	2	16	17268	4	4	79682	4	19	9303	2	18	8008	1	1	98687	5	10	13211	5	9	18697	2	5	6592	5	7	16997	2	15	6950	4	20
1	13	4668	1	6	3769	2	5	9332	1	8	2718	5	11	6583	1	12	16081	1	15	6682	1	7	7630	5	20	4766	1	17	7394	1	18	13215	5	2	7230	5	10	9451	1	4	2461	3	14	4187	1	1	7772	5	3
1	13	4484	1	3	5100	3	8	6180	1	14	3835	5	12	9349	4	17	9464	3	15	5418	1	1	18726	5	6	10185	5	10	8055	1	20	6182	5	16	4870	1	2	7436	1	19	2345	4	5	5470	1	4	9284	1	7
4	19	9766	3	10	4417	5	9	2735	2	14	3716	5	8	5146	5	12	2901	2	17	4399	2	6	6344	5	7	8435	4	4	23104	1	16	7932	4	18	4401	4	20	5148	1	1	4696	4	13	3417	1	2	5925	4	5
5	3	7182	5	5	6734	4	2	16386	2	7	6633	4	4	8935	1	14	4550	2	13	6583	2	15	7688	3	10	6566	2	8	17972	1	20	4164	4	17	5217	3	18	10004	1	1	6077	3	16	4082	2	19	4148	1	12
4	2	13877	2	1	8138	2	14	5557	2	12	4026	5	9	5585	4	10	3988	2	17	6204	2	3	7180	4	8	4673	4	20	14854	1	13	4040	4	16	5432	1	4	8409	2	7	6433	2	11	4407	1	6	4570	2	15
5	5	5286	2	6	7010	5	3	6348	1	16	3479	5	11	10117	4	19	4589	1	17	4028	5	14	5597	2	1	10974	1	18	15355	5	13	4888	4	12	6532	4	10	7752	1	9	3461	5	15	3137	3	2	9802	4	7
5	3	6592	5	7	4257	3	8	10547	1	12	6130	5	9	12085	3	17	6264	1	15	6010	3	16	11482	3	19	7591	2	2	28400	1	4	10009	5	11	6118	5	18	8311	2	1	12008	4	20	6650	4	5	14775	1	14
2	1	10287	2	11	6376	4	8	11788	3	7	7640	4	3	11583	3	9	2696	5	17	4472	2	5	6239	3	15	7343	4	10	8744	1	14	5967	5	20	5049	3	4	6792	1	2	5305	3	18	4612	4	16	4793	1	12
1	13	12651	1	18	7475	2	8	42971	4	19	11857	2	15	15019	5	14	10033	4	2	6901	3	9	51455	5	11	17836	5	1	5953	2	12	18117	1	17	5826	1	6	21859	2	10	8731	2	4	16351	5	7	17885	2	20
3	15	20933	3	3	14380	4	10	10984	1	17	7754	4	6	14785	3	4	22041	1	16	9308	4	1	20037	4	7	2409	3	8	78316	1	2	25009	1	18	7901	2	9	23789	1	14	7315	3	5	7710	1	12	4378	3	20
4	10	7271	2	7	6680	4	15	6744	4	9	2336	3	14	9585	4	5	3826	2	8	31088	1	20	4196	4	12	7821	2	17	15309	2	1	5114	5	3	7605	2	16	5747	5	19	2271	3	4	4025	5	6	4283	4	18
1	15	8650	1	9	5115	2	14	8442	5	3	8194	2	11	8725	1	20	3814	2	7	5635	1	5	5916	4	2	38399	4	10	13126	4	12	14524	2	6	7020	2	1	32847	2	4	15234	2	17	3561	3	16	11421	4	13
4	1	12217	4	8	5015	4	11	6781	2	5	4859	4	18	7157	1	16	9360	2	19	4312	4	9	5687	2	2	16063	1	12	13672	2	14	4328	5	7	4875	2	10	7172	2	15	5266	3	4	5672	2	20	5812	2	3
5	2	13192	4	11	6500	3	19	5845	2	17	6477	4	20	6524	1	15	3998	1	16	3925	3	5	7363	3	18	7996	3	1	12061	1	10	4014	5	6	4094	5	14	7499	1	3	3253	4	7	6885	3	13	4258	1	4
4	13	6629	4	16	5596	2	6	6678	2	7	6062	4	15	22108	2	14	4119	3	12	12601	2	5	7309	3	4	7100	4	1	11766	2	3	8538	3	18	6074	2	2	12105	3	20	3989	4	10	7705	3	11	6617	3	9
3	8	3590	3	10	6042	3	9	4515	3	13	3042	3	1	13164	3	3	3279	3	4	3365	3	7	5756	3	18	5134	3	14	14894	3	15	5953	3	20	5688	3	6	5176	3	2	5176	3	19	4521	3	17	2458	3	11
1	2	10256	1	1	8279	5	3	13116	3	10	7771	4	6	23714	5	9	2780	5	11	3529	1	8	4861	5	14	6507	5	16	14352	2	15	5972	1	20	6274	1	4	18008	2	5	6189	3	19	5117	4	18	7428	2	17
2	5	16178	1	16	17432	2	14	14593	2	3	17568	5	1	30970	5	11	5111	2	20	15497	3	8	18439	5	18	10937	5	12	22504	1	17	7695	5	15	7799	1	6	13990	1	2	8158	4	10	13920	2	4	10344	1	9
3	13	1098	4	20	7021	3	18	9043	4	4	10471	3	11	96292	2	3	11507	1	17	7261	1	6	8204	2	5	3430	1	10	11657	1	15	20421	4	14	10106	3	2	11313	1	12	8761	4	16	6902	3	19	9771	2	7
5	15	17415	5	8	7116	2	20	10228	4	19	9880	5	3	16344	2	10	16013	1	6	12232	3	2	13466	3	16	15134	2	12	18645	1	11	5470	5	13	8864	5	9	13605	2	1	2246	4	7	6499	1	14	6684	1	5
5	9	5969	5	16	4131	2	13	3353	2	3	5046	4	15	15961	2	2	9553	1	20	3053	4	10	10209	4	8	64943	2	17	9747	3	1	18339	5	6	5019	4	18	6956	2	19	2146	5	14	4739	2	7	4983	3	5
3	14	8543	4	2	6650	4	12	8118	3	13	3081	4	19	12141	1	4	3357	2	10	6092	2	5	6687	4	6	8003	4	9	24983	1	3	8499	2	17	10330	4	8	9090	2	16	2418	3	11	6144	1	1	9892	3	20
3	14	4711	3	11	7949	3	10	10020	1	17	5246	4	2	9823	2	1	5514	2	6	5081	4	13	6762	2	5	9404	2	3	23213	1	4	10691	4	18	5655	4	12	15143	2	16	2493	4	8	7233	2	19	3692	3	9
5	14	21568	4	4	3143	4	19	13699	5	17	5595	5	5	12671	5	15	5432	5	11	5351	1	20	6181	4	1	13585	4	16	34796	3	18	9035	4	10	16565	2	7	8050	3	12	2916	4	13	3333	2	6	6564	5	8
5	19	4736	4	9	4072	2	17	6136	3	4	4665	4	11	7880	2	6	6279	2	3	8663	3	10	4576	3	14	11664	2	7	22240	1	13	5353	5	8	4432	2	1	9716	1	16	3631	5	20	3664	1	18	3143	5	2
2	14	15566	4	19	5040	4	3	21208	4	18	2990	3	11	18766	4	5	8024	2	1	9479	4	4	8791	5	10	7915	2	17	18984	2	6	13040	4	16	10377	1	7	9856	4	12	5160	4	20	7582	1	15	7841	2	9
5	11	9109	5	12	4659	1	18	11234	1	20	10826	5	17	8482	1	6	8941	1	7	5513	5	5	12212	2	2	44500	1	8	27534	1	19	10951	1	13	14935	1	4	19902	1	1	5296	3	10	16323	1	16	4152	1	3
5	2	9959	2	4	20991	4	12	17384	2	3	13111	5	15	17768	5	18	6230	5	17	13609	5	11	8264	5	1	32788	5	10	14176	5	9	10783	5	19	8841	5	14	14383	4	20	4968	5	5	12936	5	7	5510	1	8
3	4	11033	5	11	3401	2	2	16958	2	16	3439	5	12	7287	2	20	6409	1	17	3361	1	3	8719	5	6	5368	1	13	4325	3	14	8344	5	7	4984	4	18	7350	1	1	3826	4	15	4000	1	8	3968	2	10
4	15	16499	5	13	13618	4	20	8149	1	11	4968	5	6	31500	2	3	15280	1	10	23779	4	19	12859	4	8	13842	5	9	18650	1	12	10266	5	18	11858	5	14	15231	1	2	6607	4	17	4850	5	7	9702	1	16
5	14	4477	4	20	5730	4	3	12319	4	6	7034	4	2	9980	1	15	4079	5	10	7560	5	8	5509	1	18	8830	3	1	18559	1	11	6762	5	19	7320	5	9	8442	1	13	8252	4	5	3109	2	17	5933	1	16
5	17	8720	4	12	8936	1	2	14636	2	7	10272	4	10	10775	1	18	11999	1	6	10296	4	14	9761	4	3	9913	5	5	26988	2	13	8255	5	16	8208	4	4	12328	1	20	7096	3	1	31577	3	19	16263	3	15
4	10	6514	5	16	4618	1	8	4661	4	11	2423	5	5	3572	4	1	9425	2	13	6224	4	3	5763	2	4	5243	5	6	4645	1	14	5022	5	20	3463	2	7	9727	1	12	3282	2	18	2838	1	2	6795	1	15
4	15	8880	2	1	19867	1	3	18004	1	16	3604	5	6	9198	1	19	7583	1	13	4616	4	8	13791	4	7	12479	3	2	29547	1	5	4817	5	11	7468	4	18	9875	1	10	4137	3	17	9606	1	4	7000	1	9
1	3	10463	2	4	5656	2	14	9867	3	11	5077	2	5	16585	2	20	7396	1	18	3052	1	12	6515	5	1	5236	3	13	930	1	15	9331	2	6	9269	1	9	6745	1	2	4438	5	19	3043	1	17	4422	2	16
5	10	9305	5	16	13070	1	11	7861	4	19	2282	4	18	37727	3	8	12618	1	7	14113	2	15	9341	1	1	56254	3	9	13462	1	12	11227	2	20	8087	1	13	8668	1	4	4356	2	5	20012	5	3	15747	1	6
5	15	4272	4	13	7280	2	20	16016	1	8	3111	5	6	7663	4	4	4423	3	3	4340	5	19	5136	5	7	8152	4	10	7585	5	18	4639	5	14	7495	4	1	15339	2	9	2432	2	5	11448	2	12	5983	1	11
2	2	8129	4	4	5349	4	11	7036	4	1	6692	3	8	14200	4	20	4489	2	7	5886	4	12	7254	4	14	7575	4	13	9077	3	6	6427	2	10	7145	2	9	6126	2	19	3899	4	17	5181	4	15	2798	2	18
5	18	8947	4	10	5786	2	17	8054	4	8	4652	4	15	13060	3	6	3128	1	4	6140	2	7	6720	5	20	5947	4	5	8978	2	1	10167	5	2	5809	1	12	5581	2	13	7046	5	19	3934	1	16	3600	4	11
3	9	10232	5	1	11555	5	3	5503	1	2	7463	3	17	11352	5	13	8359	5	12	5305	5	5	7568	5	14	7288	5	7	19907	1	19	9903	1	20	5160	1	10	9953	1	8	3904	1	6	7014	5	18	6720	1	11
4	11	11093	1	12	5996	1	2	12217	5	3	5205	1	8	7334	2	6	4847	2	9	4382	4	7	10356	5	20	7484	5	1	24505	1	10	6405	4	5	10243	2	4	13054	1	18	2514	3	14	4603	2	16	4078	1	19
5	6	11172	1	13	8351	5	7	5272	4	8	10567	2	5	16329	5	16	2988	5	4	4506	1	11	6790	5	10	6629	3	9	13080	5	2	7937	1	3	6463	5	19	20427	3	20	5893	1	14	5757	1	15	5031	2	12
5	12	3560	5	18	4289	1	16	5645	5	1	2358	5	9	3703	1	17	7925	1	15	2607	4	8	4286	1	7	10140	1	2	10739	1	3	3389	5	11	3796	5	19	4932	2	13	2408	5	14	1948	4	5	3948	1	10
4	13	3477	5	17	3357	2	10	4297	3	1	6425	4	20	7105	2	2	7065	2	19	2591	3	5	4949	3	9	5934	4	4	8023	1	3	4966	5	8	4280	5	7	3945	1	16	2913	4	18	2692	2	14	2743	1	12
5	14	11258	2	2	12107	3	8	2789	2	16	5807	2	11	15765	2	9	3021	1	7	26996	2	17	4528	3	1	17579	2	18	7883	1	3	3834	3	13	15829	3	6	7434	1	12	3435	3	10	3120	4	19	2922	3	15
5	18	2653	4	6	4220	3	15	4105	3	13	2271	4	7	3831	3	17	3832	2	19	3472	4	2	7130	2	10	7360	2	11	4535	2	12	6562	4	20	4069	3	5	6963	2	8	2063	5	14	3255	1	4	3421	1	9
4	15	6225	2	1	6771	2	11	8540	2	4	1845	4	20	10943	1	17	2892	2	6	5558	3	9	7715	4	19	12431	1	5	14510	2	7	5231	4	12	8270	3	13	7903	1	10	4203	5	2	8234	1	14	8035	1	16
4	18	13835	4	9	8371	3	3	6208	3	19	6005	4	14	28133	2	6	6478	1	4	6707	3	10	9290	3	2	11172	2	1	27626	1	15	7740	5	20	7627	5	17	13627	2	16	8845	3	8	7930	1	11	5856	4	5
5	15	4446	4	4	4693	1	8	4225	2	19	2486	4	2	10994	1	3	2779	1	12	2932	4	20	6047	2	13	5188	1	5	8766	1	16	3644	5	14	3352	4	1	5997	1	6	2195	4	10	4535	1	9	3247	2	17
2	8	7239	1	11	13044	1	6	14359	3	2	7040	5	14	12653	2	9	7956	2	16	7539	5	1	14688	4	3	8105	2	15	11565	1	12	4955	4	7	5691	1	4	13061	2	10	7458	3	5	7304	1	13	6455	1	18
5	14	9084	5	20	11549	1	7	9601	1	4	4730	5	12	8959	1	15	2919	4	11	17188	3	5	6616	1	18	12516	5	17	11759	1	6	8420	4	3	9829	5	19	7235	1	2	5162	4	9	8936	1	13	8643	1	8
2	6	6591	2	1	6102	4	15	14669	2	3	2463	4	19	5391	2	2	3955	2	13	3514	4	5	5266	2	11	7723	4	4	15605	1	12	5325	4	9	5886	4	10	10811	2	20	2599	4	7	3853	2	14	2404	1	18
5	7	6080	5	16	5094	1	9	6435	3	3	6042	4	18	9843	1	1	7459	1	5	2543	5	11	5063	1	10	5174	1	17	10073	1	19	6082	5	6	4786	5	13	7480	1	14	3491	5	4	5777	1	12	7099	1	15
2	20	7065	4	14	30189	4	9	7769	4	11	3908	3	1	16553	2	10	7537	1	7	6276	2	3	10374	3	15	7912	3	18	9375	2	5	9924	3	12	6018	1	16	7332	3	6	4632	4	8	9260	2	19	7607	1	2
5	5	5850	5	16	5800	2	18	7549	3	13	2679	5	10	4839	3	9	5378	2	1	4475	5	6	4017	3	3	6936	3	14	29421	1	20	4614	4	4	4418	5	19	3568	1	2	4356	5	12	4126	5	17	2485	2	15
5	2	14394	5	11	5056	1	5	8897	2	9	7160	5	14	9133	5	7	5390	1	16	8605	2	12	16763	4	1	16693	1	6	12334	2	3	8777	5	17	5136	5	8	8414	1	4	10373	5	20	5245	2	18	8538	5	10
5	1	21049	4	14	6327	4	11	26858	2	15	7667	5	7	25178	1	18	8444	1	16	12276	5	2	11878	3	5	24817	2	3	42566	2	6	21668	4	9	14627	5	17	15483	1	10	7451	4	8	2282	5	13	5690	1	12
4	6	4252	4	4	6394	4	3	6346	4	12	2538	4	10	5260	4	20	2779	2	1	6794	4	5	4764	5	15	7111	3	11	6197	3	17	5537	4	13	3825	3	19	10920	3	18	2210	4	9	4269	4	7	3833	2	2
4	18	6660	5	14	4141	3	17	5016	3	19	4513	5	20	25875	2	2	5360	1	6	7548	5	8	5423	2	7	6342	1	1	12413	1	11	6764	5	13	18185	4	10	7721	1	9	7046	5	4	4047	1	5	10389	2	12
4	13	9992	4	6	3976	1	15	5176	3	19	3248	5	1	17159	1	14	2864	2	7	5144	5	9	4256	1	11	4861	1	18	6575	1	10	4047	5	3	5663	4	12	6756	1	17	4712	4	8	4896	2	5	3640	1	2
1	9	7607	1	2	4553	5	18	8088	5	15	3653	3	1	11966	5	7	3922	5	13	2829	2	6	6453	5	10	5840	5	5	13826	1	17	5289	3	8	6742	1	11	14471	3	4	4786	1	20	4159	5	12	7149	2	14
5	14	13244	5	20	9886	3	12	8893	4	13	9265	4	17	13251	2	6	13157	1	3	7075	5	15	21081	3	9	11445	2	4	19619	1	5	22450	4	11	15860	2	8	17044	2	10	9376	3	7	7492	3	16	11718	1	19
5	19	4130	4	12	3762	3	5	4927	1	13	2520	5	1	5316	4	14	2570	3	10	4006	4	8	2811	3	15	6572	3	2	8724	1	6	3413	4	3	3426	5	11	3275	1	7	2383	3	9	2205	1	16	2947	1	4
1	17	20436	4	20	12836	5	6	9583	5	8	7966	4	15	120150	4	7	5217	2	2	13817	1	10	14101	4	5	18801	4	3	17938	2	19	10800	1	4	56689	2	14	9136	2	13	8417	4	1	15475	1	12	12583	4	11
5	5	21636	4	16	7306	2	12	23793	3	2	20766	1	13	16569	4	11	12273	1	1	21591	4	7	10534	5	18	5635	2	20	18877	1	10	5300	5	9	19010	4	8	18777	1	6	3996	1	15	10735	1	4	6036	2	19
4	3	16648	4	5	11015	1	9	12986	3	8	16231	4	18	10378	1	2	12255	1	15	6605	3	14	28520	2	11	30725	2	6	12720	4	12	23350	4	20	9160	1	17	12754	1	13	6991	5	4	20428	4	1	29268	1	16
1	7	4341	1	18	5555	3	8	11232	5	10	3050	1	4	13352	5	11	2310	5	13	2080	2	17	9248	5	16	5249	1	9	7088	5	12	7905	2	6	8049	1	15	4966	5	3	6828	1	14	4137	5	19	4431	3	5
1	10	9799	2	9	11408	4	2	35952	2	1	8694	1	17	16024	2	14	9896	2	16	9071	1	4	7592	5	3	7903	5	12	24845	2	5	15631	2	11	78972	1	20	11119	3	6	6897	1	19	13024	5	8	29983	1	7
1	9	13047	1	20	7029	5	2	17910	4	1	15742	4	8	16315	5	12	5208	5	19	3992	1	10	12044	5	17	6261	5	14	12683	1	11	8948	3	15	16655	3	18	15754	2	13	8215	1	4	4730	4	5	8678	1	3
4	18	4435	4	16	3118	1	17	7152	3	1	9025	4	12	7507	1	14	5306	2	2	6902	5	15	3827	2	6	6610	1	19	12919	1	8	4717	5	7	4434	4	5	5973	1	20	2392	4	11	5934	1	13	3311	1	9
1	17	22115	2	12	53506	2	20	20111	5	19	5682	3	18	43211	4	15	5252	4	5	2411	1	8	17392	4	4	10171	5	2	23988	5	14	26617	5	16	15742	1	1	30626	5	9	7478	1	7	15922	4	3	9047	3	13
2	13	11703	5	17	10608	4	3	11552	1	7	6790	5	1	22027	2	8	7049	1	5	3839	2	18	6744	5	12	16753	5	9	58864	1	2	17526	5	20	9393	1	6	14817	1	14	7576	4	19	5255	5	10	31872	1	16
5	3	13024	5	5	4504	3	14	7351	4	2	10303	5	1	11492	3	7	5199	3	13	4400	3	6	6056	4	15	39661	2	17	74655	2	10	7359	4	8	6184	3	16	10632	3	20	4776	5	18	3599	3	11	3713	2	12
5	10	6369	5	8	7191	1	5	6164	1	15	4715	5	4	21218	1	19	3023	1	6	5004	5	16	6084	1	9	13047	1	3	35685	1	12	15601	5	17	7403	5	1	13597	1	11	3025	5	14	5885	1	2	9689	5	20
4	12	8290	4	10	6971	3	6	9608	1	8	3787	4	9	7123	4	15	5036	3	18	3453	4	19	9708	4	5	10841	4	17	7923	3	16	12776	4	4	6156	3	14	16948	2	11	9558	4	2	7488	5	7	5153	5	3
5	14	2488	5	4	3168	1	19	5071	1	8	2088	5	20	5976	1	16	5649	1	3	2280	5	10	4089	1	1	26591	1	6	10216	1	12	2983	5	17	2503	1	5	10961	1	18	1729	4	7	3736	1	13	2177	1	15
5	13	10544	4	8	5296	4	4	6021	3	10	3780	5	20	10676	3	7	5165	5	2	6664	5	17	5174	5	1	14272	2	6	21890	1	12	4792	5	3	6143	5	5	6739	2	18	3161	3	19	5928	2	11	7347	4	15
3	13	2719	4	8	3576	2	7	3753	1	14	1836	4	16	3787	1	1	4103	1	11	2359	4	3	4950	3	9	6324	1	17	7307	3	5	5153	3	18	4924	2	20	4016	2	12	3090	2	6	3987	2	15	3345	1	2
1	1	7889	2	13	8064	5	19	5336	4	4	3859	2	16	6019	4	5	3046	3	10	3189	4	17	4070	5	12	3802	4	20	12778	2	14	3764	4	6	4609	1	8	7216	4	9	2703	2	15	3833	4	2	3684	2	3
4	14	9647	3	16	10705	4	15	70665	3	7	7671	4	11	71399	1	4	11996	2	3	9817	5	18	11613	5	8	6734	2	20	28985	1	6	5479	4	10	6072	4	9	11619	2	19	6783	5	13	4690	4	12	8682	1	5
5	4	6225	4	9	1420	1	19	7710	1	12	3222	5	11	13009	1	7	3003	1	2	7696	2	14	9084	3	13	19370	1	16	17630	1	3	5373	5	18	7637	4	15	1506	1	1	10065	1	10	8538	1	6	4254	1	5
5	18	5841	4	16	5010	3	9	13945	3	1	5945	5	20	6984	3	4	7318	1	14	3264	4	7	5771	3	2	10747	1	13	12710	2	6	6234	5	8	4906	1	3	9144	1	17	3668	3	5	8452	2	12	6184	1	11
4	14	8621	3	7	7129	2	13	5148	3	20	2796	4	19	7834	2	17	3247	1	3	5099	2	18	4867	3	15	7168	3	1	7557	2	9	6179	5	2	6366	2	5	8039	1	4	4477	3	12	5181	3	6	4943	1	10
5	1	10559	4	7	4209	4	15	12490	3	8	3476	5	17	10143	1	14	3427	1	6	3573	4	18	4324	3	16	5521	1	4	13353	1	20	4333	4	5	5929	2	13	6428	2	19	2954	4	2	8599	3	3	4735	1	11
5	8	8107	4	19	73102	3	14	9445	4	15	14700	4	16	10840	2	12	6637	2	11	8117	4	5	8040	4	9	12427	1	6	25395	1	4	9071	5	20	5552	4	17	9902	1	1	14182	4	18	5182	5	13	9500	2	3
4	2	9069	4	12	4469	3	15	6058	4	6	2559	3	13	7671	4	4	4387	4	17	2911	4	10	3656	4	8	6546	3	11	22212	1	3	6724	4	5	3992	1	19	9751	2	14	2752	3	7	4872	3	1	5078	2	20
3	2	11167	4	5	3827	4	12	8570	4	10	4179	4	4	11158	3	13	4656	2	3	2969	3	1	10088	5	18	5970	3	14	8344	1	16	4270	4	9	4920	4	17	5230	1	15	1160	4	11	3595	4	6	8992	1	20
5	17	7519	5	16	5449	1	15	8918	1	6	3482	4	5	19345	1	19	4321	1	20	3523	5	10	5814	4	7	13991	4	11	11888	1	4	5065	5	2	2159	5	18	4377	1	3	1339	1	8	9269	1	12	9207	1	14
3	9	5576	4	20	5855	4	5	253	3	13	4482	4	4	10659	1	15	6747	1	14	3058	4	10	5182	4	8	5917	3	7	12918	1	3	5747	5	11	4963	4	18	8478	4	16	6448	2	6	5642	1	1	5682	2	17
1	1	9778	1	4	9363	5	16	6900	5	9	4466	4	12	8723	5	11	3333	1	3	9110	1	20	8143	5	18	6183	5	17	10590	4	19	7650	1	2	9132	1	15	6910	2	7	5670	1	5	6213	2	14	6066	5	10
4	5	3312	4	9	2733	1	17	3408	2	19	2099	2	4	4232	1	18	2233	1	8	3637	2	10	3395	3	2	6031	3	14	5772	2	1	6139	2	15	13948	4	11	3777	1	7	2274	5	6	2345	2	3	2994	2	12
1	1	4902	2	2	7900	4	14	11202	1	16	12432	2	15	9804	3	4	5280	3	10	2887	1	3	6118	5	12	9865	5	11	13233	4	19	4331	2	18	6603	1	13	12937	2	5	2947	1	6	5440	2	20	6361	1	17
5	20	4527	5	17	4297	1	15	55694	5	14	5577	5	8	12872	1	19	2720	1	4	2767	1	5	9656	1	11	12487	1	18	5504	1	1	4990	5	3	4095	5	13	4854	1	10	2199	5	12	2328	1	6	6137	1	9
4	16	8484	5	2	20375	4	3	14015	2	11	16201	3	6	38943	3	5	17101	3	18	35804	4	1	10103	4	8	23504	3	10	93640	1	20	9890	4	9	24287	1	7	77700	1	13	12251	5	12	11508	1	14	29779	1	19
5	12	6417	5	17	8015	3	2	8726	2	13	7771	5	14	10477	3	1	10017	3	20	4496	4	4	1118	4	9	11843	4	16	15440	1	11	9510	5	7	6185	5	10	9438	1	19	4722	3	18	5025	3	8	3722	2	15
1	10	5979	3	8	7572	3	6	7305	3	19	7580	3	1	16671	4	12	6893	1	2	11635	3	13	5765	1	4	8451	3	5	18101	1	7	6619	4	16	4696	1	11	15073	1	17	3639	3	20	3897	3	18	8067	1	9
1	1	13922	1	8	4246	4	4	16049	4	17	8149	2	15	20929	4	5	3138	2	9	6172	1	6	7563	5	16	10171	2	12	6599	1	14	9884	2	13	7331	1	3	7081	2	19	8143	4	10	4729	4	20	2943	4	7
5	18	7179	4	5	6691	1	7	5344	1	8	4068	5	20	13736	1	14	10541	1	13	8198	4	6	12983	2	15	7861	2	17	26433	1	1	22415	5	11	5825	5	12	7127	1	19	3503	1	3	30895	1	4	7976	1	10
1	20	12964	1	3	12259	1	13	5049	5	9	4405	1	16	1434	5	2	1387293	2	19	10035	1	17	5585	5	8	11933	4	14	33708	3	6	9999	1	18	6048	1	10	8428	2	1	6321	4	7	8702	3	5	8467	5	11
3	8	6166	2	3	6817	4	7	9530	4	13	3352	4	11	8443	3	14	2874	4	20	4632	2	16	4845	5	18	5435	4	15	11397	3	19	4916	4	9	3472	2	5	8371	3	17	2408	3	10	4390	2	6	7065	3	12
5	10	1305	5	15	6734	1	12	13984	1	6	18334	5	16	9233	1	7	5817	1	3	6317	5	8	9000	1	2	20700	1	13	24417	1	20	5483	5	9	8167	4	17	13551	1	14	3833	4	1	15314	1	4	10234	1	5
1	2	13013	5	19	3843	2	15	7852	1	10	8002	5	7	7010	1	5	8008	1	3	3776	2	20	11808	2	18	25237	1	9	9084	1	13	7019	5	4	2827	5	1	52812	1	16	11517	5	6	3607	1	14	13634	1	12
1	2	7336	1	17	4549	5	11	7407	5	7	3036	1	13	6789	5	5	2768	5	10	2947	3	4	13682	5	6	5319	5	12	6766	2	3	6047	1	20	4810	2	1	11918	4	8	3441	1	9	3549	4	18	5091	5	14
1	17	4016	1	15	5512	2	8	7227	4	1	16913	2	7	5691	5	19	5448	2	13	3914	1	14	5273	5	18	9272	2	10	27033	5	20	6014	1	16	3653	1	6	11152	4	11	4074	2	3	6247	2	9	4372	1	12
4	3	6616	4	13	4340	2	9	4128	4	8	2414	4	16	4337	4	4	2414	2	14	2551	5	6	4631	2	11	5742	1	10	25258	2	2	5497	4	1	4573	5	17	3699	2	7	2414	4	18	2320	4	19	3185	1	5
3	6	5746	4	19	3125	1	15	4722	1	5	2290	4	14	5256	1	13	1763	2	10	2413	4	8	4044	4	4	6652	2	2	16046	1	7	3141	5	9	2736	5	18	6011	1	12	1457	4	1	2901	1	20	2212	1	17
5	10	3437	5	6	5739	1	17	4973	1	3	6155	5	20	7492	1	19	3018	1	14	3404	5	4	5672	3	2	9559	1	11	8670	1	7	10945	4	1	14853	5	18	6840	1	15	1868	4	13	4854	1	8	2719	1	12
4	2	12431	2	20	6666	2	17	5708	2	10	5385	5	4	8252	3	6	5666	2	8	3917	2	5	7817	4	18	4119	4	3	13200	2	11	5599	1	9	6998	2	14	6618	2	16	2783	2	19	4037	5	1	7716	3	15
5	15	6313	4	20	7941	2	14	4967	3	3	3477	4	17	4560	2	9	2647	1	4	4267	4	10	5601	5	19	6644	5	12	14837	1	8	4336	2	5	5358	4	1	8424	2	11	2656	3	18	3803	5	2	7397	2	6
4	9	3864	3	18	3360	3	7	4025	2	16	2720	4	1	6369	2	11	2752	2	13	4535	2	14	3560	5	4	4551	2	17	5912	1	10	4112	4	6	3152	5	3	4920	1	5	2736	4	12	2799	4	20	5287	1	15
3	20	8433	5	2	22495	3	10	8911	3	8	2975	3	5	9136	3	14	6978	3	9	5136	3	16	13443	3	12	15341	3	18	6792	1	13	10302	3	3	8486	1	11	19456	3	7	4486	3	4	8272	3	19	3495	4	6
4	12	5131	4	19	4233	1	6	7817	4	14	1438	5	13	15101	2	7	3351	1	17	3668	5	16	6831	4	9	16848	1	15	5902	2	5	7201	4	20	7917	2	3	12151	1	18	5982	4	8	3664	2	2	8048	2	10
1	14	8210	3	1	13808	5	12	8643	5	10	4660	2	20	13124	5	7	2580	3	18	6539	4	8	7210	5	3	8286	5	17	12983	1	6	10026	4	5	8306	1	11	10896	5	2	7668	1	19	4836	1	13	3743	3	9
1	5	8537	2	20	6600	3	19	7749	2	8	7459	4	10	25803	3	18	4433	2	17	5239	2	14	8013	5	3	8449	1	16	17797	1	1	13495	1	6	8364	1	2	10723	2	9	3431	5	7	5595	5	4	6715	3	15
4	7	5130	5	1	7588	4	11	5659	5	18	3214	4	9	10383	3	8	5905	2	3	4297	2	15	9282	5	5	1504	5	10	13249	2	2	12195	1	6	5111	2	14	9516	4	4	3385	5	19	3104	4	16	3404	1	12
5	14	7488	5	7	4576	5	11	7256	1	4	4119	5	10	7075	1	20	2760	5	13	3952	5	8	3904	5	12	17136	1	9	7600	1	6	3544	1	1	2860	5	15	14473	1	19	3640	5	5	6512	1	3	25377	3	17
5	18	6063	5	16	7082	2	8	11796	3	5	14105	5	11	9353	3	9	13926	1	6	6154	5	12	9542	3	19	30294	5	13	19387	1	14	5723	2	20	10691	5	17	7282	2	3	13084	3	2	19998	2	7	11568	1	15
5	16	5787	5	6	5013	2	13	6430	1	4	3014	5	14	6460	2	8	3246	2	17	2875	5	19	6782	3	20	9350	2	11	11451	1	7	3899	4	1	10260	5	5	7754	1	3	4523	5	9	2161	5	2	15572	1	12
3	13	3410	4	5	2054	2	12	13771	1	6	1890	4	11	10701	1	14	2309	1	20	1778	2	15	4369	3	7	4881	4	4	6718	1	9	2772	5	2	3212	1	16	3711	1	18	2776	4	19	2495	1	10	2601	3	17
2	17	6132	2	18	7652	4	10	6548	3	15	5267	4	8	9163	5	7	7003	4	9	8429	2	5	5662	5	16	5452	5	2	7358	1	19	6144	4	12	9099	1	11	10745	1	14	4099	3	3	6352	2	6	5442	3	20
5	14	10324	5	7	8358	1	15	13555	2	9	8086	5	20	20278	1	17	3540	1	12	4881	5	2	20415	2	1	23011	2	18	25034	1	6	15726	5	8	16297	5	19	9714	1	16	5885	5	13	5068	1	10	16757	1	5
5	20	5870	4	18	4916	3	13	8282	1	9	4632	5	12	7600	1	6	4966	1	17	9629	5	10	6367	3	3	30076	3	7	10797	1	16	8150	5	5	5916	5	19	5749	1	11	2779	4	2	8117	1	1	6875	1	8
5	10	21743	5	3	3343	1	17	3272	1	18	1929	5	8	4063	2	5	2743	1	2	4991	4	19	4278	3	6	6105	4	20	3881	1	9	3108	5	13	3600	5	16	49801	2	12	2880	5	15	1590	2	1	4567	1	4
2	3	7498	4	4	10581	4	17	12348	4	2	6585	1	8	11883	3	9	3464	3	5	5823	1	16	6819	5	18	5715	4	14	10016	3	7	10718	4	19	5350	2	10	7018	2	11	5049	2	6	4327	3	20	3500	5	15
3	9	17726	4	1	10435	2	7	20278	4	12	4759	4	19	14098	1	4	4765	1	5	3508	1	16	7490	1	17	8827	2	6	23199	1	20	4653	5	13	12272	1	8	24248	2	18	10721	3	11	6421	5	14	6917	1	3
5	18	4121	5	9	5472	1	17	6520	3	10	6832	4	14	6035	1	8	6104	1	4	13096	5	12	4912	1	20	4952	1	19	8256	1	15	4208	5	16	4264	5	5	5055	1	7	3624	5	2	5837	5	11	3319	2	13
5	18	5319	4	1	12966	2	9	8652	3	5	4366	5	16	35418	1	15	4050	1	13	3002	4	2	14058	3	10	5636	1	8	15683	1	3	8065	5	20	3683	5	4	12784	1	7	1352	5	17	3658	4	11	6491	3	6
2	2	12575	1	10	7503	3	3	8080	4	6	9463	3	14	9816	3	7	7021	2	18	5465	4	5	8025	5	1	7820	4	9	15801	2	8	14278	4	19	5071	1	4	7071	3	20	3465	4	17	5016	4	11	8119	5	12
5	2	8206	4	8	7836	1	13	7133	1	15	2960	5	17	7754	1	10	3532	1	6	5605	5	19	4103	5	5	8269	2	4	17568	1	14	5182	4	3	8359	5	20	7649	1	7	2770	5	18	4977	1	16	3734	4	1
5	1	5017	5	6	3624	4	12	8212	1	2	8122	5	18	8238	1	10	3601	1	7	4074	4	20	5675	4	16	6661	5	3	10711	1	19	4085	3	4	6970	5	17	4795	1	5	2963	5	9	3491	3	13	4090	1	11
5	5	12755	5	16	3726	2	11	3986	2	7	3139	4	18	26868	2	8	2813	1	4	3889	4	17	7442	2	3	6786	2	2	59649	1	12	6381	5	9	4947	4	10	6787	1	15	2754	5	19	2517	1	6	5839	2	14
5	19	4310	2	14	3984	2	12	6950	1	3	3208	5	8	6033	2	1	9699	2	13	2849	2	16	14057	3	5	7899	3	11	11862	1	9	3682	5	10	4087	2	17	9069	1	15	4621	3	20	3083	1	6	3374	3	4
5	4	4215	5	19	3870	1	6	4136	3	13	3275	3	10	7866	1	2	2652	1	18	2112	4	5	5442	1	1	1411	2	17	6781	1	14	3254	5	16	4060	4	11	10289	1	9	2482	4	15	3135	2	3	4929	1	8
3	11	18649	4	2	27464	1	13	6209	1	15	3846	4	12	8672	1	8	4234	1	17	4592	5	1	16384	1	9	11602	1	20	18215	1	4	8423	5	14	13182	3	10	18099	1	18	6024	3	5	18839	1	6	7020	1	16
2	10	16558	3	5	24206	4	4	9848	3	20	9168	4	16	12175	4	6	3769	5	12	6151	2	7	12439	5	3	14064	3	8	15143	1	9	8785	4	17	6816	4	1	25174	1	14	6583	4	18	10159	3	15	9320	1	19
4	2	20479	4	3	9989	1	5	14509	1	18	3388	3	20	36585	1	7	4064	1	9	12908	4	15	9985	1	14	21095	1	17	38150	1	6	24110	5	4	6122	4	8	14544	1	19	3287	3	10	8167	1	16	4547	2	11
1	20	28626	1	14	6287	2	7	11434	5	18	5523	1	12	9515	5	11	3635	5	15	13556	1	6	8719	5	5	7518	1	9	18023	2	4	7239	1	17	5491	1	13	8783	5	19	4476	1	16	43679	5	8	6489	1	2
5	8	12544	5	17	8417	2	3	22402	3	9	11998	4	16	80320	2	19	9466	1	20	12041	4	4	21465	4	1	24524	2	15	16818	2	18	523270	4	13	104939	3	5	18221	1	12	6150	4	6	21232	2	7	8936	1	2
5	11	8320	4	16	5170	2	8	8887	2	2	8817	5	7	7766	1	9	3773	1	12	3382	4	19	1096	2	5	23945	1	18	18437	2	1	1270	5	20	7178	4	4	8595	2	13	5598	5	3	4373	1	15	6120	1	6
3	11	9405	5	9	7080	2	12	6529	3	18	7304	5	19	11103	4	10	10479	1	17	4954	4	7	13327	5	15	18046	1	2	19519	1	6	7753	4	13	9937	1	4	10970	3	1	22991	4	3	11662	4	8	8838	1	16
1	17	3865	5	4	13090	4	2	15676	5	6	3556	5	8	8834	5	14	4999	2	12	7261	4	1	6808	5	7	10783	5	11	5643	3	15	11325	1	3	11075	3	13	14504	2	10	6504	1	5	12444	5	18	1813	5	20
5	4	5967	5	15	5084	1	16	6315	1	13	3089	5	6	6382	3	7	8103	1	10	11941	5	2	7442	5	1	11198	1	3	13646	1	18	5640	4	9	13688	5	17	6045	1	20	4812	5	11	4863	3	12	8221	1	5
5	6	8010	5	17	7209	1	16	9340	4	7	3949	1	15	15950	1	20	6559	1	19	12729	5	1	6341	5	2	15349	1	11	44150	1	18	8429	5	8	5021	1	14	12710	1	4	2969	5	10	4099	2	12	62360	1	5
4	2	13516	4	14	3760	3	9	11081	3	11	6124	5	5	9456	3	13	4080	2	15	2905	4	12	4348	4	10	6135	2	7	17929	1	18	5913	4	8	5600	2	16	7666	2	20	5660	5	6	6400	5	1	4975	2	17
5	15	5999	4	16	6562	2	4	11454	2	19	5508	5	11	13698	4	12	3344	1	20	7827	4	17	4443	2	13	5779	1	6	10960	1	5	1628	4	2	6716	5	7	5704	2	3	3107	5	9	3346	1	14	7101	1	1
4	6	7896	4	4	5584	2	5	30227	1	8	6752	4	13	23931	2	10	4448	2	18	5736	2	2	23440	4	12	9616	5	1	13615	1	20	5776	5	11	11224	3	14	10016	2	9	5304	4	15	9577	1	19	5616	3	3
4	20	8412	2	19	5873	3	12	6065	2	17	3835	5	9	9044	2	4	5601	1	18	3344	4	13	8257	4	10	4935	2	11	18055	1	6	7161	2	15	5334	3	2	13694	1	7	1944	1	14	3234	1	5	3044	4	8
2	13	25153	1	12	10096	1	9	5855	2	11	1019	5	7	9416	1	20	7784	4	17	7160	4	6	3860	2	1	13447	2	2	22328	1	16	3952	4	8	5561	4	4	10095	1	18	3024	4	14	3000	1	3	3568	2	5
1	2	14848	4	4	12216	5	5	4091	4	13	667567	1	3	11023	2	1	8476	1	11	5568	2	15	3696	5	8	7231	5	12	9328	1	6	3920	1	17	3288	4	20	9121	3	14	4431	3	7	4201	5	18	3223	1	9
5	11	6522	5	1	4033	1	16	3917	1	9	2191	5	3	9618	1	19	1627	1	2	2730	5	6	3783	1	15	6282	1	14	10866	1	17	4436	5	20	4951	5	10	5481	1	7	3804	5	5	2658	1	18	2637	1	13
2	12	15569	5	17	5640	1	7	4631	2	10	5249	5	8	7625	1	11	5871	1	5	4376	3	20	9352	3	4	10505	3	1	30619	1	9	8208	5	3	5062	3	14	19616	1	2	9416	5	16	4720	1	19	6536	3	15
1	13	9502	1	20	5067	5	16	7060	5	14	11216	1	6	38271	4	7	8337	1	4	16225	5	1	25645	5	2	16829	5	17	36675	1	15	13017	5	19	6368	1	12	23793	1	11	3693	1	3	24425	4	5	6551	4	9
5	2	16588	5	14	6191	2	8	7702	3	9	5978	4	15	9074	3	20	3996	3	7	7269	4	11	6408	3	13	5885	1	12	8055	1	6	4994	4	18	4785	4	19	14072	2	17	3231	5	16	3703	1	10	4659	1	4
4	12	4754	4	17	3620	4	1	6881	3	19	3483	5	8	9418	3	10	5252	1	13	4803	2	3	5238	4	5	9901	2	16	7456	2	6	5237	3	14	4987	5	4	5612	2	15	2385	5	9	2519	2	20	3953	2	11
1	10	4155	4	4	11285	5	7	7658	2	1	9219	1	12	6962	5	15	4242	4	19	10055	1	8	10948	5	5	8763	5	20	344538	1	18	4070	5	6	5649	1	16	5865	4	9	5457	1	2	7979	4	17	6860	3	3
5	2	21893	5	12	4664	2	7	12815	1	16	4136	5	4	6048	1	9	4991	3	10	5560	4	18	6393	4	1	21915	1	11	12952	1	17	5639	5	15	8616	3	20	13640	1	8	4090	5	19	6408	2	5	5673	5	13
5	5	12075	4	15	12815	2	1	24998	3	13	6215	4	8	7465	1	18	4249	1	2	7497	3	4	7979	1	19	4959	1	3	18974	1	17	10845	4	7	4843	4	6	9448	1	10	7334	4	9	8959	1	16	4736	1	20
1	15	5565	4	2	12179	1	16	6574	3	9	5302	4	14	7067	1	13	4855	1	7	4831	4	1	32783	5	20	9081	4	8	14838	2	12	7769	1	18	4907	4	5	27185	3	17	3571	4	3	3670	1	10	2134	3	6
5	5	9000	2	6	14931	1	18	9640	3	7	6398	3	15	9583	1	13	4785	1	11	6438	3	4	8978	3	17	28012	3	1	52045	1	3	17329	5	20	6739	1	12	9737	3	16	2888	3	8	23112	5	9	8910	1	10
4	6	8658	4	14	3525	2	18	3575	1	16	3624	5	10	7991	2	17	5267	2	19	5591	2	5	598469	4	2	10934	1	15	5946	2	20	6403	4	12	3141	4	11	4915	1	13	3759	4	9	4917	4	3	9495	1	1
5	18	8422	5	19	5171	5	10	6808	4	3	14110	4	7	13767	4	17	4755	4	12	12163	5	5	20422	4	9	16743	2	15	12760	1	16	8799	1	2	18977	1	11	8398	1	8	1070	5	20	2822	5	13	3951	5	1
4	8	8693	4	3	9572	3	9	8244	4	20	4203	4	19	8070	1	5	3478	1	15	4246	3	2	9841	3	17	9670	4	18	9072	1	12	6132	2	16	8330	2	11	12289	3	14	4504	1	13	12211	2	10	11392	1	4
1	20	7016	3	3	5264	5	14	2305	4	15	4986	2	4	4391	4	7	1744	2	6	4464	1	5	2585	5	11	2352	4	12	3840	1	10	3272	1	18	2008	4	8	2125	3	9	1888	3	16	4536	5	19	2097	1	17
2	15	5273	1	5	6808	4	4	2693	5	7	4304	2	8	7352	5	20	4236	4	6	5943	1	19	4800	5	16	8255	4	17	11288	3	14	6608	1	11	4841	2	10	9838	5	13	2703	3	12	5573	5	2	4630	2	1
1	7	12242	4	17	23516	5	9	203205	5	2	33401	1	6	13198	2	13	14493	4	20	64613	1	18	8731	5	12	9957	5	10	25613	1	11	20978	2	4	71880	1	15	78232	2	8	27077	1	5	23011	2	1	51912	1	16
1	7	11578	1	13	2088	4	14	8962	5	3	4104	1	5	3793	2	17	3385	2	4	2593	1	11	1944	5	15	3408	5	6	2496	4	9	5208	1	10	9882	1	16	3025	3	2	2952	1	8	8881	1	18	2072	2	1
2	3	9029	1	15	6465	4	4	13158	3	14	7624	5	10	4206	2	8	5121	2	1	9823	2	5	5127	5	12	6751	5	16	7419	1	17	3529	5	20	5154	1	6	6668	1	9	2933	3	19	9290	1	18	2549	1	13
4	14	5705	1	8	20072	1	17	8768	4	1	6244	5	10	8177	2	15	4831	1	2	5311	2	6	7663	4	19	11160	4	3	13936	1	13	5896	5	7	5448	4	9	5959	1	11	3072	4	16	3400	4	4	11007	1	20
5	4	6202	2	17	5350	2	6	7506	5	1	10350	5	11	7269	2	3	6753	2	20	6228	1	14	5718	5	19	12556	2	10	9533	1	12	4667	5	9	4056	4	15	7735	1	18	3717	4	2	10049	5	16	3912	5	5
2	2	81150	4	10	4025	2	16	6381	4	13	3188	3	4	9781	2	15	3068	2	7	5823	2	17	3704	4	3	9247	2	20	6480	2	14	5157	4	6	10718	2	19	8244	2	1	6716	4	9	4017	2	18	3448	2	8
2	13	11735	1	11	13212	3	5	8534	4	7	3927	4	2	6819	4	20	34449	2	10	5589	2	9	14772	5	3	10506	4	15	8798	1	14	9808	2	17	11418	4	19	7601	1	1	6171	2	18	5036	3	12	7078	4	8
4	13	10170	4	1	10195	1	10	9254	3	5	13539	4	20	14705	1	15	3983	1	3	7485	2	19	25859	2	2	24974	1	18	22907	1	17	5235	5	4	8085	4	14	17156	1	16	9920	5	12	30777	1	7	4568	1	8
5	5	24762	4	6	18938	2	1	44390	1	2	54107	5	14	11001	2	15	5760	3	4	18996	4	13	18766	4	7	4314	2	19	23207	1	11	11972	4	9	28171	2	10	40780	1	18	4785	2	3	13184	1	20	19049	3	16
1	19	6831	1	4	6726	5	12	8435	5	15	10279	1	3	10698	5	7	5681	4	11	11557	1	13	5610	5	1	10103	5	2	11936	1	18	6313	1	8	6181	1	9	7087	2	6	8294	1	17	6785	1	16	4324	5	20
2	17	6112	4	2	7380	4	16	6576	4	14	3363	4	3	9554	2	19	4131	2	11	4093	4	12	7722	4	8	9065	2	13	9792	1	10	6697	4	9	9038	2	1	10225	3	15	7864	3	18	5455	2	5	5030	2	7
2	12	7985	2	7	9480	3	14	9043	3	11	3176	4	3	12984	4	6	4442	1	16	6319	2	8	6232	3	20	6213	4	4	14417	2	19	9722	5	2	17529	2	15	8802	2	1	13580	3	5	7063	4	13	7522	3	10
4	3	4753	3	11	5901	4	6	6466	2	15	3846	4	2	8267	3	13	3067	2	7	5016	2	12	5719	4	5	6772	3	9	7290	2	17	5100	3	4	4783	4	1	22680	2	14	2747	3	10	4273	3	8	4219	3	19
5	10	3561	5	17	10292	1	7	3457	2	18	4486	1	1	22728	4	13	2805	1	15	3021	4	3	1935	5	8	12441	1	19	17323	1	6	6105	5	11	5721	4	4	1289	2	5	5581	5	9	4041	1	12	2578	5	2
5	8	11080	2	19	8582	2	12	12773	3	5	10686	2	9	17658	1	6	4645	1	20	4421	3	17	16485	1	7	8988	3	15	24972	1	10	4936	5	1	11085	3	2	18411	1	13	5891	3	4	7237	1	14	8819	1	16
3	19	8830	4	14	5642	2	9	9023	2	11	6492	4	4	12512	2	3	4029	1	10	5056	5	2	9090	2	18	8335	2	6	5579	1	16	3556	5	13	5602	4	7	11118	1	20	5636	5	5	3409	2	15	4281	1	17
2	7	5437	1	4	6353	1	6	8320	1	16	3597	5	1	8830	1	15	4434	4	2	8083	1	5	8369	3	8	11209	4	19	8068	1	17	7230	5	11	5295	5	9	6854	1	13	3305	5	20	4952	1	14	5493	1	18
3	18	9007	4	2	8593	2	7	9082	3	10	6192	4	9	5986	2	16	4076	2	13	5093	4	8	10543	5	20	9295	2	11	13210	1	12	6005	5	15	5332	2	4	11810	1	3	5643	4	17	3312	3	6	8908	2	19
2	2	6018	2	15	6912	4	12	9602	2	20	3163	4	6	9684	3	18	2952	2	8	3997	4	1	7491	4	7	6691	5	11	15487	1	4	9637	4	9	6740	1	16	4625	2	13	5758	2	17	3149	2	3	6637	3	5
4	17	11472	4	10	4471	2	16	4289	1	14	2572	5	3	9436	1	13	4796	1	19	3007	4	7	5188	4	12	7695	4	15	7424	1	4	6053	5	11	3584	5	20	6664	1	18	2588	5	6	5220	1	5	2683	1	2
5	2	9406	5	8	7483	4	4	19336	3	12	2982	4	14	20019	1	16	2829	1	10	9809	2	6	8040	2	11	6263	2	13	13493	2	15	8333	5	9	5752	4	20	9972	1	17	1993	4	18	6871	2	5	5671	1	19
4	15	5886	4	10	7560	1	11	6695	1	2	3386	5	14	5557	1	9	2957	2	17	6874	5	5	3886	2	7	9955	2	16	8205	1	19	11245	3	18	1013	4	8	5379	1	1	3425	5	3	2454	1	4	4794	1	12
1	19	5003	3	3	9339	2	8	6097	5	1	7477	3	17	7812	2	20	6528	1	9	3066	1	12	4145	5	6	4499	1	5	9823	3	13	6686	4	15	5570	2	10	5975	4	14	8055	4	18	3280	1	2	13221	1	4
5	15	3344	5	14	4479	2	3	11488	1	17	2887	5	1	1827	3	8	4821	3	4	5318	4	9	6583	2	13	11047	2	5	13648	2	16	6155	5	11	6880	3	20	5510	1	7	4724	4	10	5462	2	19	5063	5	6
4	13	44261	2	15	12885	2	6	8739	4	20	7314	5	14	8547	4	3	7651	1	1	12055	1	18	10461	5	12	10020	5	17	5447	1	16	9707	4	9	10580	4	8	11940	1	4	5857	4	10	10319	5	11	56559	2	19
4	14	12507	4	5	10103	1	4	10912	2	18	5286	3	16	10625	1	10	8117	1	8	5135	4	6	7205	2	17	16751	1	1	26516	1	15	6804	5	11	7572	5	2	10932	1	9	3670	5	20	5006	1	13	5709	1	7
4	2	11174	3	6	10739	2	16	8758	4	8	172420	5	4	11750	2	12	7801	2	1	14523	2	7	8270	3	5	10428	4	18	32600	1	11	12120	4	19	9865	3	13	17162	2	20	5373	3	10	8614	3	3	6324	2	17
5	13	7302	4	16	4876	1	2	8784	3	1	10094	4	9	7927	1	7	3326	1	20	3403	4	8	18387	2	18	7188	2	11	5371	1	12	5471	5	4	8344	4	10	7740	2	6	4375	4	5	4991	2	3	5996	1	19
4	1	8933	4	13	3703	1	4	4361	1	10	3019	4	8	2465	1	6	2726	1	19	2459	4	14	4428	2	11	6021	1	16	18244	1	20	4130	5	5	4533	4	2	2755	1	7	1957	4	17	4899	1	12	3372	1	9
5	7	5141	4	1	1105	2	20	7180	1	13	3119	5	9	5594	1	11	2656	1	5	5456	3	15	11661	3	4	7453	1	3	6362	1	12	851	4	8	5167	5	14	9321	2	2	3059	4	18	4541	1	17	4249	1	19
4	13	21158	4	12	6548	3	10	7600	2	8	2100	4	5	6296	2	7	4408	2	4	3245	4	9	4189	2	18	7230	2	15	10532	1	16	4782	4	3	6650	4	19	7977	2	20	2000	4	17	2024	2	2	5399	2	1
4	8	9207	4	17	3912	5	2	10999	2	6	4974	5	11	6392	4	18	3864	2	12	4328	4	15	3712	5	16	7512	1	19	14279	1	3	4152	4	1	1228224	1	13	8864	1	5	4690	4	14	3817	4	20	3065	2	9
5	9	9970	5	8	8798	4	13	9117	1	20	4699	4	1	8363	1	11	5632	1	19	4835	5	17	9247	2	14	8751	1	15	16614	1	10	6918	5	7	6317	4	2	16818	1	6	4816	3	18	3283	4	5	5616	1	16
4	11	6496	3	17	3629	4	9	11732	3	15	2610	5	20	4236	2	3	6553	2	8	3140	4	14	3869	3	1	13885	4	16	14767	2	18	4472	5	10	4344	3	19	9215	2	2	7340	4	5	4061	1	7	4177	2	13
1	6	9851	3	4	16096	5	3	8853	4	9	4098	1	13	10216	5	17	3299	4	7	15001	1	18	7451	5	16	9317	5	1	17947	2	10	8939	1	15	23536	1	12	13368	4	11	10679	1	2	10910	4	8	10967	5	5
3	15	5347	5	20	6137	1	6	6006	2	12	5607	4	14	20168	2	5	6879	1	16	8260	5	1	14223	4	17	13235	2	13	20915	1	19	7088	3	11	6467	5	10	7158	1	9	5136	2	7	6191	1	4	6738	3	18
5	5	5750	5	16	7780	1	15	8995	1	4	6392	5	18	14770	1	9	7015	1	20	5458	5	7	5607	2	19	10321	1	14	11500	1	12	9473	5	8	5872	5	3	15975	1	17	4360	5	2	13495	1	1	42245	1	10
5	10	5316	5	3	4264	2	15	8266	1	13	6523	5	12	10086	2	14	3987	1	11	4925	5	1	21013	4	16	10631	1	7	64520	1	9	5424	5	2	10182	5	5	6638	1	4	5064	5	17	3903	1	6	7589	1	20
5	6	7280	5	8	7248	1	11	8728	1	1	4665	1	14	5465	1	10	5264	1	13	3848	5	3	5760	1	15	7599	3	20	26681	1	17	6344	5	5	6160	5	7	8096	1	18	2873	5	4	5848	1	2	5832	1	12
1	16	6519	3	17	4816	1	8	4447	1	5	2567	4	3	4688	1	19	4071	1	10	2567	1	14	3368	1	20	7513	4	7	5576	1	15	4153	2	1	9533	1	4	8497	3	6	4160	4	18	4337	3	11	4577	3	13
3	9	12432	4	6	3280	5	4	4696	4	13	5387	5	5	7064	4	7	3271	5	8	4137	2	15	4792	5	3	6544	5	1	15416	4	19	6144	3	14	3172	1	12	10848	3	2	8871	3	17	2687	5	20	2928	1	11
5	11	5558	5	18	5320	1	15	4859	1	5	7722	4	2	8703	3	8	8252	1	17	4660	2	13	10433	1	10	9953	1	6	14164	1	1	14457	5	4	5037	5	7	5237	1	16	2185	3	9	3975	1	14	62297	1	20
4	13	31188	1	17	13087	1	14	54976	5	19	6858	4	10	33869	1	5	31646	1	12	22168	1	8	27043	4	6	32165	5	20	40745	1	16	23020	4	4	22236	1	3	18054	1	7	59886	1	18	8198	2	11	25259	1	2
5	8	7721	1	2	14603	3	11	12573	1	14	360	4	20	15502	4	19	9537	5	15	6741	1	3	12782	5	10	25595	5	17	13092	1	7	8252	5	16	5840	5	5	8508	1	6	5881	1	13	9370	1	1	14806	4	9
1	11	9497	2	15	5816	3	20	5576	4	19	6162	1	9	5621	2	18	8350	1	17	5765	1	12	4170	4	8	11619	4	13	14867	2	4	4688	2	6	5593	2	16	8227	3	1	6628	4	3	6189	2	5	7507	4	2
5	1	13492	1	17	5777	2	8	9961	1	5	8917	1	13	10817	5	4	3866	5	10	5499	1	19	10518	5	20	9051	5	7	3920	1	15	5538	2	18	7272	1	16	7435	2	6	5085	1	3	6851	5	12	5533	5	9
5	18	5659	1	9	7125	5	5	10534	4	19	4146	5	10	16770	2	8	6033	1	4	10368	4	15	7252	5	16	15267	5	11	10055	2	2	13417	5	3	7084	4	6	11203	2	17	3316	1	13	6327	1	7	6181	3	1
5	7	16572	1	12	6164	5	1	13021	5	15	5948	1	14	17055	5	20	3809	5	17	13905	1	16	6803	5	10	6373	1	9	14633	1	18	10332	1	19	8409	1	2	11115	1	11	21583	1	4	9322	5	8	9330	5	13
4	15	6318	4	9	4088	2	17	6725	3	7	5082	4	6	6648	1	19	2769	1	11	3591	4	18	4169	3	16	7909	2	4	13488	1	5	6521	3	10	4439	2	3	7502	1	12	3427	2	14	3737	1	20	3856	3	2
4	8	5224	4	7	47522	1	13	13232	1	3	5764	1	4	9553	1	15	2491	1	5	5530	4	20	5750	3	6	5813	2	2	18242	1	19	4060	5	10	3790	4	11	10345	1	16	2237	5	14	2513	1	18	3102	1	17
5	10	9036	5	6	4332	1	8	8996	1	15	2954	5	20	21939	1	9	5388	1	19	4791	5	17	10758	1	5	7493	1	12	15276	1	2	6411	5	13	6526	5	11	7236	1	16	7953	5	1	9589	5	18	4270	1	14
1	2	5366	1	5	5453	5	4	8548	1	13	3995	5	15	14915	5	9	3253	5	19	5125	2	11	6626	5	18	6884	1	17	17694	1	16	7350	1	1	13746	1	10	10788	1	12	3734	5	3	8888	5	20	4870	2	6
5	11	4572	1	1	4736	1	19	3920	2	9	2529	5	15	4851	1	5	3716	1	17	2576	5	8	4034	3	4	6081	2	16	7476	1	7	3309	5	13	3275	1	20	278	1	10	2167	5	2	8262	1	3	4898	1	14
5	13	5896	1	7	9651	5	6	12225	5	11	6724	4	4	8924	5	16	5293	4	12	12610	2	9	7598	5	19	5971	5	20	10161	5	18	8388	4	2	15575	1	14	7951	4	8	4122	1	1	10075	4	15	6886	4	17
5	18	8962	1	8	6403	5	9	18421	3	1	13331	3	7	17937	4	4	12074	3	14	5259	4	6	53334	5	19	8081	3	17	9497	2	12	28566	3	16	4777	1	2	17576	3	15	3193	1	5	10558	1	3	13647	3	10
4	6	13991	3	9	3333	3	2	11827	5	3	3082	4	12	4739	3	14	5314	2	8	5885	2	18	3679	5	11	4967	2	1	239605	3	19	4119	3	15	4851	1	10	5965	4	17	2249	4	4	3883	2	16	3061	4	20
3	16	5181	3	2	11065	2	19	7703	4	7	2905	2	14	5463	2	13	3569	2	18	3646	2	10	5076	4	17	7321	4	20	9238	3	4	10385	4	3	5716	2	8	5533	4	1	4783	2	11	4117	4	15	4453	3	12
3	17	15935	5	12	6290	2	13	20565	2	7	5150	3	15	14717	3	18	5315	1	3	7065	5	16	5233	3	4	9953	3	11	31376	1	8	6853	3	6	10637	3	20	11017	2	2	5249	5	9	8649	4	1	9242	2	10
3	10	18675	2	12	11369	3	11	12817	4	18	6959	1	5	13519	3	13	3078	2	4	8764	3	2	15306	5	1	21788	3	9	19853	2	14	5282	3	7	110783	3	6	16118	3	16	3022	3	17	34789	4	3	10108	1	20
1	4	9195	1	15	5611	4	9	10188	4	16	10572	5	19	11250	4	6	4791	4	5	22724	4	18	9141	5	11	7761	3	7	14460	3	14	13638	5	2	7356	1	17	8205	1	20	4588	2	12	13475	4	13	5928	1	10
1	13	6436	1	19	5538	4	11	10301	3	1	13027	2	3	8212	2	15	3217	2	12	5733	1	17	5230	5	8	7651	5	9	10517	2	2	8539	1	7	8770	1	5	9295	2	18	4250	2	10	6001	5	14	4198	3	6
3	15	4008	5	9	2247	2	4	14290	3	12	2656	5	18	2848	1	6	2648	1	17	1809	4	10	5074	3	2	11641	2	11	6153	1	7	3290	4	3	1765	4	16	8225	1	14	2529	4	19	660	2	13	3776	1	20
1	15	8800	4	7	9110	5	17	14243	4	10	3552	5	13	15237	5	12	8426	4	9	5625	2	3	6021	5	11	7909	5	1	8436	2	5	12454	1	16	8298	4	2	17085	1	6	3167	2	20	10165	2	8	2572	1	18
1	7	8582	2	4	4551	1	6	10659	5	20	2776	5	15	13017	4	3	5821	3	12	5498	1	17	7048	5	19	9256	5	16	8422	1	1	8334	5	13	7985	3	18	7871	3	10	3143	3	8	5653	5	2	4893	4	11
1	18	5412	2	13	8965	5	6	7033	5	9	5967	1	19	7735	5	16	4925	2	2	12134	1	7	7257	5	15	8554	1	17	23675	1	11	6486	1	14	5305	1	12	23235	1	8	7238	5	5	8115	5	20	13734	1	1
2	12	6084	4	13	5247	2	14	9145	5	1	7440	5	4	9593	2	7	8106	3	16	5147	1	5	7258	5	2	6890	5	3	18148	2	19	7089	1	8	6982	1	11	7492	5	10	5984	4	15	12211	5	17	3806	3	6
1	4	9086	2	12	5974	5	11	9553	5	10	2209	2	2	55958	4	13	19807	1	18	2166	2	15	5740	5	17	5285	5	5	21206	2	16	8008	1	3	21795	1	8	8932	4	9	3196	4	14	6014	5	7	4258	2	6
1	8	6834	1	16	6787	4	2	6841	2	17	7807	4	19	1425	4	7	3525	2	6	10812	2	15	4660	5	18	5398	5	20	7645	2	10	6176	5	12	4860	1	1	5530	1	5	2500	1	4	2817	5	9	14923	1	3
5	17	4580	3	19	6322	5	16	4213	3	8	4987	5	10	9093	3	6	6282	5	2	8153	1	13	9425	5	12	342081	5	5	24134	2	11	10192	5	7	5666	1	18	6290	2	20	3832	3	1	19284	5	15	10583	4	4
1	15	3963	3	17	7858	5	9	9851	3	8	2289	5	7	6248	3	2	8444	4	10	5554	1	11	6269	5	16	9051	5	13	15268	1	20	4710	5	4	9349	1	12	4774	1	18	2611	1	3	10976	5	1	3690	1	19
5	6	5832	4	7	4659	2	17	6405	2	1	13313	5	19	13096	4	5	6966	2	11	3647	5	18	5458	5	2	8979	1	10	11858	1	16	3939	5	8	4043	4	14	12128	1	3	4145	2	4	7167	2	13	8288	1	9
4	11	8043	4	1	27412	2	6	8564	2	20	3492	4	19	10201	3	10	4331	1	8	6312	4	3	7152	4	9	7818	2	2	11212	2	14	6207	4	7	5927	2	13	7569	1	18	3451	5	4	4525	2	12	4483	2	17
5	3	4057	4	19	2637	1	4	3028	1	9	1914	5	14	5927	1	2	3049	1	15	2487	2	20	6686	1	7	5065	1	1	7371	1	10	2728	5	8	2900	5	5	5444	1	16	1886	5	13	2145	1	18	2576	1	12
1	7	7042	1	1	20363	1	5	11084	5	10	7384	5	15	8332	1	11	4559	2	4	14280	5	9	9268	5	12	9719	2	16	12663	1	2	8820	5	19	5607	1	17	9313	5	6	11767	4	20	5185	5	13	4365	1	14
2	16	12511	4	19	6440	2	13	9367	2	14	5718	3	10	33222	4	18	6152	3	7	3807	1	9	9166	4	5	13527	4	6	14952	1	15	6288	1	12	8231	4	17	8703	2	20	3704	5	3	6392	2	11	8814	2	4
1	13	6842	1	10	8944	1	15	14760	5	11	4728	1	16	17668	1	4	3443	1	8	4536	1	5	5610	5	18	7827	5	19	8595	1	9	5519	5	20	4318	1	14	5743	5	3	3868	1	17	3195	1	1	14909	1	7
5	10	10751	1	13	7094	5	14	15107	3	20	14861	5	5	12668	5	3	7927	5	4	4973	1	1	12022	5	9	6824	5	11	11132	1	12	6928	5	6	10739	5	19	18967	1	7	5540	1	8	18940	5	2	10864	1	18
3	17	15468	1	19	9991	5	20	11918	5	16	5591	4	18	7218	3	12	5738	3	13	6543	1	6	5963	5	11	7585	5	2	19318	3	9	9660	1	15	7501	1	10	12665	5	14	10524	4	7	8798	5	8	4373	5	4
5	8	5672	5	20	4031	2	6	10998	2	13	3360	5	4	8594	1	11	3062	2	5	6157	3	2	35234	1	19	8405	2	10	14017	1	1	9706	5	3	8296	5	17	5954	1	16	4941	5	15	2168	1	18	11892	1	12
5	8	7915	4	7	5739	1	5	9142	3	17	6660	3	4	50965	2	13	5516	2	14	8574	4	10	12002	4	20	10405	4	11	17986	1	6	5435	5	3	6109	2	9	20086	1	18	2471	3	15	6300	2	2	9139	1	12
2	10	4538	5	11	4705	1	6	7204	2	19	3972	2	20	9066	1	4	4959	1	12	3112	1	13	7730	4	9	7608	2	5	7173	1	17	3104	2	18	6334	4	7	8513	1	14	4338	4	3	6625	1	16	3143	5	15
5	12	3984	5	10	3486	1	13	3581	1	2	3804	5	5	5192	1	17	1944	1	15	1782	5	9	4771	1	4	4219	1	3	6527	1	11	2579	5	19	4473	5	18	3276	2	8	2889	5	20	3408	1	14	3301	1	16
2	1	26904	4	19	24520	4	8	6351	2	14	12161	2	3	619770	5	5	4296	1	4	9424	4	15	6567	5	16	9553	5	6	22129	3	20	9704	2	18	1635	1	2	11527	1	7	3768	1	17	14457	4	12	4239	3	11
5	11	13451	5	3	15915	4	4	27158	1	15	14802	4	20	18952	2	13	18301	2	9	22087	5	12	13549	4	18	25176	3	7	29512	2	19	9557	5	8	15892	3	10	43619	1	6	4341	1	2	23478	1	1	21867	5	16
2	19	10696	3	3	23765	4	16	9987	2	14	7072	5	1	25069	4	8	11824	3	7	10161	3	9	13390	3	10	24794	4	11	31334	2	6	22285	4	15	11642	2	5	11986	2	17	3883	5	4	5942	2	18	6904	4	2
3	15	18691	1	5	12956	4	7	33279	4	19	15224	3	20	49762	3	18	6079	3	11	33474	2	9	25234	5	14	11714	5	8	18733	2	16	10792	1	12	10032	4	3	31451	3	4	6965	1	2	6188	3	10	12236	3	17
4	2	5382	2	17	6121	4	15	7410	4	10	2589	2	1	8687	2	18	3829	2	13	4462	2	7	6353	4	4	4658	4	14	9148	2	11	7791	2	12	5120	2	16	7550	4	3	3741	3	19	6422	2	9	4065	2	5
2	13	8555	4	16	5607	3	9	10252	2	7	9288	4	10	6546	2	11	4717	1	5	4427	1	6	4725	5	15	13029	2	4	11656	1	17	4536	4	12	7996	1	1	11815	1	19	3508	4	2	4041	1	3	5676	5	14
4	2	24410	3	14	17353	2	18	17633	1	9	9828	5	1	10615	2	19	6074	3	17	26362	3	13	22522	2	16	19361	5	4	54371	1	20	7631	4	5	38181	3	10	18707	2	7	7736	3	15	20554	1	11	11057	5	8
4	2	28326	1	18	10810	4	17	12694	4	6	16342	5	12	21996	4	11	7793	5	9	8851	3	16	14527	5	7	15530	5	5	15393	1	15	14438	2	8	21487	3	20	12838	3	3	12677	4	1	25417	5	19	4951	2	14
1	7	4353	1	4	4884	4	15	5466	5	5	2330	1	16	6731	5	19	2405	2	3	3969	1	20	6384	1	1	12759	4	8	8398	3	17	5494	1	12	5441	1	10	4623	4	6	2718	1	18	3058	2	9	3151	1	13
5	17	3780	5	12	7990	1	7	5590	1	19	2768	5	5	10017	1	10	3292	1	2	6676	2	6	6760	2	18	8480	1	13	9257	1	11	7436	4	14	5353	5	3	8974	3	16	5906	4	4	4791	2	9	5178	1	8
5	6	6813	4	2	18423	2	9	21507	1	3	10925	4	20	17341	1	17	3829	1	7	6518	5	10	6451	4	8	13630	3	18	15090	1	12	5712	5	1	15824	5	16	64452	1	14	5639	5	15	5583	4	13	6692	2	11
4	20	9344	3	11	11168	5	9	5833	2	18	6798	4	5	8586	2	14	8790	3	7	15882	1	4	5555	5	17	7844	2	6	11510	1	15	7749	5	19	4893	4	10	8904	1	1	5912	2	3	14783	2	12	7579	1	2
3	13	8578	2	14	4740	2	3	10566	3	10	5786	4	9	10020	3	8	5532	5	20	4889	4	16	5440	4	18	7132	5	6	8019	2	17	5785	5	11	6236	3	2	14638	1	15	2912	2	5	6739	3	12	6768	3	4
4	16	36216	2	6	14652	3	11	57937	3	4	12878	2	8	43432	4	7	9866	3	14	6681	2	5	14468	4	1	27066	2	19	52302	2	18	42109	4	9	17301	2	3	16340	2	17	6688	2	13	19308	2	2	19560	2	20
4	20	7663	4	12	6938	2	7	9223	1	19	3427	5	2	16365	1	9	4419	1	13	4555	4	6	9737	2	1	17436	2	8	15088	1	16	6729	4	4	7212	5	11	12849	1	18	3810	5	15	4502	1	14	4490	1	3
5	10	5250	2	11	5165	2	2	7558	2	9	5771	5	13	4418	1	8	3503	1	19	3074	4	16	4417	4	3	6114	1	4	6080	1	6	4735	5	14	3388	5	1	5448	1	18	7354	2	7	5516	1	15	3519	4	17
3	20	7313	3	6	9767	2	1	11987	2	5	5981	2	16	11665	2	12	11988	2	4	4575	2	3	8461	3	9	13047	4	18	14204	1	14	8387	4	17	10459	2	7	11236	1	11	3847	4	10	5847	1	2	6941	4	15
4	15	6642	5	3	5582	2	20	8853	2	5	7566	4	11	8779	4	13	7582	1	10	8482	4	1	16767	5	8	7298	2	18	13553	1	2	28284	5	6	4862	3	12	6745	2	4	6660	4	7	4797	1	16	3707	1	9
1	17	7716	1	16	7755	3	11	11523	1	1	19175	4	10	9891	5	4	3562	4	18	10393	3	19	7352	4	9	11805	5	12	7440	1	14	7140	5	7	8740	3	6	16460	1	2	9877	5	3	5512	3	15	4454	1	20
4	11	10200	5	1	15337	5	13	11017	1	4	1594	5	7	9492	4	19	4308	4	16	4898	4	20	4658	4	10	5164	4	17	10254	1	9	3951	5	8	3166	5	5	3576	1	6	6906	2	2	4635	1	3	1885	1	12
4	4	23416	2	5	10044	3	13	9503	3	12	4762	3	19	11477	3	20	2890	5	9	5613	1	6	4527	3	18	7331	3	15	19721	1	11	10532	5	2	13982	1	3	9670	3	8	5146	2	17	29202	1	14	6761	1	10
3	8	8232	2	18	11005	3	1	8881	4	2	10475	3	20	6112	1	5	1499	1	12	4106	1	11	6549	3	4	5585	4	17	16754	2	9	12097	4	14	5749	2	6	9720	2	19	4392	3	16	4393	1	7	7681	1	10
4	1	13310	5	3	5080	5	7	13407	2	8	25121	3	11	16913	2	12	16343	1	13	8065	4	4	14224	3	16	29631	3	19	22879	1	20	10569	5	6	12217	2	2	11744	2	18	6913	5	5	4287	1	17	6343	5	14
3	5	8051	1	7	8194	5	13	5913	5	15	6412	5	1	11962	5	19	3322	5	16	5001	5	9	12892	5	4	9277	5	8	12757	3	2	15784	1	12	6117	1	17	13264	3	20	7057	3	10	10410	5	18	6854	1	11
1	7	4828	1	5	1396	2	11	4199	2	13	5728	2	19	8401	2	8	3596	4	3	13049	4	10	4648	2	16	8820	5	2	8495	1	17	3225	4	20	5069	1	15	133566	1	1	4159	1	14	3908	2	4	6421	3	12
3	8	6607	2	19	6350	3	1	8371	4	4	3479	4	20	20004	2	10	6182	1	14	6789	4	2	11143	5	13	7884	2	5	10053	2	15	6061	3	9	5860	4	11	10729	2	17	4288	5	12	8374	3	3	7612	1	6
5	4	10904	5	16	5595	2	2	19437	2	7	3580	4	1	12144	2	6	4045	2	19	4029	2	11	9775	2	5	9382	2	20	16164	1	14	6284	4	13	7604	5	12	6903	2	8	5406	5	10	6499	3	3	6402	2	9
5	16	10871	3	7	13775	3	4	12518	3	5	4799	5	1	12565	2	10	7432	3	12	10419	5	9	8379	3	19	9267	2	20	17203	1	18	15652	4	3	14252	3	15	16648	2	6	3594	3	14	7332	3	17	8551	1	13
5	1	9992	3	10	6438	2	16	7193	1	6	8158	4	11	10198	2	4	8486	2	9	6926	4	7	6430	3	2	12885	4	19	12187	1	3	10995	5	12	4950	4	14	12785	2	13	4388	3	15	5514	1	18	7216	2	8
1	1	8112	2	20	7722	2	17	11296	4	11	8633	2	10	3734	5	2	7541	5	12	7972	3	3	25664	5	9	10242	5	19	10202	2	18	9427	1	14	8106	2	15	9154	3	8	8035	2	6	9709	4	4	9105	3	5
1	10	6332	1	18	4561	2	3	9434	3	7	4124	2	19	8520	2	17	5644	2	2	7681	2	9	7563	5	4	12708	5	16	15010	1	6	7705	2	8	4924	2	20	6681	3	11	4491	2	12	5898	2	15	10586	2	14
2	8	4463	4	1	36433	2	12	5225	5	11	3125	4	9	9577	2	17	3454	2	5	4577	1	7	5177	5	6	24624	2	15	7795	2	19	4570	4	4	5096	1	16	5063	2	3	3468	2	13	9375	1	2	6681	5	14
5	2	13740	5	18	7008	5	7	8834	1	1	11321	5	11	12268	5	8	6029	2	10	13325	5	19	8291	3	13	20350	5	5	32923	1	4	10604	5	17	11733	5	20	12289	1	9	6085	5	12	7556	4	14	12686	3	15
1	20	6085	4	8	5102	4	10	3301	3	13	2134	2	4	4884	1	17	3232	1	19	4166	4	2	5848	4	15	2717	2	14	18085	3	12	3750	2	16	5351	1	9	4984	4	7	2883	2	3	3801	2	18	5135	2	11
1	15	9229	2	6	18974	1	11	14519	5	12	4732	1	14	14088	5	16	3488	5	19	3791	4	17	11780	5	8	8419	5	13	24181	4	2	23552	4	5	11045	5	20	13072	2	4	8227	3	10	11613	4	18	9010	1	9
4	6	13479	1	2	2437	3	5	10344	1	18	6711	5	3	8399	1	7	4649	2	16	9121	5	8	8472	2	11	11135	5	1	52173	1	13	10079	5	12	6640	4	19	9024	1	9	3137	1	17	6704	1	20	8992	1	10
4	1	13266	1	19	4584	3	7	6949	1	11	5214	5	12	7867	5	10	3485	5	2	4516	1	9	6147	5	13	5333	5	16	6217	1	4	6653	1	17	4067	1	14	6232	1	5	143266	2	3	6502	1	6	4838	1	20
5	16	5650	1	13	6622	1	6	11444	3	1	18571	5	10	13130	5	17	2644	5	18	5161	1	3	6783	5	15	6850	4	20	13097	1	12	6167	1	5	6136	1	7	19708	4	2	9614	3	11	21696	5	19	4465	1	14
3	15	8034	4	17	7296	2	7	10311	4	6	5392	3	9	22307	4	18	5045	2	2	12372	2	4	8433	3	20	6903	4	11	14413	3	13	21007	2	3	24783	2	16	12415	2	8	4983	5	5	4982	5	14	6699	4	19
1	3	4230	1	10	4363	2	18	18025	1	1	3056	5	5	9136	5	13	2715	5	8	3100	1	17	5530	5	19	4501	5	12	8800	3	20	7120	1	15	5118	1	2	5059	1	4	2401	1	14	5062	1	6	6052	1	11
1	4	21915	5	5	12919	5	8	16466	3	13	17383	5	10	18118	5	20	6001	5	6	10482	5	17	7736	5	11	8617	5	15	12432	1	18	11016	3	16	12217	1	3	23218	1	1	18026	1	2	10183	1	9	14784	1	7
4	7	9704	3	1	12724	3	20	6416	1	15	3169	2	19	11800	2	6	3352	1	10	4176	4	12	6199	3	17	6200	1	13	28321	1	9	12720	5	8	4784	3	11	14585	1	5	3256	2	2	7264	5	4	5152	1	16
5	10	4089	1	1	7153	4	14	6103	2	2	12640	4	3	7643	2	13	2888	5	8	7133	5	5	6664	3	15	6606	5	9	19786	1	12	4902	5	16	3490	5	17	39773	2	7	4370	1	19	6357	3	18	3020	3	4
1	19	5021	4	4	4704	1	15	4752	4	20	3385	3	13	5855	1	5	3584	1	12	3446	1	16	4118	4	18	6452	2	10	7322	1	8	6319	1	3	5468	3	17	4420	1	9	2351	3	6	3135	1	2	3764	1	11
3	6	7612	4	7	6412	3	13	6502	1	11	3121	5	12	4136	1	10	4858	1	19	5214	4	5	7099	3	16	8328	1	18	26413	2	9	5727	2	4	7893	1	14	8277	2	8	4908	4	15	6682	2	17	7474	3	20
5	6	4743	4	10	4559	1	13	3919	2	16	3668	5	7	6264	2	5	3813	1	11	3213	4	17	4204	3	2	6698	1	18	5146	1	12	2577	4	1	8378	4	15	4253	3	9	2333	5	4	2014	2	8	3116	2	19
5	14	8662	5	6	4832	1	8	5900	1	18	2985	5	4	7796	1	5	4795	2	2	8818	5	16	4509	1	17	13762	1	19	20766	1	15	5075	5	13	3941	4	9	9129	1	12	3942	4	3	8251	1	20	3606	1	7
5	16	4359	4	9	6552	4	13	1896	1	8	3632	4	18	6048	1	3	4992	1	6	6424	4	20	4345	2	19	9952	4	14	1112	1	17	4912	4	12	4465	5	4	7529	1	11	3464	4	1	11087	1	5	4863	1	2
1	5	4321	1	12	2827	5	7	3574	5	9	1771	2	16	4533	2	19	2610	2	6	2326	1	4	3287	5	8	4587	2	11	9482	2	10	3620	1	17	5378	4	2	6719	5	3	2696	4	14	3209	4	20	1950	1	1
4	4	6842	4	6	4907	2	19	6571	3	1	5339	4	15	12657	3	16	4119	1	9	6505	2	20	9207	5	18	9040	1	13	11054	1	8	6742	3	5	8394	1	10	7452	1	11	5302	5	17	7655	1	14	3018	1	12
1	8	7188	4	2	5690	4	13	6178	5	12	2268	4	17	4690	4	6	2835	2	14	2150	2	16	5876	5	5	3485	5	18	15710	2	11	4960	3	19	7458	1	9	5776	4	20	4418	2	15	4144	2	1	4179	4	10
2	18	12224	1	5	13167	5	8	22519	4	14	4783	4	6	12467	5	10	4801	5	7	4257	1	3	29469	5	1	10461	4	4	8308	1	11	5579	4	15	21577	4	16	24442	5	2	20135	1	12	11329	1	13	5020	1	17
4	20	12989	5	11	7362	2	18	17169	1	16	4238	1	13	545	2	10	5223	1	7	4333	5	5	6167	3	4	12277	1	15	7472	1	6	7123	5	9	3835	5	1	11735	1	14	3441	2	17	5569	4	2	21517	1	12
1	11	14055	2	15	7296	5	3	8965	4	6	7410	2	9	11325	5	10	2142	3	7	5163	4	17	14399	5	12	7843	4	5	12043	2	2	18771	1	19	12734	3	18	17472	2	1	10900	3	20	11290	4	8	7473	3	14
2	1	6281	4	17	3878	3	8	8527	2	16	2409	5	19	4629	4	15	2005	1	9	6736	4	4	6821	4	12	9580	4	14	6176	1	20	4363	4	10	9271	4	5	4936	2	6	2496	2	13	17944	4	7	3797	5	3
1	12	12708	1	5	5659	4	15	16064	4	16	7300	1	6	16889	1	9	4572	5	19	3816	2	17	14728	3	11	23572	5	4	16571	1	13	5500	5	8	6848	1	7	14569	3	20	3114	1	18	6159	4	10	15252	5	1
3	19	8211	2	3	6103	4	5	5583	4	20	32827	5	17	9977	4	10	63947	4	7	5937	4	6	3810	5	14	11325	5	1	7274	1	16	6151	5	2	8596	2	13	17256	3	4	3775	4	12	2540	4	9	12539	3	8
1	20	5217	3	17	4683	5	13	12184	5	2	3129	1	18	7818	3	14	3933	2	3	6100	2	15	6233	5	7	3880	5	16	7865	2	6	7923	1	9	4335	1	10	5232	5	19	1598	4	1	8315	4	11	8666	3	5
4	11	7504	4	18	7816	3	19	6720	3	14	5392	4	15	9111	2	6	6631	2	13	6353	5	16	35056	4	3	15776	3	2	10736	1	8	14448	5	9	45905	4	20	7640	1	12	9399	5	4	5024	2	7	6160	1	5
4	14	2676	5	2	11609	1	11	4412	1	4	2424	5	8	10398	2	13	4509	1	6	3399	2	1	7156	3	7	5515	2	9	5793	1	20	3225	5	10	9144	5	16	5426	1	15	2170	5	18	7260	3	19	2665	1	5
5	19	36427	5	5	4306	1	11	5633	2	8	7018	5	18	4769	1	7	5192	1	1	12974	4	9	7119	5	3	57700	1	12	11921	1	20	4873	5	16	138965	5	13	13119	4	2	17784	5	15	3919	1	14	5554	5	10
4	19	4247	2	11	5281	1	10	17944	1	6	2560	5	18	3264	1	4	3049	1	20	3712	5	13	2776	3	2	21024	1	5	5848	1	16	2617	5	1	5077	2	9	17088	1	12	2296	5	7	2600	1	15	3175	1	3
4	12	7221	5	16	5886	2	15	8380	1	19	2448	5	18	7134	1	13	2665	2	14	5865	4	6	11702	3	20	4833	3	10	935	1	8	9102	5	7	5563	4	11	6184	4	1	6987	4	3	3850	3	17	915	3	9
5	8	6584	4	14	9182	5	9	3716	1	5	5552	4	1	13329	5	11	2783	5	18	4043	2	17	9279	5	2	8179	5	6	33965	1	3	5720	4	19	7170	5	12	10166	1	15	3466	5	13	3735	5	20	7645	1	7
4	20	6448	4	8	4160	5	9	5306	3	7	3576	5	14	8448	1	15	2488	2	18	5265	4	11	8232	1	1	11961	1	19	8774	1	2	12584	4	4	9208	5	6	9087	1	13	2632	5	12	4192	1	10	2647	4	16
4	8	5870	2	9	9055	2	10	4087	2	13	3652	4	7	6083	3	3	4176	2	5	3088	4	17	3121	4	1	9072	4	18	8866	2	15	8320	3	11	5568	4	20	3571	2	16	1824	2	12	4280	3	19	3768	2	2
1	10	8052	4	3	9603	5	11	11100	4	13	4109	4	4	5381	4	18	6113	4	9	10535	4	6	8116	5	15	6434	5	20	7251	1	17	8441	4	16	8836	2	19	1508	1	2	4621	4	14	10017	1	12	3525	5	7
2	1	10300	2	12	3449	2	2	6347	3	4	4706	5	13	5451	1	10	2652	1	8	3427	2	17	4300	4	19	6947	3	16	9400	3	7	5040	4	5	5599	4	14	6351	2	6	6568	4	3	3776	4	15	5399	1	20
5	14	9435	5	6	7275	4	1	16949	5	20	4338	5	16	13560	1	18	5375	5	19	4361	5	11	9696	3	10	9557	1	4	29193	1	12	7337	5	17	4948	5	5	12324	1	9	3654	4	15	6473	2	8	15809	5	2
5	17	6583	5	19	3736	1	9	14917	2	18	3205	3	11	9467	1	7	4094	1	20	4419	4	4	11012	3	12	8294	2	16	21909	1	13	6561	3	14	7629	4	10	16165	1	15	3796	3	6	8375	2	5	8533	5	1
5	18	15268	4	7	10707	4	20	28182	2	1	12221	3	11	24411	3	19	13084	2	13	19304	4	2	14534	3	5	14318	3	3	31485	2	9	12004	4	10	8966	3	6	24030	1	8	9573	4	15	55712	1	16	11248	3	14
5	20	6014	4	19	810	2	7	896	1	11	8604	4	4	3808	2	10	3916	1	16	4702	5	17	5282	1	6	6412	1	3	5046	1	12	5531	5	1	4935	4	5	7365	1	15	2491	2	14	8874	3	9	9210	5	8
4	18	10193	3	16	13088	3	9	10314	2	7	8616	2	2	17120	3	14	16977	1	3	7263	5	20	11140	5	11	11057	4	1	13700	1	12	9896	5	8	4687	4	6	16137	1	4	2875	3	17	37186	2	10	11752	1	15
5	17	20703	1	13	7201	2	15	11703	1	18	4051	5	1	24286	2	5	9001	2	9	5359	3	19	9053	2	4	11602	5	7	28317	1	11	10210	5	3	7237	5	6	13554	3	14	6283	2	10	13105	3	2	15813	1	16
4	10	16298	1	2	26583	5	3	17956	3	6	14592	4	14	10837	2	15	4237	2	9	8752	2	5	18985	5	11	7852	2	13	29877	1	7	7726	2	20	6653	1	1	14033	2	12	3491	1	8	6194	4	17	7255	3	18
3	10	8455	5	8	24652	5	3	31336	4	7	1525	5	6	49714	3	17	2476	1	20	11309	2	15	650	5	16	22959	5	13	14184	1	11	6767	1	19	18274	1	5	8374	1	1	6547	5	12	6017	3	14	36927	3	2
4	20	5161	5	17	8332	2	3	11391	1	12	3295	5	11	8809	2	16	6103	1	14	6387	3	8	5416	4	4	9705	3	7	13224	2	9	12921	4	5	7944	2	10	7391	3	2	13711	5	13	5077	4	1	10668	1	6
5	3	15352	4	2	6910	4	19	15195	4	8	23602	5	5	21727	1	10	5859	1	4	7889	5	18	8842	2	16	14018	5	17	32912	5	6	19994	4	9	34208	2	7	20477	2	15	5624	5	11	9979	3	1	41152	1	12
5	13	11052	5	10	9610	1	9	5912	1	4	3453	4	11	9152	1	20	3853	1	7	5453	2	6	22853	1	3	14211	1	16	28882	1	2	9018	5	15	4579	3	18	12380	1	8	6122	4	12	6482	1	19	4347	1	5
3	19	41918	4	14	5152	2	8	8433	3	18	12372	2	16	4399	1	1	5898	1	12	4250	2	9	7101	3	2	8844	3	20	6178	1	15	4231	3	5	7126	5	4	5113	1	10	2238	5	7	2865	1	6	3728	1	13
2	1	28067	4	3	9510	4	13	8961	5	5	4340	4	11	15009	2	7	5194	2	17	3947	1	2	12341	4	20	8731	4	4	14599	4	19	8248	2	10	9943	1	6	10818	4	14	4104	2	9	6430	4	16	7654	4	12
5	14	5952	5	8	4537	1	19	4228	1	20	5031	5	6	6936	1	12	2584	1	10	3168	5	18	4312	1	17	4296	1	2	3820	1	1	10291	4	11	6049	1	5	6864	1	9	2751	5	13	3424	1	16	2664	5	7
4	12	5270	4	6	7088	2	18	4763	1	5	6628	4	1	46557	4	8	8186	4	11	10297	4	4	6213	2	3	33025	2	10	29021	1	17	4460	2	19	6280	2	2	7466	1	16	4249	3	20	7753	2	7	41579	3	14
4	14	6273	4	10	5225	2	12	4760	2	16	5512	4	6	5161	2	13	2808	1	4	7937	4	2	18577	2	20	8563	3	5	13625	1	11	4588	5	7	5489	4	9	6976	2	8	3538	4	17	2340	1	1	8208	1	15
1	6	10973	1	19	3945	5	4	18071	4	3	9512	3	15	10431	5	16	11414	5	14	2794	3	17	5721	5	12	4480	5	8	7091	3	2	14626	1	10	6949	1	13	12364	5	11	6031	1	5	6045	4	20	6070	3	7
4	7	5429	5	17	6752	3	1	10580	2	6	4893	2	16	16761	2	12	5914	3	15	4117	5	3	5691	3	11	7165	3	2	16182	1	13	5846	5	14	21024	3	5	11500	1	9	5039	5	19	3274	2	10	8138	1	4
4	19	3063	4	5	3959	2	18	3539	2	8	5034	5	17	5664	3	3	4307	1	6	2750	4	15	3094	4	12	5356	2	1	14370	2	16	3736	5	2	4555	2	14	4157	2	10	2497	4	11	2765	4	7	4074	1	9
5	2	17423	5	15	2646	3	10	3348	2	5	2690	5	16	3083	2	14	2265	2	9	4020	4	11	3833	3	19	4182	3	4	14996	1	18	4059	5	20	2926	2	6	5598	3	12	2220	4	1	4521	4	17	4032	2	13
5	9	5533	5	17	4549	2	14	11481	3	18	5437	5	16	9943	2	1	8621	1	13	6277	5	10	8227	2	5	8531	2	15	13628	1	7	7051	5	8	7384	5	12	5770	2	19	2928	5	20	4317	2	6	5878	1	3
4	18	8430	4	16	4237	5	1	30074	3	10	3370	4	12	10491	3	19	2298	4	3	3015	4	20	6300	3	11	7427	3	6	22385	2	5	7419	3	13	7553	5	15	5252	2	8	2756	5	7	6414	3	4	17634	2	9
5	3	11257	1	5	29536	1	11	19685	4	16	7320	5	1	15588	1	19	4968	1	13	9478	5	8	13377	3	12	2510	5	4	35168	1	20	5137	5	2	10915	1	17	8248	1	15	5313	2	7	12932	1	18	5679	1	10
3	12	3801	2	2	8548	5	7	4737	3	19	5104	5	18	4432	5	1	5242	4	5	3558	4	15	5167	4	4	7208	3	20	10550	3	8	5265	5	10	4891	3	17	5220	2	13	4245	1	9	4635	4	11	2584	1	16
5	8	9135	5	4	8278	1	2	7730	1	16	13708	5	11	5846	1	7	1766	1	9	4263	1	13	7297	1	17	14308	1	18	12133	1	5	4898	5	19	4150	1	15	16006	1	1	7298	5	14	6587	1	12	5313	1	6
5	1	17193	5	15	4030	2	16	5201	5	2	8265	5	17	4633	1	19	2701	2	13	3978	3	4	10409	5	3	7732	5	8	4698	2	12	5197	5	5	5032	5	6	4924	1	18	2091	4	11	6124	1	14	3675	5	7
5	2	9740	5	6	13362	1	15	9593	1	4	5024	3	12	19111	1	1	8059	1	14	6948	5	18	7568	1	3	18627	1	10	11081	2	8	5053	4	7	7811	1	16	6517	1	9	6875	4	5	13519	2	11	5392	5	19
2	6	4807	5	20	3224	5	12	3169	2	14	2194	4	16	11062	5	19	4025	2	4	2162	5	7	3685	5	11	6330	2	8	8048	2	13	3501	3	5	6934	1	1	7364	4	10	3661	4	18	4794	5	9	4057	5	2
4	12	7319	1	18	8685	4	6	5761	1	17	2183	2	9	98085	4	14	4608	2	3	11756	1	13	4365	5	16	14323	4	7	14310	1	8	9454	5	10	3956	1	5	10652	1	15	3650	1	4	5020	1	20	2510	3	19
5	2	9257	5	20	5276	1	7	6292	4	12	5699	5	5	6000	1	11	2865	1	19	3824	4	17	5044	1	9	8853	1	4	7752	1	18	4129	5	14	3816	4	15	9628	1	3	2928	3	6	8645	1	8	2995	1	16
4	18	3820	3	9	19368	2	7	7548	1	3	3385	4	14	5098	2	1	28061	2	5	3610	5	10	5151	3	17	68844	4	6	7384	1	12	4968	5	11	43680	4	19	8783	2	4	2854	5	20	4066	2	13	3151	1	2
2	10	17006	4	5	11924	4	2	20103	3	19	11775	2	11	14915	3	9	9099	2	8	13043	2	16	17848	5	1	21034	4	17	30736	2	3	15448	4	14	9041	3	18	22716	2	15	5849	3	12	13472	1	7	7741	1	6
4	16	4799	5	13	3243	1	6	5045	1	17	4247	5	14	4516	1	18	2181	1	20	2730	4	7	8003	2	10	5184	2	2	17166	1	15	4206	5	11	3615	5	19	6917	1	4	3103	5	3	2362	1	9	4016	1	5
5	8	7895	3	15	4018	5	1	4301	4	3	4776	5	12	4642	2	13	1145	1	7	4908	5	10	2667	2	19	7487	1	20	10083	1	5	3443	4	4	6248	5	6	6524	1	11	7905	5	2	4109	3	17	4490	1	9
5	3	8019	5	2	19059	1	8	9089	3	12	4887	4	4	11244	1	10	5376	1	13	5170	1	11	6839	5	14	13988	1	18	24032	1	5	6176	3	6	6435	5	19	8860	1	1	20905	1	15	6868	4	7	8006	1	20
2	19	5674	2	10	4160	5	15	7078	5	18	2822	1	8	7339	5	4	2930	4	14	676	2	13	5656	5	5	5983	4	20	6662	2	2	12328	1	1	7557	1	7	6226	5	9	3184	3	12	6217	4	16	5746	5	6
3	2	23334	3	13	4722	2	10	15605	5	4	4201	2	18	8276	5	19	4219	5	11	3246	1	5	6245	5	16	6826	5	1	9294	2	6	5593	4	20	7245	3	17	10955	1	14	2782	1	3	9264	2	8	8013	2	12
2	7	13253	5	11	6129	3	14	8539	3	9	6724	5	18	12391	2	12	6476	1	5	5213	4	20	6395	3	10	9706	1	4	14084	3	13	7675	3	8	8493	4	3	11854	1	6	5311	5	19	3294	1	16	4595	1	17
5	3	7919	5	19	5120	2	1	16677	2	15	3184	4	11	6626	1	14	4398	3	4	4097	4	8	8576	1	10	9040	4	17	11199	2	5	9223	5	18	10137	5	6	6257	2	7	3536	5	2	8238	1	12	5934	1	16
4	4	9313	1	13	5592	1	19	27341	4	11	6009	5	8	7688	3	6	3648	5	18	3201	1	10	5060	5	16	7731	1	20	12281	2	2	16246	1	14	5733	4	15	11456	5	1	8942	1	7	6216	5	17	5182	4	9
1	6	4569	2	16	5076	5	3	6205	4	9	8150	4	2	6017	5	11	3119	4	14	3511	2	13	3639	5	19	5450	5	7	19349	2	12	5420	2	1	11054	1	8	6416	2	17	2523	2	20	3616	2	4	4943	4	5
1	15	41864	1	6	4721	5	11	5573	5	3	4381	2	12	5857	5	9	2058	2	10	2873	2	4	8443	4	8	6366	4	7	7230	3	1	11168	4	13	5908	1	17	6216	4	19	3629	4	5	3835	5	16	6848	2	2
1	8	7323	2	18	8732	4	14	9392	5	15	7541	2	4	18782	5	1	16899	2	3	7598	2	7	6121	5	6	5999	4	10	20619	1	9	5724	4	11	12077	4	12	18774	1	19	6468	2	20	4686	2	17	10317	3	2
3	2	20812	4	6	9680	3	7	14731	3	9	4898	4	13	108467	3	19	7232	4	3	17414	4	1	19759	4	4	57338	3	12	81808	2	17	11138	3	18	20894	1	8	15307	3	11	17208	4	15	41129	4	20	8664	3	14
5	5	12010	4	2	12396	3	15	6151	4	20	6192	3	18	12422	3	16	3994	5	4	5212	2	11	13913	4	6	8067	3	14	8941	2	7	1897	5	17	5880	5	13	8311	5	10	13239	5	9	6687	5	3	12436	5	1
4	20	5845	5	14	5225	1	7	4862	1	3	4293	4	9	6705	1	10	3968	1	1	2474	4	8	7967	1	11	9944	2	12	14917	3	13	6521	4	4	4603	2	2	12240	1	6	6853	5	16	5156	1	18	5324	4	19
2	7	55270	2	6	14716	2	5	27815	1	2	8795	5	11	12852	1	4	14678	1	9	10858	4	18	9994	3	20	27168	1	16	13967	1	1	18018	4	13	25423	4	19	13220	1	17	7049	2	3	19692	1	8	12468	1	15
5	2	7861	5	3	3380	1	1	6189	5	17	6169	5	18	8736	1	8	2717	1	7	3631	4	19	4336	5	5	16792	1	13	8639	1	11	3666	4	4	9441	1	16	15725	1	20	2088	4	15	6169	1	10	4418	1	6
5	9	3541	5	1	4710	1	6	8120	1	18	4439	5	11	8758	1	15	8621	1	16	4101	4	19	5533	2	4	9690	4	12	14795	5	3	6120	5	8	3455	5	20	4286	1	5	2300	5	14	2904	4	2	6415	3	17
2	8	5905	3	19	4117	4	16	5541	3	10	2629	4	13	7721	4	3	4495	4	2	7459	3	12	3686	5	15	5567	3	7	12128	3	11	5186	1	18	10700	1	14	5563	3	9	3368	3	4	6516	3	6	3618	4	1
5	19	6884	5	16	182356	2	9	16401	2	8	901	5	14	237634	5	17	1536	2	3	14552	4	10	67490	5	2	13483	1	7	3983	1	5	18169	5	1	1488	5	20	111805	1	15	4256	5	12	8633	1	18	31670	2	4
1	5	10161	1	4	5226	5	17	7266	2	10	10210	2	20	11179	5	18	2491	5	7	4422	1	8	5858	5	6	7962	5	19	11609	2	15	6881	4	1	16459	1	3	7749	1	16	3586	1	14	7602	5	9	4899	3	12
4	5	15933	1	19	20873	4	8	37316	4	10	5487	1	16	23865	1	7	3450	1	2	9450	5	20	46851	5	14	16738	5	18	40736	1	9	4900	5	11	7401	1	3	29216	5	17	8037	1	6	22848	1	15	10319	2	1
5	9	5300	5	19	5717	2	3	13050	1	7	3951	5	18	8100	1	2	4194	1	10	5801	4	5	16018	2	20	12269	2	4	19435	1	13	7616	5	11	4399	5	8	10684	1	15	2949	4	17	8518	1	6	6784	1	12
5	3	5846	5	11	3460	1	10	6000	1	6	4980	5	16	5514	1	5	2608	1	13	3182	5	20	4957	1	12	5242	1	8	13090	1	17	3684	5	2	6612	4	7	13428	1	19	1856	5	1	5566	1	4	5349	5	9
3	17	11506	5	13	4631	2	3	14487	1	2	6408	5	10	8028	1	15	2095	1	14	4476	4	19	8481	5	5	7490	1	9	6166	1	4	5536	5	20	4964	2	12	8659	2	18	3499	1	7	2937	1	11	2855	1	16
2	18	8151	2	20	7631	4	10	15476	2	12	12543	4	14	12667	4	15	5797	2	19	6190	1	1	24594	5	2	18750	5	6	25094	1	11	12612	4	16	15892	1	4	19624	2	17	18845	2	8	27189	4	3	17498	2	9
2	11	7420	2	15	6283	2	13	5766	4	18	3155	2	4	8558	2	10	5910	3	16	4105	2	5	6881	4	20	9386	3	7	17985	3	3	16079	1	6	10901	1	19	12421	2	17	8829	3	14	7864	4	1	7549	3	2
5	13	10069	4	6	14291	1	14	4571	1	10	4518	5	12	16753	1	20	3783	1	8	17794	4	18	31031	1	1	16642	1	11	15198	1	15	4618	5	17	6546	4	19	11105	1	2	6835	5	4	5939	5	5	5207	1	16
4	4	11617	5	16	7225	5	2	12279	2	1	13316	5	7	7193	2	5	5714	2	3	13255	2	6	12316	4	12	9778	5	8	18994	1	15	11892	5	11	11240	5	9	6397	1	17	3115	3	13	9921	1	20	4823	5	14
2	4	10794	2	13	9547	4	6	7499	4	1	8478	1	8	6509	4	9	5389	2	18	4265	2	20	4856	5	14	8319	5	2	10602	2	17	5787	2	16	7435	1	3	11064	2	11	7941	1	7	6932	2	19	5023	3	5
3	10	21828	4	3	9021	2	14	6312	4	15	3322	4	11	4995	2	19	3373	1	6	3377	3	20	7205	4	4	7983	1	18	3166	1	17	6163	2	5	4629	4	2	8099	2	8	4393	2	7	4851	2	12	3210	3	1
5	3	5181	5	1	6040	4	20	7366	4	19	3867	4	5	6559	2	14	3968	2	15	2787	4	6	5063	2	16	13680	2	17	6351	1	8	6136	5	18	4304	4	10	4633	2	9	3295	5	4	3153	2	2	13522	3	11
2	13	5039	3	20	4540	5	16	5069	2	6	3706	5	19	5203	2	12	2765	2	7	3535	2	5	4774	4	4	7766	4	3	13489	2	9	3695	5	11	2657	2	1	14632	1	10	3339	2	2	8199	3	8	7124	4	14
4	13	3083	3	7	3555	2	11	3243	3	12	1900	4	18	3271	3	8	5098	2	19	2408	4	14	2103	4	9	5628	3	6	6538	2	17	4096	3	16	4248	4	5	4346	3	2	2561	2	3	3822	2	1	4135	2	20
1	13	5499	1	18	11268	2	19	9425	4	2	32139	4	17	12367	2	10	6507	2	6	16979	2	8	14890	5	14	7138	4	20	44835	3	7	10804	5	3	7094	1	11	7925	1	16	4381	1	12	9147	5	15	4088	5	4
3	15	27291	4	20	7964	5	6	15041	4	16	3713	4	12	13286	2	11	9607	2	1	11240	3	3	6998	5	4	7627	3	17	15256	1	8	19935	3	13	5400	1	5	7380	2	10	3555	4	9	5209	2	14	4704	1	7
5	3	5615	3	10	4420	5	13	2864	2	9	2946	3	15	5973	4	17	2681	4	18	2837	3	5	5578	3	4	5907	3	16	7116	2	11	3669	5	20	4009	2	7	5360	2	14	1902	4	6	3499	2	12	2507	2	8
4	1	6099	5	14	4633	5	8	7851	3	3	3964	4	17	10648	3	18	3283	2	4	5933	3	15	6034	4	20	5684	4	5	9751	1	12	6253	4	9	7016	1	2	10272	2	16	2151	4	6	3099	4	11	7432	1	10
5	1	9719	5	14	21612	1	12	8585	3	10	5550	5	20	67797	1	17	5483	3	19	11771	4	2	11910	4	15	13685	5	16	36435	2	13	38166	3	18	30912	5	9	9636	1	7	6429	2	5	1281	1	11	27231	4	8
1	12	44566	4	16	14426	5	9	17395	3	5	5634	4	20	35844	2	11	7216	1	14	7308	4	6	8160	5	2	19871	4	15	14903	1	7	44623	4	18	6927	4	19	136225	1	3	4896	2	10	5287	2	1	37055	5	4
1	9	6703	1	8	7282	1	20	8176	2	14	2910	5	7	8589	3	4	7202	2	2	4280	5	11	8349	2	10	12258	2	15	11149	1	18	5716	4	17	8381	4	19	8051	2	13	5047	1	12	5652	4	5	8798	1	3
2	17	6362	4	14	2233	2	6	11977	3	12	3801	1	10	4499	2	5	3859	1	2	6589	4	9	7574	4	13	6860	2	11	9706	1	15	3386	1	4	3581	1	19	2734	1	8	2653	4	18	4723	4	3	7450	3	7
4	10	11795	2	18	10467	1	9	11478	1	8	3487	5	3	7991	1	12	3513	1	5	3800	2	11	13386	5	14	9320	1	4	15636	1	19	5968	2	17	8946	1	2	15295	1	7	2337	4	1	17110	4	20	6083	1	6
2	19	10257	2	12	9120	2	10	13903	4	7	7098	4	16	30262	4	20	5848	2	1	13609	1	17	11889	5	6	14368	4	18	31854	1	2	23160	3	13	1451	2	11	18514	2	3	20120	2	15	7836	4	8	13034	3	14
2	9	26047	2	7	22899	2	18	17763	2	19	7811	4	3	36851	4	13	7959	2	6	152081	2	10	33512	4	8	42754	2	15	79806	3	11	44246	4	16	6931	2	12	15991	2	17	4415	5	5	21522	4	14	19737	2	20
2	8	10350	2	1	42759	2	17	14318	5	12	5548	2	10	48467	4	13	6168	3	15	10803	4	6	31982	5	2	24016	2	18	23115	5	14	14283	2	16	7682	2	20	29500	5	7	4934	4	3	9786	5	5	41886	5	9
2	19	5041	5	18	2868	2	17	3603	2	12	3192	5	9	3276	1	6	2828	1	3	2627	4	10	4550	1	5	4634	1	14	6716	2	1	2230	5	13	7476	4	15	4799	2	11	2847	4	8	4721	1	20	4306	2	7
5	12	5937	5	11	6022	5	17	5791	4	7	5655	4	9	12415	1	20	4159	1	18	3920	3	19	5465	4	5	7416	1	1	16373	1	2	7135	5	10	3914	1	6	9929	1	13	5760	3	15	3224	1	16	4496	3	4
4	10	8641	4	20	17750	1	12	8155	1	16	4516	5	13	9578	1	19	3249	1	8	4031	4	5	21152	3	11	40578	1	17	11250	2	2	13172	5	3	5797	5	9	7968	1	7	4562	3	6	13546	2	4	18519	1	18
5	19	6324	5	7	11565	1	5	11212	5	18	5940	1	17	13152	1	10	4335	1	15	4275	5	2	10888	2	8	10845	2	6	16870	2	13	7384	5	9	11124	1	3	22783	1	11	2056	4	16	6615	4	14	4614	1	1
1	5	14358	3	12	49590	5	16	18027	5	15	7002	3	17	34681	5	2	12834	2	4	12996	1	19	10990	5	7	14411	5	20	24271	5	11	12898	4	14	23855	1	1	24480	5	10	28976	3	6	14032	5	3	17091	5	18
3	3	4966	4	16	5138	1	18	5384	5	20	6056	2	13	6800	1	8	3718	1	1	5155	2	7	7794	2	2	8231	2	17	9910	1	15	4479	1	11	8289	3	12	5783	3	14	7784	4	6	5344	1	5	3168	1	9
5	15	5353	5	18	4864	1	2	7439	1	7	6674	5	17	5744	1	10	3439	1	11	4863	5	3	7721	1	4	6854	1	19	8392	1	14	4206	5	16	4143	5	9	4936	1	8	3199	5	1	6036	1	20	3176	1	13
3	11	9830	4	15	9142	5	9	5639	5	16	6822	5	13	27394	3	17	4848	2	18	6766	3	3	8073	5	4	32018	4	12	32554	1	8	50302	4	10	7742	4	7	17085	1	6	4543	4	1	18138	3	20	25403	1	2
5	11	4966	5	5	6481	4	15	5706	3	12	4559	5	20	32406	1	1	2415	1	7	9849	5	16	10233	2	8	11188	2	10	14255	1	17	8096	4	4	6890	5	9	6698	1	18	4240	5	6	3104	1	2	3742	2	14
3	11	28904	1	12	5584	4	13	37518	2	2	5080	4	7	128692	5	20	2667	3	9	21040	4	1	7739	5	16	3206	3	14	53302	2	8	26311	4	5	3485	2	17	950	3	4	6280	4	6	4853	5	18	4093	1	3
4	20	5833	3	15	17220	2	4	12489	5	13	4409	1	1	21088	5	5	3882	4	8	10227	2	7	7544	5	12	8177	2	19	22498	5	17	6841	2	18	8107	1	10	7592	2	3	4537	4	2	9945	5	9	12153	2	16
3	13	6377	4	10	4181	2	8	14224	4	4	6049	3	18	8984	2	20	5559	1	7	4298	5	11	8610	2	6	24449	2	1	21429	2	12	8561	4	3	8733	2	9	5948	1	2	5888	4	15	5832	2	19	10955	1	17
1	17	10275	1	14	7226	5	9	15142	2	20	10578	4	6	27923	5	18	4466	5	16	12127	1	3	13848	5	10	13539	4	5	40465	2	1	38554	1	13	19132	1	11	11110	3	7	6795	3	19	9007	4	15	9352	2	8
1	1	17529	1	8	6819	2	7	7404	2	9	7121	4	3	9720	4	18	4595	4	13	9608	5	19	5269	5	2	10840	4	15	29544	2	5	8374	2	10	7315	1	12	6683	2	14	3111	1	16	3498	4	11	5617	3	17
5	17	15352	1	18	3674	5	1	8721	5	8	4062	5	19	5914	5	11	5028	2	12	4498	1	4	4293	5	10	6190	4	15	7514	2	14	5457	4	16	3626	5	13	8000	4	6	3722	1	7	4540	2	20	3135	1	2
5	7	9872	1	14	3775	5	2	11788	5	5	3776	5	18	5986	1	20	4017	2	6	6347	2	4	9658	5	11	6287	5	8	28868	1	17	3485	5	13	3980	4	10	216407	2	15	3271	4	3	8717	1	16	3266	1	12
1	20	7917	1	4	8613	1	16	7143	5	2	6870	1	7	8969	5	17	3767	5	10	4880	1	13	6472	5	11	10055	5	18	20923	1	15	6014	1	6	6762	1	14	6624	1	5	4753	5	3	5618	5	9	8003	1	12
5	5	13779	1	2	16449	1	19	13737	5	12	4018	5	14	12578	5	1	6150	5	17	5349	5	8	9146	5	13	14329	5	16	13398	1	20	7413	2	18	22987	3	11	23220	1	6	4288	5	10	8570	2	3	12010	1	9
2	6	11572	1	12	9268	4	17	6844	3	7	4728	2	2	9519	3	9	4614	3	20	7416	1	15	5124	5	8	5226	4	14	10928	1	3	9143	4	4	4875	4	16	9473	2	5	4396	2	11	7876	2	13	8108	3	1
2	6	7445	1	19	1673	2	11	10556	5	10	2765	1	16	5269	4	13	3557	4	9	6453	1	12	7039	5	7	9858	5	1	13617	5	4	6008	4	5	6030	1	8	1117	4	14	3783	1	20	4381	4	18	4196	5	2
1	13	18421	1	6	4199	1	8	8680	5	4	6696	1	14	7804	5	12	13253	5	9	16862	5	20	14782	5	11	24111	5	17	64816	1	7	11891	1	15	24786	1	5	11839	5	3	4238	1	18	15156	5	19	8741	1	10
5	4	6201	4	5	11354	2	20	10953	1	12	4198	5	7	8141	3	9	7657	1	13	4729	5	19	5831	3	3	10307	1	6	12908	1	15	5976	5	2	7453	3	10	15744	1	1	6704	5	17	4180	2	18	5872	5	8
2	12	9979	4	5	20212	2	7	15181	2	1	16938	5	17	226207	3	9	12289	2	13	10839	2	8	7626	5	16	82541	5	15	26324	2	10	13037	4	19	10704	1	4	9900	1	3	12757	4	14	47402	5	6	14446	3	11
4	8	11047	2	17	12401	5	5	9294	5	20	3835	5	13	13301	5	4	5195	3	14	5721	5	12	6585	1	1	3637	5	10	13176	5	11	26059	5	3	14029	1	16	17840	1	9	4837	4	15	22016	2	6	5728	2	19
4	4	10157	1	9	20761	4	6	13519	3	18	5628	5	13	15237	5	11	3082	2	17	5009	1	12	5624	3	19	20987	5	1	22313	1	14	5072	1	5	6405	2	7	8923	2	16	3564	1	2	6587	4	10	8530	2	15
2	1	20395	4	14	6704	1	12	9796	3	10	10259	2	3	12107	2	7	5633	2	16	11578	4	9	7877	4	20	10737	2	18	7255	1	5	7720	5	8	11234	2	19	7712	1	4	6279	4	2	7564	4	17	8843	1	11
2	10	21053	4	11	6410	3	18	9025	2	9	4453	2	14	5805	1	5	6346	2	7	3966	1	4	5168	4	15	25526	2	6	9524	1	8	6490	2	1	12260	1	19	9718	1	13	2812	4	2	16078	3	20	7997	4	16
2	13	12538	5	19	4399	5	10	17552	4	2	13757	5	5	12653	3	7	6762	1	15	7485	2	11	12383	5	12	5680	2	4	10503	1	6	6447	5	17	4851	3	3	19206	1	16	9399	5	8	5160	3	20	8252	1	9
4	18	9411	5	10	4659	2	14	5025	2	3	7841	4	15	11297	1	20	10163	2	13	5536	4	6	6541	2	4	14115	2	2	49096	1	1	19624	5	11	5884	5	8	8500	2	12	3803	5	9	3118	4	16	6061	2	19
4	13	15171	4	17	21833	1	4	2091	3	16	2929	3	14	5151	3	18	1943	1	20	1982	5	1	7414	1	8	4687	2	19	4854	2	7	19024	5	5	2411	4	6	4157	3	3	1809	4	9	3037	1	12	3122	2	2
4	14	7042	4	2	8996	3	9	6392	2	6	6586	4	3	11018	4	4	3862	2	11	3896	4	15	5282	5	20	7407	4	13	11120	2	1	12075	4	7	5284	2	18	5199	2	19	3963	4	12	3444	2	8	4381	2	10
5	15	15518	5	11	22538	1	16	29713	1	19	4168	5	6	8864	1	8	63782	1	5	5357	5	13	51983	1	2	14500	1	14	17699	1	20	6297	5	3	51798	5	10	10246	1	7	5150	5	1	15268	5	12	12333	1	9
1	11	5559	1	7	7518	5	15	8501	5	17	8644	2	12	11589	4	9	4060	5	6	4060	2	10	8234	5	2	7641	5	13	17835	3	16	14869	2	3	23356	1	8	11811	3	4	34116	4	1	13508	3	20	11874	3	18
4	9	10560	4	1	6698	1	20	22042	2	16	11700	5	2	32138	2	8	3766	1	13	9221	2	5	8544	2	6	14422	2	3	31684	1	17	13590	4	10	23008	3	14	23450	1	12	14311	5	7	3634	1	11	5399	2	15
5	16	19217	5	7	12795	5	1	17175	1	3	6368	5	4	39535	1	12	8303	1	9	25127	5	8	12697	1	2	30036	5	18	16209	1	17	21184	5	10	11788	5	14	10265	5	20	2405	5	5	7153	1	11	12317	1	6
5	18	4512	4	2	6912	3	1	8768	1	14	14152	5	11	4768	1	8	3408	1	10	6497	4	12	5432	4	16	10896	1	6	9208	1	15	3679	5	17	9753	1	3	33352	2	20	2952	5	4	4808	1	13	4920	5	5
5	20	6227	5	3	8278	2	2	22566	4	16	11745	5	11	5225	1	4	3189	1	12	4365	5	1	18242	5	7	17601	4	15	18839	1	13	8310	5	17	6179	5	9	9594	1	6	4080	1	19	35704	1	5	5300	1	8
2	6	23059	2	14	12577	4	10	18329	4	18	5037	4	5	13846	4	15	7613	5	7	8082	2	20	12869	5	12	8916	5	16	9593	5	19	8364	2	13	14985	1	11	22973	2	4	8849	1	2	15243	5	8	5987	4	9
2	18	6184	4	2	14035	5	11	6874	4	17	4967	4	19	10434	5	14	4989	2	8	3804	4	6	9037	5	1	7571	5	3	10993	2	7	8066	4	4	6322	4	12	12137	2	5	3454	1	20	3753	2	16	3937	2	15
4	16	5166	3	3	6051	2	14	5281	1	13	4650	5	18	9768	1	12	2986	2	2	5736	5	11	4484	5	20	11715	1	17	9667	1	19	4653	5	4	5899	3	10	11502	1	15	2967	2	7	4933	2	9	16383	3	6
5	11	7578	5	12	21768	1	2	7671	1	16	2537	5	18	7034	1	14	2897	1	15	5625	4	9	13980	1	7	6904	2	6	13089	1	8	4128	5	17	5682	5	10	5267	1	13	2929	4	1	7790	1	4	7355	1	3
3	2	18272	2	6	5005	3	18	7493	5	12	2662	4	5	8252	4	15	2490	3	20	5657	4	4	4237	5	1	8418	4	17	8335	1	11	5835	3	16	6078	2	8	8927	2	3	6999	1	13	4074	1	9	7489	2	19
4	3	12744	4	10	12431	4	14	18874	2	2	12602	5	17	15719	2	20	6105	2	8	8133	5	6	6540	5	9	13610	4	1	25166	1	18	10477	5	19	5171	5	12	13216	4	4	15690	5	16	6814	2	11	19328	1	13
1	7	7203	3	14	17754	2	9	6124	1	3	6433	3	8	7879	1	17	5065	1	4	6199	4	18	7310	5	5	6755	5	11	9014	1	13	4443	1	10	8603	2	1	21510	2	15	3487	2	2	13093	4	19	7739	1	16
1	13	6405	1	20	17807	5	14	8563	4	9	7971	2	17	13950	5	18	7557	2	11	10409	1	16	6072	5	4	8675	5	5	12937	2	12	11250	2	8	19207	1	1	12282	2	10	6883	1	2	18927	2	19	9256	5	15
5	14	12648	5	9	11729	4	2	12584	5	15	3169	5	19	8630	5	17	2412	4	8	13804	5	20	8355	5	16	5801	3	13	27121	2	3	9948	5	10	5966	5	11	7210	2	7	6134	4	6	14573	5	1	7668	3	4
2	16	6681	2	17	7117	2	20	5707	2	19	3428	4	18	6316	1	5	4427	5	1	6833	5	11	5068	2	4	8024	4	12	8324	1	2	6748	5	14	6183	4	13	5992	3	6	3183	5	8	5568	4	9	3998	4	7
5	9	5763	4	14	7769	3	13	7392	3	3	7281	5	17	6262	1	8	3395	2	16	4279	3	4	9525	5	11	11854	2	10	34425	1	5	8296	5	12	6447	5	1	8793	2	18	3103	3	20	4946	1	7	8515	1	2
2	15	21488	4	20	18729	5	4	24705	5	16	15009	4	8	20521	4	6	16991	4	9	19063	5	19	15199	4	14	17256	3	11	40448	2	1	2860	3	18	19552	1	5	32336	3	3	13176	2	12	18960	5	10	13744	2	17
2	11	4629	5	14	2339	1	1	1810	1	15	2409	4	8	3655	1	10	1734	1	6	2288	3	12	7418	2	20	5467	2	13	7260	2	16	3113	4	7	3945	4	9	7316	1	18	2289	5	3	2496	1	4	2493	1	17
4	18	7634	4	5	10419	4	9	13077	1	15	3797	2	16	12672	1	17	2420	2	12	8711	5	2	5674	4	6	14616	3	20	39925	1	14	5501	5	19	3558	5	1	11090	1	4	6805	5	11	6235	1	7	20464	1	8
4	18	5250	2	3	5978	2	8	5638	4	10	5933	2	5	8499	3	1	12107	3	19	3401	2	12	5691	4	11	8978	5	4	8762	2	2	6774	2	15	4904	4	14	7599	3	13	3657	2	17	5687	4	16	4616	3	6
3	13	10681	2	20	9196	4	16	11255	2	17	1552	4	15	7126	2	8	4736	2	10	13885	2	2	5794	4	11	7842	4	3	15774	3	14	6863	5	12	7004	1	4	6224	2	9	2807	5	7	3664	5	1	6952	2	19
2	16	12600	4	1	16893	3	4	32658	5	13	5618	5	3	45012	4	15	7771	2	9	11114	4	5	11883	5	20	10009	1	19	18402	1	10	8579	4	18	13760	4	14	30982	3	12	13151	4	8	8075	1	7	10434	1	6
4	9	8974	4	10	10559	3	7	12901	3	2	18031	4	13	8000	2	8	3167	2	14	3364	4	16	5504	4	20	11180	4	1	826917	2	17	11349	4	15	5902	3	6	9845	2	18	5182	3	4	5034	2	19	4818	3	11
3	1	14624	5	20	6113	3	11	9307	1	17	5399	4	18	9242	1	10	2921	1	14	4979	4	6	18363	2	13	23211	1	3	15488	1	19	10105	5	5	5531	4	2	21347	1	4	6532	5	7	3420	5	12	8137	1	8
5	11	11675	5	5	10232	2	14	12660	1	12	10325	4	18	12307	2	1	21646	4	15	11011	5	20	11317	1	10	10100	2	8	17358	2	6	10814	5	7	12810	2	19	14286	1	4	14517	5	17	10699	1	3	10984	1	13
2	18	13874	5	5	11589	3	14	18943	2	17	5560	5	11	19266	1	7	3951	1	9	4456	4	2	13991	4	16	24167	2	15	21144	1	6	6085	3	19	10686	5	8	7932	1	4	10202	4	3	1787	1	10	4817	1	20
4	5	8304	4	17	7336	3	2	13560	2	11	12337	5	7	11201	1	10	5880	1	1	10877	2	9	15761	1	8	18414	3	18	14888	1	14	6192	5	19	5912	5	13	11201	1	12	4135	2	20	16672	2	6	12944	1	15
5	5	7130	3	4	12302	1	9	24022	1	11	4607	5	16	10634	1	1	91243	1	17	8383	3	6	15486	3	15	16802	3	10	16402	1	3	17379	5	20	8448	5	18	9298	1	7	7519	2	2	19615	2	19	12305	1	14
5	2	5915	5	8	2812	1	11	2255	2	9	3277	4	4	4673	1	18	2909	1	5	3099	1	6	7057	1	17	4794	1	10	6520	1	14	6038	4	16	4575	4	3	5446	2	13	2247	2	19	3744	1	1	5863	5	20
4	7	4515	5	19	4176	1	11	7276	2	17	2432	4	5	5877	1	6	2906	1	10	3329	5	20	3429	3	14	5403	1	12	9049	1	3	5419	4	8	1970	4	13	7535	1	15	2512	5	1	4629	1	16	2285	2	4
1	6	5315	5	15	3963	5	5	4484	5	18	4414	5	10	8454	5	13	2436	3	2	8884	1	11	6262	5	14	5526	5	12	7058	5	4	10029	1	16	7524	1	8	10135	5	1	6686	5	19	7749	5	9	3082	5	7
5	4	5117	5	12	2562	2	15	4516	2	14	5619	5	9	3321	3	13	7082	2	6	3492	5	19	3791	2	18	8274	2	5	13885	1	11	5738	5	20	2940	5	2	6541	1	3	4453	3	17	3469	1	16	3053	1	7
5	5	4331	5	12	2619	1	20	1819	1	16	2190	5	4	4052	1	6	5053	1	15	2409	5	9	2853	1	18	4463	1	14	6198	1	11	3790	5	3	2033	5	10	4266	1	19	2005	5	2	3227	1	8	2940	1	13
5	1	12339	5	11	5754	1	18	3796	1	5	2507	5	12	4508	1	9	3317	1	10	2886	5	16	3726	1	15	7322	1	2	18447	1	19	2991	5	13	3486	5	20	4359	1	4	2670	1	3	3586	1	6	2887	1	14
2	2	16335	1	1	6132	5	11	11366	1	5	4175	5	20	8530	4	4	9639	2	9	5193	1	18	4908	5	7	12384	1	19	20718	2	15	11311	4	10	8958	4	8	12024	1	3	4513	4	12	4724	1	6	5702	3	16
5	17	5691	5	12	4975	5	20	4355	5	5	2784	5	3	11115	3	16	3976	5	13	4541	4	2	997	5	4	5600	5	18	10494	3	6	10614	1	10	11875	5	14	6304	5	1	4591	4	19	5721	5	9	3759	5	15
5	7	4772	5	15	4881	3	3	6101	5	10	4966	5	2	5891	3	5	2704	3	4	3764	5	1	8816	5	13	5009	5	14	316	3	8	7760	5	17	388	5	6	3454	5	18	2125	5	19	3149	5	16	6710	1	9
4	12	5401	4	19	7063	1	3	13560	4	13	4320	4	8	10438	5	5	6178	2	4	13463	2	11	6288	4	9	7384	5	15	17998	3	10	8652	4	14	5006	3	20	8045	5	16	3727	5	18	7240	4	17	5675	5	1
4	20	7017	4	4	8686	3	6	9139	4	7	7691	5	15	14878	3	17	8185	5	12	11199	5	18	10548	5	2	13098	5	14	9618	3	1	14791	1	19	7376	5	8	9478	5	9	3263	3	13	4560	5	16	4885	1	5
1	20	11892	1	10	9350	5	14	22717	5	17	4204	5	7	28777	4	11	9071	4	15	11852	1	8	7495	5	5	21377	5	4	14694	1	3	12948	1	1	23944	1	18	8835	4	16	8608	1	6	7386	1	2	35991	3	12
5	3	11408	4	16	5048	4	6	6760	5	10	3495	5	18	20351	4	2	5392	4	15	6720	5	4	8856	5	20	5648	5	8	17912	1	5	14464	1	11	3369	5	12	10055	5	1	6098	5	19	10800	5	14	7551	1	9
4	4	6526	5	3	4794	4	10	6743	3	1	5514	4	13	13432	4	5	580	3	19	4737	2	18	8560	5	14	11134	4	2	11099	2	9	8361	2	16	7711	4	11	8429	3	6	5467	3	7	4374	4	20	5860	3	12
4	6	9722	2	10	5789	4	16	7451	4	15	4148	5	1	19533	3	5	4963	5	3	7959	5	18	5723	4	7	8524	5	19	9295	2	20	11104	5	14	8094	4	2	19199	5	9	4865	4	11	5809	2	8	12300	4	17
1	10	8095	1	1	5421	4	11	6554	3	2	3986	5	3	5775	4	12	3277	2	13	2763	4	8	8636	5	6	6459	4	17	19328	1	18	5219	3	15	10670	1	9	9008	1	4	2207	2	19	6753	4	14	3144	4	20
1	8	3871	1	2	4919	5	3	2097	1	10	2234	4	4	2813	5	15	1298	4	18	2168	1	17	2279	5	14	5891	5	12	3827	1	1	4341	3	20	2252	5	11	5183	3	19	2756	1	6	2086	4	5	2065	2	7
5	8	6703	5	10	5666	5	14	9204	4	7	3134	4	12	5354	5	13	5903	4	3	4063	4	5	7493	5	9	7997	5	20	8283	4	15	6510	5	17	9503	5	6	9432	3	2	3709	5	4	4275	5	11	5318	5	18
5	17	4363	3	7	5865	5	6	5944	5	16	4111	3	4	31688	5	14	3320	2	5	1543	1	1	19690	5	15	4190	4	18	8641	1	20	10142	1	9	6004	5	10	8425	5	3	5874	1	13	934	5	19	8005	3	12
2	19	6703	4	15	4412	5	8	5648	2	9	3390	4	11	6600	1	6	3559	1	2	8337	2	20	4876	5	14	5622	4	18	7436	1	7	4951	5	12	5273	2	1	10677	2	10	2636	5	13	3560	4	17	2986	1	4
5	2	13697	5	19	6037	5	7	6235	5	6	3305	4	5	9593	5	10	2696	5	13	3750	5	12	5761	5	15	3416	4	17	11561	5	9	3810	4	16	6294	5	11	6436	5	3	2756	5	8	4096	5	18	2641	5	14
4	13	15073	2	10	3200	1	19	2833	2	9	6024	5	7	2679	1	2	2455	2	5	2032	2	15	2592	3	17	5056	4	16	4424	2	14	2632	4	12	3408	5	18	2895	1	1	2165	2	6	6209	4	8	7176	2	4
5	13	4418	1	19	13928	1	12	4265	3	16	4136	3	9	19021	1	7	5831	1	3	8152	1	6	8378	2	10	11072	5	8	10156	1	20	6072	5	11	4695	5	4	4987	3	1	10507	3	18	8140	5	17	4123	1	5
5	4	7583	1	13	1690	4	10	10349	2	1	12898	4	17	13662	2	15	2973	5	20	4319	4	7	6636	5	6	6072	5	9	19193	4	11	10221	4	14	6922	2	19	13018	2	18	4099	5	2	10350	5	8	3834	2	5
5	12	2388	4	10	4079	3	5	7210	1	3	3642	5	11	5219	1	2	5495	1	8	2417	4	14	3713	3	15	5776	1	17	8449	1	4	6284	5	13	3581	4	9	5443	1	19	2178	4	1	5740	1	7	2429	1	6
2	13	41977	4	12	9564	1	6	8042	4	10	10500	3	7	13713	1	17	4364	1	4	9669	4	2	127280	5	15	16206	3	19	17798	2	1	22420	2	20	7561	1	9	12410	3	11	12041	3	14	14216	2	16	5624	3	3
4	17	4299	4	2	5619	3	12	6328	3	14	4680	5	19	5619	1	13	4523	1	15	2745	1	8	4819	5	9	4934	5	5	7001	1	11	3310	4	7	3251	3	4	19209	4	18	2783	5	20	2283	1	10	5299	1	3
3	11	7087	5	2	21473	5	1	20742	4	10	6303	5	7	18200	5	15	7026	5	18	6691	5	4	5537	3	16	11033	5	5	11044	3	12	7250	5	3	7936	1	9	17501	1	17	4981	1	14	4550	3	6	17250	3	19
1	17	15679	3	16	9913	2	8	10432	5	5	5104	4	9	13958	1	13	6919	1	11	4248	1	15	9415	3	1	18704	4	10	17512	3	3	16903	4	18	11303	1	7	12392	2	20	4641	4	14	13537	3	19	7528	4	2
1	14	5955	1	18	9352	4	7	14137	2	6	2392	4	5	8576	4	1	13589	2	11	3384	2	15	11737	4	4	10736	2	13	22553	1	9	10857	1	3	5849	2	2	15676	2	20	3160	4	16	4636	4	17	5307	2	19
1	1	9049	1	13	4811	3	10	5738	2	20	5211	2	3	11087	3	16	6482	2	19	4904	1	17	5453	5	4	8237	5	15	11143	1	12	5684	4	2	9599	1	9	10629	5	14	2913	2	11	7419	2	7	6225	1	18
5	4	11240	5	2	4499	1	9	42252	1	13	4103	5	5	37478	1	17	2907	1	19	4312	1	1	1531	1	6	7125	1	12	12707	1	16	10655	5	8	8686	5	11	5813	1	14	5126	5	3	15416	5	10	2875	1	15
5	9	9195	4	1	5303	1	17	5111	4	5	5569	2	13	6632	2	3	1227	2	10	5627	1	15	7230	5	19	4469	4	8	24334	1	12	3258	2	7	1303	1	11	7223	4	16	3019	4	2	9991	3	18	5037	5	4
2	2	6871	5	5	4111	2	13	4370	2	16	2824	2	8	7592	2	20	2800	1	9	3589	4	14	5858	4	4	6988	4	11	6669	1	3	5977	5	1	6416	2	7	5709	1	6	1878	4	19	4138	2	12	3448	2	17
5	3	22339	2	6	8131	5	20	18229	5	9	6092	5	15	17768	4	18	4920	3	11	30500	5	17	9084	5	5	11066	5	1	52778	4	14	13627	5	7	16006	4	4	40039	5	16	2357	3	10	14768	2	12	13156	3	13
1	19	6777	3	20	7162	1	7	7576	3	17	22408	4	15	28994	1	2	7190	1	5	3096	5	18	6448	2	1	140388	3	4	40626	1	11	6206	5	3	16408	2	14	11895	1	16	4542	2	9	27828	1	12	6021	1	8
4	3	8070	3	13	5374	2	14	8911	2	15	4770	4	5	21603	2	20	4049	3	12	5522	3	6	7342	3	19	16466	2	18	6407	2	11	6675	2	17	10389	5	7	9347	2	9	3470	3	2	4609	3	8	5773	5	1
5	16	10568	4	10	22328	1	4	8465	1	11	9760	5	12	12925	4	18	4371	1	17	7015	3	9	13357	5	1	11336	2	8	14869	1	15	9525	5	3	901	2	6	15144	2	20	4317	4	19	10285	2	13	6595	2	5
2	1	21385	4	11	7358	2	7	9976	3	8	4079	3	10	32479	1	6	4435	1	16	4282	5	4	8497	1	17	6062	2	12	35482	1	19	5664	4	2	10264	1	15	9874	1	18	3626	4	14	4360	1	5	26416	2	20
3	6	9447	2	19	13852	5	11	11019	3	12	5431	4	9	15934	3	18	5242	3	1	16402	2	20	9084	5	14	6030	4	4	12578	4	10	12417	2	16	9957	2	17	26980	4	15	6760	3	2	10507	4	8	11095	2	3
4	12	10117	5	7	7817	1	17	12995	1	15	9719	5	4	9876	1	14	3635	1	1	5667	1	11	13369	2	9	24326	1	20	36506	1	10	5928	5	16	9499	3	2	14419	1	5	7532	4	18	6922	2	19	7049	2	8
1	10	6557	2	1	18418	4	20	7529	5	17	2474	4	6	8820	5	19	1820	4	18	4135	1	13	6149	4	5	8721	5	3	11663	2	2	7580	4	8	22134	2	14	8366	5	9	2210	4	7	4618	5	11	3891	5	15
5	2	6782	5	19	6038	3	7	3996	1	1	6493	5	15	6447	3	9	5682	2	4	4242	2	8	11095	1	6	5344	2	11	8919	1	5	4915	3	14	5349	3	12	8999	1	10	5874	4	20	4803	2	17	4137	3	3
5	19	4417	5	7	8142	4	20	8530	1	1	5562	5	11	8284	4	10	7971	2	2	34935	5	16	8923	4	14	10084	3	6	21004	1	15	9265	5	18	5802	5	12	10060	3	13	5327	4	17	3900	2	9	8205	2	3
2	19	4752	4	15	4242	3	17	2645	2	14	2784	3	6	13005	4	10	3185	2	7	3292	2	11	7080	4	13	6820	2	1	10708	2	8	2384	4	4	2764	5	9	6049	3	12	3458	3	18	2358	1	16	3559	2	2
1	10	8377	2	11	6508	4	2	13437	2	1	8601	3	12	62352	5	4	6905	5	18	5091	2	3	10224	5	15	8477	5	19	9613	3	16	12692	4	5	6485	1	17	13098	3	20	4290	2	9	12095	5	13	5548	5	8
1	15	4286	1	13	6734	5	14	8395	5	20	2576	4	12	5019	5	8	2496	2	4	5521	3	9	19783	5	11	5903	5	1	7667	3	18	12832	1	19	8500	1	17	7634	2	2	951	4	16	8166	5	5	3644	1	7
1	9	19168	1	7	11888	1	20	10167	3	19	7461	4	2	10810	1	4	5183	1	3	5002	1	5	7724	5	10	7665	2	1	33041	5	6	9107	4	18	6896	1	17	6885	1	13	6849	2	11	11051	1	12	10400	5	14
1	17	24954	4	2	24229	2	18	20127	5	7	2245	2	16	8549	4	9	5878	2	13	3366	1	12	5398	4	4	8018	4	11	19971	2	20	11369	4	15	7666	1	10	4737	2	6	5943	4	1	8311	4	8	11511	3	14
4	6	52481	4	16	9102	4	8	9448	2	20	18451	3	11	13233	2	5	152049	3	13	7449	1	9	8450	3	3	8722	3	19	120818	2	1	28132	4	12	12882	1	4	24085	3	10	6667	2	17	8665	4	14	6586	1	2
4	9	10451	4	3	4170	4	16	4904	2	5	3084	5	19	5595	2	2	7166	1	13	3542	3	11	7361	4	7	8717	2	20	8531	1	18	5402	4	8	7176	1	1	19888	1	15	2682	4	4	3819	2	17	4440	2	6
1	13	7088	4	19	6488	5	18	12317	4	20	3402	3	2	7354	4	7	2935	1	3	5900	1	14	7908	5	15	14943	4	10	23106	1	6	8132	4	1	6875	3	17	6083	2	11	3971	3	9	7476	1	5	5623	2	8
1	11	5317	1	15	3388	5	3	4435	3	1	5625	4	2	6110	4	13	2343	5	10	2254	1	4	3061	5	5	6064	5	16	5851	1	7	2577	4	9	4323	1	12	5734	3	18	3538	3	8	3109	5	19	2566	1	17
5	19	9137	5	10	9980	2	1	13519	1	3	4052	3	4	16954	1	5	3766	2	11	5697	4	14	7518	3	2	14085	3	20	26991	1	16	9035	4	13	15751	3	12	12955	2	7	4200	3	17	5102	2	18	6317	1	6
2	14	10020	3	9	4467	2	12	10669	5	8	3529	2	17	6068	1	19	2758	2	1	2408	2	15	9605	5	6	6628	3	16	8079	2	5	7266	2	10	10101	1	11	5400	5	13	3207	1	20	6940	2	18	3792	2	7
2	15	7099	4	16	7186	5	20	6110	4	18	5188	1	2	13225	3	4	6211	1	14	5625	1	1	15547	4	3	7845	4	19	9884	3	9	9087	1	10	7220	2	12	8096	3	8	9953	4	6	4890	1	17	7188	1	11
1	15	6867	1	18	5801	2	7	11051	5	4	3429	2	20	6833	4	12	3717	2	14	3797	1	16	4233	5	17	8019	5	9	6531	2	19	4099	2	2	9967	1	10	6400	3	8	3401	4	1	12247	5	3	6115	4	11
3	12	14635	5	7	15703	1	11	5715	1	15	2906	5	13	8244	5	20	8293	2	2	26379	1	10	5838	5	3	7381	5	4	15332	2	9	9221	1	19	7616	1	17	4101	1	5	2817	1	14	10322	1	8	4416	5	6
5	4	5554	5	15	7013	5	14	15761	4	18	5109	5	1	9549	1	10	3121	1	17	9785	5	11	7032	1	8	18337	4	12	26269	3	7	8937	5	3	5782	5	16	6424	4	19	2946	5	5	3788	1	2	7626	1	20
4	5	5857	4	15	4595	3	14	6287	3	9	4320	3	6	8904	3	16	2870	2	17	4908	4	13	4774	3	18	4770	3	7	6770	1	12	5608	5	8	4299	4	19	7148	2	3	4635	3	4	2488	2	10	4571	2	20
1	4	6900	3	6	7614	2	13	6549	5	2	8366	4	7	9165	2	14	5972	3	11	4634	1	15	4761	5	8	1918	4	18	17147	1	9	9655	2	1	6494	2	19	14571	4	3	4562	3	10	4243	2	5	4906	1	16
5	2	4408	4	13	8554	3	16	17324	4	6	5241	5	15	7462	1	10	3208	1	9	5269	4	3	5411	4	18	788	2	4	8976	1	12	6147	5	20	4289	4	8	5559	1	1	4383	4	19	1029	3	5	4563	5	17
4	4	10177	5	6	4283	3	19	6339	3	16	3516	4	12	7961	2	14	3547	1	1	8579	5	15	6436	5	5	7618	5	3	12919	1	10	4880	5	17	4916	2	8	7629	1	9	2628	4	11	4749	1	18	4984	3	7
4	7	5646	3	3	4937	3	18	7149	2	11	3350	3	6	7521	4	15	5525	2	2	9979	5	4	6134	3	10	4550	2	9	9796	1	12	5935	5	13	6583	3	14	7712	1	8	3954	5	1	6635	1	5	3766	3	17
2	13	10448	5	16	5496	1	9	8210	4	15	6144	2	18	10604	3	11	9370	1	5	5813	1	3	9359	5	4	20787	2	1	5255	2	17	10988	4	8	6879	5	7	7697	4	6	10933	5	19	6055	5	20	5448	5	2
4	20	3013	3	17	4184	4	7	9400	2	14	1994	2	15	3408	4	13	2274	4	19	1966	2	16	3669	5	5	3926	2	10	7079	1	3	3228	4	9	3194	4	2	12120	1	18	2155	3	1	13250	2	6	3243	2	4
5	16	9801	4	12	7563	1	8	70886	4	11	4808	1	6	11645	5	17	10360	2	1	5481	5	9	10425	5	10	7375	2	3	12637	1	13	5028	5	15	5597	1	4	14458	1	20	3157	1	18	4551	1	2	6847	1	7
1	2	10034	1	13	7103	5	10	6338	4	16	6550	5	5	13734	4	9	8344	2	4	4216	2	18	1102	5	11	6173	4	17	1148	1	7	6328	5	19	8803	1	12	10872	5	20	6300	4	15	11801	5	1	13261	1	6
1	5	5553	3	12	6477	2	3	6363	4	14	5736	4	4	7160	4	13	3208	2	8	2910	3	15	7479	5	19	8385	4	7	11105	1	18	4663	2	1	9110	2	16	7577	3	9	2952	4	17	4054	4	20	10248	1	6
4	16	6016	4	12	4840	1	10	5503	2	4	5007	2	11	18024	1	1	6893	1	19	4784	2	3	12904	2	14	8025	1	17	8960	1	6	5272	5	7	5800	4	5	6840	1	13	3343	4	2	7349	1	20	4560	1	18
3	14	5567	5	3	7400	2	9	12334	2	4	7966	5	15	9084	3	12	8651	1	16	4916	5	1	13261	2	8	11217	1	6	13635	1	5	9051	5	10	7734	3	2	17068	1	11	6301	4	20	4917	1	19	4201	3	13
4	19	7744	3	8	6351	1	17	3804	2	13	3165	3	12	6987	1	6	3407	1	7	3826	4	4	19524	1	1	13508	3	18	61843	1	9	37927	4	11	7149	5	15	6943	3	16	23741	5	14	4797	4	5	6621	2	10
2	4	11008	2	13	10213	4	8	11773	4	17	4664	2	20	10675	4	3	5228	2	7	12492	2	19	7154	5	18	7873	4	9	21915	2	14	4138	2	15	9439	2	2	22265	2	6	9831	2	10	8311	3	11	9547	2	5
3	5	9511	4	15	11405	2	8	9957	4	9	5658	4	17	7308	2	20	2911	2	2	18238	3	6	8292	5	1	9878	3	7	13562	2	19	7076	5	11	8379	1	13	9967	2	18	4904	1	14	5002	1	12	6315	1	16
4	7	6603	5	10	2434	1	6	4536	4	4	7401	5	2	6692	2	20	2921	1	19	1719	4	14	6511	4	5	12560	2	17	6320	1	8	5166	5	9	4005	4	12	6958	4	15	3158	5	18	1945	1	13	2776	1	16
1	15	9419	4	12	6719	3	13	77238	2	6	11761	1	7	16362	4	14	3822	3	16	6300	1	8	7113	3	9	9269	5	11	16400	1	5	7958	4	2	10104	4	10	11158	1	1	6629	4	17	3865	2	4	12648	1	3
1	5	4698	4	11	4907	2	2	9853	4	4	6007	4	15	8312	2	7	3330	2	20	4262	4	8	5343	5	16	5660	5	19	17334	1	10	5494	1	6	4288	1	3	8129	1	12	3591	1	17	6068	2	14	10757	2	1
3	16	8718	2	19	5066	3	2	10715	3	14	4915	4	11	4646	2	7	3705	3	1	7099	2	13	3949	3	17	1683	2	15	7751	1	4	4885	4	5	3749	2	10	5297	2	9	3524	4	8	2845	2	18	3367	1	12
1	18	11492	4	15	23579	5	3	5031	2	7	3640	2	8	75600	4	16	4146	5	11	4391	2	4	7585	5	17	7652	5	10	10444	1	5	22669	1	20	26786	4	14	8325	4	13	2682	4	19	28794	2	12	5792	5	2
4	12	6375	4	3	6194	3	5	13677	2	14	4625	2	2	18076	2	19	9957	3	13	4836	1	10	7867	5	1	8196	5	4	12095	1	9	6518	5	7	6393	5	17	6270	4	16	2418	3	15	6795	4	8	5406	3	11
5	2	11872	2	15	3979	3	10	6992	2	12	9766	4	9	10990	2	11	2966	2	16	4783	4	3	8445	4	14	13280	2	8	24248	2	6	5921	5	17	5687	1	18	8728	1	19	2803	3	1	13834	3	13	4712	2	4
2	8	10399	3	5	7559	2	19	16890	4	4	5493	2	15	13052	5	7	6340	5	10	3811	4	17	15108	5	16	7574	5	13	10188	3	1	19154	4	11	5030	1	12	17996	4	18	2743	3	9	7529	5	3	5252	4	2
5	5	5495	5	10	5488	2	15	5995	1	7	4592	4	9	12542	1	13	2648	1	14	4693	4	17	4225	2	20	5962	1	16	11623	1	3	7585	4	4	5931	4	6	6229	1	2	4676	4	18	3775	2	19	7170	2	11
1	9	10104	1	18	7026	5	3	5442	5	4	5460	1	5	11645	5	10	4994	2	20	11435	1	14	10795	5	6	6427	5	17	8563	3	11	16048	1	15	457	1	7	6185	5	1	4310	1	8	29358	5	2	25642	1	12
5	18	6568	3	20	28219	1	7	18318	1	16	5368	1	9	26567	2	19	8281	1	10	3290	5	17	13382	3	14	16667	1	3	36852	1	8	7964	5	12	9884	5	1	20867	1	6	4284	3	5	16058	5	2	17317	2	4
5	13	3391	5	17	94985	1	20	4304	1	5	5190	4	14	3736	1	8	2068	1	3	3664	5	11	6335	2	9	73111	1	2	4108	1	18	6250	5	10	8499	5	16	6239	1	4	3095	2	7	6264	1	6	81242	1	19
1	9	12541	4	8	6216	2	18	7734	2	3	30996	4	6	10142	2	13	7436	2	20	5432	5	1	11221	1	14	14497	2	11	16361	1	10	3191	4	12	17693	5	17	3779	3	7	41757	5	4	16988	1	5	6374	1	16
5	18	3698	5	5	3697	1	20	6652	1	13	4435	5	15	4791	1	1	6394	1	2	5818	2	14	3852	1	11	5659	2	4	11161	1	17	3402	5	7	4369	1	9	9874	2	3	8190	4	10	7544	1	19	7849	1	6
2	13	5625	4	20	20081	4	1	19597	4	4	4246	2	9	31200	4	10	7320	3	17	10357	2	14	8145	4	11	14125	4	15	12925	1	6	6254	4	3	9873	1	19	7865	1	7	3448	1	16	8255	4	5	9673	1	18
4	6	4235	4	12	5951	5	17	4884	2	5	2717	5	7	40822	4	18	2821	2	9	3300	2	16	20188	5	15	5554	5	19	8447	1	13	4718	1	2	5394	5	10	6852	1	4	2216	4	1	4464	1	8	2581	3	20
2	20	11167	2	8	8783	4	16	7584	3	5	10809	2	15	7882	4	11	3084	1	13	4478	1	2	6133	5	3	17262	5	10	13667	3	18	1877	5	7	10118	3	17	13176	4	9	3749	3	19	8234	4	12	6323	1	14
4	8	6512	2	5	6840	4	15	10577	2	9	4057	5	17	9085	3	11	4504	4	4	4674	1	14	7909	5	1	15014	5	2	8630	1	16	5908	5	18	4725	3	7	11191	1	20	4987	3	13	5310	2	10	3812	5	6
4	18	6409	4	19	6074	5	20	6139	5	15	4285	4	13	9611	4	7	9869	2	4	12520	1	6	5572	5	14	13072	5	2	12457	1	12	8738	5	1	24422	4	9	20450	1	11	6565	4	3	14288	2	5	17209	1	17
2	13	6850	1	7	5610	5	9	4575	5	17	3234	1	14	7041	3	16	5485	3	18	3383	1	8	5532	5	1	6120	5	12	12401	2	15	7866	3	2	9260	4	10	10283	2	4	5920	4	3	12051	3	20	3952	2	6
1	15	12701	3	1	30860	5	16	11797	4	10	18609	2	18	19481	4	14	12064	1	3	7342	2	13	16126	5	17	13355	3	20	29044	1	8	9709	4	2	20602	1	19	12580	1	11	9176	1	12	16159	1	4	32055	1	6
3	2	4902	4	5	3038	1	17	4786	1	18	1433	4	8	4845	1	11	2942	1	3	2718	4	6	4255	1	10	7566	2	16	8003	1	20	4225	3	13	4665	5	4	4334	1	15	1722	4	1	4045	1	7	3130	2	19
1	4	17786	1	3	7018	2	10	5089	1	12	3112	5	16	5256	4	11	4240	2	6	3521	1	18	4880	5	5	8657	5	1	21576	1	17	4296	5	14	7058	5	2	6671	1	9	3320	2	7	3495	1	20	4129	1	13
2	10	4984	4	8	4672	5	16	10859	4	7	3174	4	9	6156	4	15	3921	2	13	2984	2	18	4078	5	19	5734	3	6	14232	1	1	9189	4	14	4359	2	5	4937	4	4	3062	4	2	8156	2	11	4156	2	17
5	6	6918	5	14	6846	4	19	11169	2	20	5068	4	3	13590	2	8	11965	3	12	11853	5	13	4903	5	16	8434	5	9	13122	1	15	13104	5	1	5006	5	2	27367	1	11	2728	5	5	4106	3	17	5886	1	10
4	16	6672	4	19	1423	4	13	13441	1	1	4442	5	20	9821	2	8	9102	4	5	17600	3	3	11921	5	6	7836	3	17	16069	1	4	6933	5	12	5251	3	9	22671	1	7	3436	4	2	6322	5	10	7555	1	11
1	7	8385	2	12	5396	4	15	11546	3	3	4055	1	8	4518	3	4	4680	1	10	8615	1	18	5684	5	5	5878	5	17	8588	3	20	6604	5	11	7626	1	6	11072	1	1	5381	1	2	7849	2	16	10334	1	9
2	7	3942	1	9	5432	5	6	4147	3	16	4531	1	5	7487	4	11	4539	2	13	3160	1	10	7438	5	12	4970	5	1	11908	3	8	9830	2	15	4268	1	3	9061	3	18	2554	2	14	4416	3	20	4067	5	4
2	19	5885	4	6	11128	2	9	15836	3	12	17271	5	14	9686	1	3	2684	5	5	1600	5	10	9316	3	16	8780	1	20	30831	1	11	4864	5	4	17837	5	15	4596	3	8	11316	5	17	3803	1	1	5022	1	7
5	4	9696	1	6	8736	4	18	16321	4	14	11104	1	12	20985	1	10	4697	5	7	3583	1	3	10631	5	15	15399	5	20	9217	2	9	6863	4	2	25074	2	8	20745	4	17	6807	4	1	14960	1	11	8831	1	19
5	3	8147	1	16	7517	2	9	6172	4	11	4484	2	8	8189	2	1	5355	1	6	3486	1	19	5018	4	13	9435	3	5	6683	1	4	4333	4	14	8300	4	20	17388	1	10	2589	5	18	5348	5	7	4204	2	2
4	20	5890	4	19	5633	3	3	19027	4	14	5515	1	9	9158	1	13	3258	1	7	4639	1	16	5887	2	18	17756	1	5	25487	1	6	5760	4	10	4836	1	15	10037	1	11	2654	5	17	4333	5	8	4663	1	12
1	18	3255	2	7	4460	2	6	6748	5	11	4846	5	5	4971	3	16	2759	1	9	3990	1	2	6089	2	8	6034	4	1	8641	2	12	7829	1	13	3832	1	19	4190	2	17	4500	4	10	5088	4	15	3282	2	3
2	9	10510	2	16	4350	4	19	5216	4	8	4234	2	5	10341	4	12	5726	2	6	5009	2	20	4938	4	15	9516	4	13	6628	2	3	8913	4	2	6286	2	7	37642	4	17	7189	2	1	20649	2	14	3875	2	4
4	14	6016	3	15	3453	2	7	6725	1	6	4083	3	13	4864	2	11	2449	1	20	3128	2	19	5794	1	5	4904	2	10	6629	2	8	4207	3	18	7151	2	2	8049	2	9	2888	4	12	2325	2	1	8137	4	16
5	5	6120	5	19	3440	1	6	7664	1	9	3200	5	3	11593	1	7	2280	1	1	6279	5	13	5984	1	15	4529	1	20	15720	1	16	4447	5	18	3736	5	2	6976	1	4	2319	3	12	6040	1	14	4688	1	17
5	19	6721	4	12	9928	1	17	8495	1	13	4390	5	7	7592	2	11	6356	1	9	7426	4	3	11704	2	16	14063	5	1	25733	1	20	5375	5	10	6077	5	5	7343	1	8	4607	5	15	5362	1	14	8172	1	6
2	14	11302	4	3	80073	1	5	10079	1	19	3479	5	13	10549	1	18	2737	1	15	5272	5	7	4461	4	12	10716	4	1	32388	1	9	8966	5	4	3233	5	6	8226	1	10	2375	5	2	7909	2	8	4282	3	20
3	16	4809	5	6	8359	2	4	8991	2	17	75646	4	20	6201	2	8	2672	1	3	62975	3	19	12127	2	2	2404	2	5	72641	1	9	4119	5	18	3096	5	10	10648	1	12	2176	3	13	3007	2	15	2663	2	11
3	14	7848	5	13	5119	3	4	13800	4	15	2672	5	12	10708	2	11	4595	2	5	4955	4	2	15186	4	6	9504	4	8	9856	1	7	6661	1	20	5925	5	18	8499	2	1	5218	1	10	6432	1	17	4235	4	16
1	18	4007	1	13	5336	1	9	4660	5	17	3273	1	7	8263	4	16	9586	2	11	5187	1	3	5695	5	15	5580	5	10	6383	4	6	6700	1	1	7756	1	20	5000	4	12	4847	1	5	3753	5	2	8963	1	19
2	14	18333	4	2	19399	3	18	12549	3	10	13667	3	20	9483	4	3	7134	3	17	6899	2	6	5744	4	13	12749	4	11	33732	2	19	10650	3	15	13517	2	1	11588	2	12	3835	3	8	14733	3	5	12468	2	16
4	10	3593	4	1	10397	2	19	4336	2	18	2326	4	7	4743	2	8	2103	1	17	3323	5	15	9048	2	4	5580	2	2	34920	1	6	4305	4	16	5290	4	5	4308	2	20	1831	4	13	2608	1	11	2986	1	9
4	6	15473	5	16	2238	5	8	1611	4	4	5354	4	13	18173	3	3	15117	2	1	15150	3	19	9665	5	14	10539	2	2	27963	1	10	15073	5	5	9870	4	17	9591	1	15	4900	5	9	5563	5	18	10944	2	12
1	8	10843	2	2	23205	1	17	10213	5	14	3681	1	11	10903	2	13	6842	2	15	5408	2	3	21070	5	6	6188	2	4	17857	1	16	7184	4	10	16806	1	1	11896	2	5	6899	4	9	9739	2	18	4443	1	7
5	15	5049	5	5	4048	2	4	6844	2	9	3465	5	2	9585	2	6	2451	1	10	5719	4	14	4983	3	19	4516	1	3	11487	1	16	7381	3	8	6871	2	20	7718	2	1	5368	5	13	3334	2	11	3467	1	12
5	20	2260	5	8	3174	2	12	6461	1	5	4765	5	10	3459	2	14	2342	1	16	3126	4	2	8628	1	13	6939	1	4	8346	2	18	5276	5	11	2375	4	9	7718	1	3	2165	5	1	3042	1	19	2495	1	17
5	16	5945	5	15	2380	1	3	16155	1	1	7374	5	5	5320	1	2	2320	1	4	1812	5	19	3356	1	18	4910	1	7	5600	1	11	4201	5	17	5169	5	10	5231	1	13	3076	5	8	2579	1	6	3260	1	14
3	7	6556	4	12	6611	3	14	15991	1	10	3776	3	11	7580	1	18	5121	1	15	4142	2	16	8314	5	1	21801	2	8	21251	1	20	4270	4	5	11034	3	13	9994	2	3	4959	5	9	4619	4	17	3876	1	19
5	8	7955	4	19	4282	2	6	2903	2	4	4497	5	3	5539	1	11	13714	1	9	2568	4	16	3894	3	12	7816	2	13	25093	2	17	3378	5	5	3804	5	1	5972	2	15	2571	4	20	3034	3	10	3815	1	18
2	6	7419	4	16	4084	2	20	8184	3	13	10052	4	7	9033	2	17	2550	1	11	2033	2	14	3383	4	19	7997	2	1	19713	1	15	4800	3	5	13283	4	3	8026	3	18	3903	4	10	2850	1	4	3535	1	9
2	20	8301	4	18	9745	4	6	7215	5	16	3271	2	15	11441	5	13	3420	5	17	6627	1	9	5982	5	1	2635	5	19	19348	5	10	8801	4	12	6424	1	8	8438	3	2	7977	4	14	7976	5	4	5218	1	3
5	3	8155	4	7	6698	3	5	6902	3	14	5117	4	9	7341	2	13	3145	2	12	6597	3	4	4822	3	11	6138	3	20	6576	3	2	7018	3	15	3282	5	1	10807	2	16	2834	2	18	17501	3	17	17296	3	10
5	10	11033	4	1	11782	2	14	7454	3	5	11768	5	11	8885	2	4	5799	1	15	5275	3	3	12969	3	18	11165	1	20	13447	1	2	11303	5	16	6611	4	13	6328	3	17	3918	4	19	4283	2	7	7704	2	9
4	1	8940	4	9	9329	1	11	2663	1	4	2203	5	2	12001	1	20	1872	1	6	2938	4	7	5093	1	13	7012	1	14	6184	1	3	4912	5	12	2906	1	19	5322	1	10	2027	5	16	2946	2	15	4457	1	17
2	12	9740	2	6	5699	3	9	8679	4	10	6189	4	17	5780	4	19	4560	2	16	7025	2	8	5503	5	7	8026	4	13	8504	2	5	6650	4	4	9003	1	20	11501	2	14	4145	3	18	4360	3	1	7570	2	11
1	19	9345	4	2	6517	5	17	18605	5	6	5399	5	5	9329	5	20	2975	5	11	3464	1	14	4025	5	4	9186	5	18	6240	1	10	11855	5	9	6192	1	12	19120	5	7	3352	1	15	7986	5	1	19383	5	3
5	20	7046	4	16	7418	2	15	9143	1	11	3223	2	10	13373	4	2	8831	2	18	5940	5	14	6732	4	8	12958	2	19	10687	1	3	7101	5	12	5410	5	7	15616	1	6	5042	5	17	3670	2	1	8079	1	13
4	5	33325	3	9	11736	4	13	14752	1	11	7929	4	4	20743	2	15	16537	2	18	22250	5	7	23729	4	14	17063	4	1	65514	1	3	19696	1	8	15783	2	20	12944	1	19	5071	4	17	12583	2	2	1524	4	12
5	10	4297	5	8	5951	1	11	6598	1	18	4539	5	2	9181	1	15	4154	1	1	3401	2	4	9868	4	20	11185	1	17	6292	1	3	5778	5	7	3991	5	13	5824	2	16	7375	5	19	3468	2	12	7508	1	14
4	11	14518	2	16	19875	2	15	15505	4	7	17243	5	20	18088	2	1	25558	1	14	15929	2	9	18791	4	5	18175	2	3	61854	1	4	33902	5	2	18068	1	17	13309	1	13	8388	4	18	9735	1	8	9676	5	12
2	2	12329	5	14	23769	2	9	16960	3	8	5699	4	16	56859	2	11	8110	4	19	9720	4	20	13000	2	12	46609	2	5	20620	3	4	20040	2	17	14690	2	7	11680	2	3	6059	2	18	11809	2	10	8450	5	13
3	9	6160	5	10	7576	4	14	5353	2	20	4248	5	13	10119	2	6	4711	2	3	7721	5	12	6137	1	8	10120	4	19	11559	1	1	10290	5	2	8838	5	4	8295	2	17	6153	5	15	4279	1	5	12672	1	16
3	1	4006	2	18	11149	4	17	7092	4	15	3227	3	8	9691	4	12	3979	4	16	16895	3	19	36404	4	14	8296	4	3	53743	3	10	221905	2	9	79230	3	13	3888	3	5	2969	2	11	6460	2	7	8428	4	4
5	8	27491	1	10	17153	1	13	6384	4	7	16445	1	12	1018	1	9	5682	1	18	7418	2	6	50061	5	3	11412	3	2	10533	1	5	29104	4	4	14089	4	20	24568	2	1	8760	4	11	7190	1	14	11981	3	19
3	19	5249	4	12	6176	3	18	9569	3	13	3416	5	9	5983	4	2	5984	2	11	5400	2	1	8213	3	16	7142	3	14	8752	1	5	6608	4	15	5168	4	6	7903	1	3	6295	3	7	6056	2	8	5614	1	17
3	5	14203	3	11	5285	4	7	8182	3	6	6711	4	2	16014	1	4	3797	1	10	2624	1	8	4696	5	18	13724	3	20	5920	1	19	5180	1	13	3830	1	1	13720	2	16	5116	1	15	4171	1	3	5241	3	17
3	20	7556	5	9	3952	4	15	8773	1	13	2568	5	6	20296	1	18	3031	2	5	6753	5	8	5676	5	17	5424	2	10	31655	1	16	4935	5	14	5093	4	3	13092	1	11	2535	4	19	3509	4	4	1171	1	1
5	6	7374	2	16	5455	1	4	19544	2	17	4062	2	9	19525	1	20	6377	1	8	4236	1	2	6821	4	19	10468	4	11	16562	1	18	6312	5	13	6175	2	10	10066	1	12	3200	3	3	2480	1	15	4216	1	5
5	2	5340	5	4	2876	1	17	4274	1	11	2145	5	8	3494	1	15	2013	1	19	4059	4	16	852	1	6	2532	1	5	8929	1	3	3275	5	10	9476	4	13	3907	1	12	1929	5	1	3933	3	7	1305	1	14
1	20	4900	1	5	5292	4	9	3624	5	1	4836	2	14	4452	4	11	2854	4	7	3470	2	17	3244	5	13	4806	5	4	7224	3	3	5612	2	6	4652	1	18	3780	4	8	2267	2	15	2259	1	2	10428	2	16
1	15	22822	1	1	11428	4	20	95060	1	8	11376	1	3	8854	1	6	6884	1	18	4850	1	2	13521	5	11	36000	1	13	21038	1	19	4316	5	4	10062	2	9	20400	1	16	4122	1	7	20964	1	17	5498	1	5
5	13	10950	1	15	6067	5	9	11801	5	17	3334	1	4	13032	5	12	3334	5	10	2766	1	20	6048	5	7	20999	5	14	17748	1	11	35180	1	16	5650	1	6	7365	5	5	3235	1	8	4917	5	18	4033	1	19
1	14	11094	1	18	4860	5	1	8886	4	8	4688	1	15	9219	5	9	4656	5	17	8812	1	3	15953	5	7	7453	5	5	9578	3	6	16140	2	10	5703	1	11	8719	5	20	5327	1	2	14125	1	16	5813	5	13
5	12	12885	5	19	3946	1	5	11644	1	14	6835	5	7	7368	1	11	4251	1	20	6029	5	9	3818	1	18	6166	1	6	13436	1	2	14790	5	1	3288	5	10	7717	1	17	2881	5	16	6834	1	4	3983	5	8
2	3	6311	2	11	3826	4	5	5632	4	14	2451	4	8	4436	5	13	2191	2	9	3130	4	2	3646	5	6	8169	4	4	4896	3	16	2645	4	20	5125	4	19	5599	3	17	1968	3	15	2560	4	18	2656	1	1
5	20	16014	1	19	4762	5	16	12120	4	1	7717	1	6	10888	5	4	6106	1	18	5990	1	7	4673	2	5	8255	5	15	7343	2	3	9600	5	8	4972	1	13	6001	5	14	10124	1	17	3320	1	9	8111	5	12
4	8	10736	4	19	11422	4	10	9022	5	15	2967	1	11	6822	4	17	5526	1	6	4366	1	13	3702	5	5	6754	5	1	5359	2	9	4337	1	16	5102	1	2	12052	5	3	3788	1	18	3144	2	14	7823	1	12
5	6	13686	3	7	9566	4	17	11330	5	3	5210	5	8	9732	2	13	3334	2	20	4733	3	4	7665	5	9	6282	2	18	8271	1	12	8301	5	10	3549	5	16	14918	1	15	4698	4	11	6903	5	19	6550	4	14
5	1	13969	5	19	7205	5	17	5984	5	12	11141	5	2	7383	1	9	2896	1	5	9680	5	20	7150	5	15	7366	5	10	20549	1	11	3845	5	13	4247	5	7	6671	1	14	2470	5	8	5973	1	4	5499	5	16
4	4	6835	2	1	11600	4	7	7508	5	8	3247	5	20	8018	4	5	3461	5	14	6738	1	17	10654	5	12	4866	5	10	7204	4	13	7556	2	9	9456	2	15	9470	4	2	18385	2	6	7211	4	16	9522	1	18
1	13	9917	1	1	7662	5	7	5672	3	5	5278	1	2	10613	4	17	3264	1	14	5608	2	12	6199	5	6	7735	5	20	14665	1	4	8607	1	15	5319	1	8	9367	3	18	3680	1	10	8455	4	11	7311	2	16
4	18	8348	1	8	4058	1	10	7986	1	11	2139	4	1	25312	1	6	2735	1	5	5765	2	16	14659	1	2	10790	2	4	12499	1	14	4459	5	20	4559	4	9	10471	1	19	2744	2	7	2931	1	17	3342	1	3
3	15	4224	3	12	5387	2	17	5941	5	9	2660	4	10	5567	5	20	2384	4	5	2944	1	8	3351	5	13	5502	5	6	7353	1	11	4402	1	16	5023	1	18	5934	2	4	3146	3	1	6753	4	14	3234	1	7
5	3	7269	5	17	4602	2	13	7806	3	2	8123	5	20	5578	2	10	4803	2	16	4718	4	19	7434	4	8	9363	5	5	78495	1	11	4890	3	14	6457	4	1	13327	1	6	4414	4	4	5303	1	18	4247	1	9
2	16	4518	1	17	5494	2	14	6635	4	6	5181	2	11	8385	3	19	4327	2	20	3598	4	10	5443	4	7	6195	2	18	5845	2	5	6456	5	8	4845	2	12	6845	2	9	3493	3	2	11402	2	1	8992	4	3
1	16	9864	5	18	4346	1	14	4547	4	7	6105	4	4	7412	1	1	5364	1	20	3193	1	10	3900	3	2	6779	3	6	11974	1	3	5032	4	9	6775	5	17	7036	5	19	4303	5	15	6233	5	12	11250	1	11
1	6	13534	2	19	1298	4	18	8606	5	11	5399	5	20	8417	4	14	7646	5	15	8417	2	9	8599	5	2	15200	5	17	9501	2	5	8934	4	10	10834	4	12	9951	3	7	4116	1	1	10058	5	8	4619	5	16
3	18	8333	1	11	6706	3	16	5976	5	7	4099	3	5	13011	4	8	4789	2	15	4511	5	3	4655	5	10	10132	5	14	15500	2	17	7221	2	4	6336	2	2	12007	1	6	3888	4	20	6406	2	12	5269	1	9
5	20	4450	4	2	6950	2	17	11501	1	8	5034	4	16	6884	1	4	5000	1	5	2784	4	19	5501	1	18	7034	1	1	14567	1	12	9752	5	6	5601	4	7	10017	3	9	4334	5	11	7067	2	15	5284	3	3
5	11	5193	2	1	9580	5	9	14227	3	15	3162	5	18	4748	1	7	2820	1	2	5002	5	4	6513	3	6	6856	1	16	12437	1	20	4502	5	5	4825	4	17	5508	5	10	269	4	8	3436	2	13	6544	1	14
1	11	15635	3	1	12830	5	14	11219	3	19	4673	3	10	7214	4	15	3335	3	16	5534	1	9	10614	4	3	26487	5	2	24812	3	6	8862	1	13	12728	2	8	11779	2	4	8279	3	20	3383	2	7	5052	1	5
2	10	25724	2	12	23040	3	19	22214	4	2	27096	2	7	20108	3	14	13431	3	13	14149	2	5	16878	5	15	17940	3	3	31777	1	8	20436	4	18	18267	1	6	34616	2	4	14382	4	20	27393	3	11	18689	2	17
4	2	4468	4	8	2685	1	10	3156	4	16	4512	5	19	4048	1	18	2112	1	13	2246	2	11	8725	3	7	8261	3	6	8542	2	17	3858	5	3	2847	4	14	11133	3	1	4867	4	12	2621	1	15	3084	1	9
2	10	9098	1	6	5744	5	3	13534	4	8	4114	4	11	6141	4	19	4582	4	20	7533	2	13	7266	5	16	8301	5	9	12070	2	1	12185	4	7	7267	1	2	8260	4	14	3275	4	4	6284	5	17	2917	1	15
3	17	17606	2	19	6889	4	2	15379	3	9	4901	2	4	12542	4	14	7547	2	7	17823	1	5	9862	5	6	20287	3	10	20665	1	15	11354	1	18	5691	1	8	8209	2	13	5017	2	3	6397	2	1	9503	3	16
1	9	7496	1	14	7699	4	19	8619	4	13	9881	3	4	19285	4	3	7350	2	8	8663	1	15	9163	5	7	7969	5	1	26790	4	17	23605	4	5	10196	1	10	9949	2	12	4452	3	11	7433	4	6	15560	4	2
5	12	5696	5	15	4467	1	16	4521	5	2	4552	4	20	8035	1	5	3086	1	3	2778	5	10	4187	1	6	8647	1	19	17652	5	13	19171	5	18	3991	4	8	6366	1	7	1899	1	9	7927	1	17	3322	5	1
3	6	4804	4	16	4798	3	12	5294	3	15	3935	3	4	13094	2	18	4509	1	11	4027	2	2	6593	5	8	5261	4	14	6112	2	3	1488	2	20	3823	1	9	7244	3	17	2945	4	10	3477	4	19	4029	3	13
4	20	5454	4	17	5741	1	3	6240	2	7	5900	4	15	10880	1	16	4925	2	4	7579	4	1	14921	2	8	13320	2	5	14667	1	11	5809	5	10	7631	2	2	13740	1	18	2919	4	9	4104	1	13	6009	2	19
3	8	6433	4	10	3339	1	11	2906	5	18	2122	2	5	4619	1	4	2924	1	6	2797	2	3	6683	2	9	6912	2	12	6266	1	1	7369	5	16	2743	4	15	6196	2	13	2289	4	17	2756	4	14	7437	1	7
4	16	10929	4	10	27946	1	12	10862	3	15	6657	4	14	21023	2	20	6956	2	1	14776	3	2	16384	1	13	5539	2	3	25878	1	5	27947	2	9	10629	4	8	10945	1	11	5072	4	6	6507	1	17	10678	1	7
4	16	8684	5	6	7169	5	2	19801	5	17	5716	4	11	12618	2	12	5291	1	13	4572	4	4	10652	2	1	19814	4	9	20863	1	8	16117	5	10	6130	4	15	8948	5	19	3227	4	7	8346	1	14	5414	2	3
5	5	4532	4	19	8942	1	16	2350	1	9	2383	5	4	3997	1	6	2814	1	14	2148	3	2	14109	1	18	3621	1	1	5956	1	12	2534	1	15	2151	3	17	9678	1	13	2495	4	10	5777	1	20	6562	1	7
1	10	119968	2	12	3700	4	5	3890	5	4	4660	2	3	4750	5	20	3212	2	8	3216	1	19	5136	5	18	3295	2	9	4456	4	14	5067	4	17	6457	1	1	5534	3	11	2843	4	13	2850	4	7	4577	1	2
4	17	4977	5	20	3024	3	1	24809	3	11	2604	5	16	5198	3	7	2219	2	4	3143	4	8	5234	3	6	6589	2	5	8645	1	2	8302	5	3	3540	4	10	7776	3	13	2734	4	15	2908	5	12	3810	3	19
5	14	8049	4	8	7980	1	5	5751	1	18	3103	4	6	4257	1	13	6289	1	10	2840	2	12	7944	1	9	8382	1	1	12855	1	2	8241	5	17	5428	5	16	9469	1	15	3140	5	11	2042	5	20	82775	1	3
5	2	4144	5	7	3592	1	13	1245	1	6	35232	5	3	12521	3	11	7424	1	14	5759	5	9	4312	1	20	15983	5	12	16921	1	16	7211	5	18	11553	5	5	6488	2	17	4304	5	19	3511	5	8	52886	1	4
2	13	7164	1	14	4017	3	17	4834	3	3	4302	3	18	9148	4	7	3882	3	4	3536	4	8	5000	5	5	7326	4	6	10152	1	2	8783	3	11	4283	2	12	9917	3	15	2051	1	9	3664	4	10	7382	4	20
5	2	9780	5	10	4716	2	18	13197	1	1	12907	5	9	9188	1	16	4861	1	6	3773	2	5	15202	3	13	12517	2	14	14967	1	15	7472	4	3	15849	4	8	30797	1	7	2561	3	11	5923	1	20	5084	1	4
5	8	4523	5	10	10261	2	13	9618	1	18	2091	5	20	5835	1	12	2249	1	14	3544	4	2	7980	1	11	7114	1	15	20838	1	5	10742	5	19	4816	5	3	7488	1	16	2263	5	1	4733	1	17	2786	2	6
1	15	8862	5	9	8431	5	1	76753	1	3	5721	1	20	9384	5	11	10445	5	2	5927	5	7	7735	5	16	9521	1	6	49295	1	19	11539	5	4	8121	4	5	28663	1	18	3315	5	12	5431	4	14	9102	1	8
4	16	10586	2	8	8620	4	13	11129	2	4	5341	3	9	73906	4	6	4964	4	5	18071	4	7	6647	2	12	13423	4	2	15374	1	10	16060	5	3	10071	2	14	7517	1	19	3335	4	17	5724	4	20	5483	1	15
1	6	7196	1	18	5632	4	16	9100	4	4	8761	4	10	9112	5	7	22208	4	3	6564	1	5	8551	5	15	8640	5	9	27368	2	1	19619	2	11	6815	1	20	8928	2	19	9656	1	14	4200	4	13	9624	4	2
1	13	16095	2	17	18518	2	9	14963	2	4	35133	2	20	14452	2	14	35775	1	7	9758	1	5	15621	3	16	26851	5	18	33071	1	3	16727	2	8	14880	1	2	26028	2	10	31905	1	6	14898	2	15	11501	1	19
2	15	14351	4	14	7915	1	9	11340	4	5	6301	2	6	12522	1	20	6448	1	1	9817	4	16	7375	4	17	8537	2	8	21803	2	12	10762	4	7	8363	2	4	6728	3	3	4589	4	2	6588	1	10	5738	3	18
5	5	9172	3	10	12232	4	11	12182	3	19	11222	1	20	10192	5	18	8366	4	16	8355	2	17	11060	5	6	7186	5	1	10857	2	12	6557	4	8	17871	1	14	7018	1	4	12409	1	2	9314	4	3	11063	1	13
3	17	5779	4	9	6822	1	10	5369	1	2	8953	3	7	6869	1	15	3564	1	8	4586	5	13	7068	2	11	13952	2	4	12718	1	20	4636	5	3	5421	5	16	6535	1	5	2999	4	12	4783	1	18	3900	1	1
1	2	8397	1	1	30224	5	3	8772	4	11	3128	1	4	11773	4	9	6937	5	16	4158	1	15	5686	4	14	7005	5	8	14217	2	13	13424	1	20	4556	1	19	7918	4	10	5386	2	7	7334	5	12	5220	5	18
5	4	6258	5	13	9298	1	7	7932	2	9	5216	5	18	8619	1	15	6986	1	11	4418	4	3	9979	2	5	10718	1	6	10084	2	10	7035	5	14	5015	5	16	5049	2	2	11712	4	12	3518	2	8	4784	1	1
5	16	5205	5	19	6665	2	5	7256	1	10	3667	4	4	9989	1	1	3542	1	2	5171	4	15	5453	1	14	21311	1	3	6687	1	6	4083	5	13	4296	5	12	4237	1	7	3830	4	18	5947	2	9	2867	1	11
5	2	4743	5	10	3762	1	5	4961	1	11	2742	4	1	6166	1	18	3530	2	7	3971	5	16	3911	2	15	8565	1	17	14490	1	12	3002	4	9	4083	3	20	8752	1	8	3411	5	19	3199	1	13	4049	1	3
2	14	8601	3	4	10100	4	5	6752	4	6	4506	2	1	15254	5	2	7962	4	18	6025	1	9	4891	5	16	5285	4	13	9150	3	12	7710	2	11	9037	2	19	14776	4	7	4034	2	8	5158	4	20	4333	4	15
1	15	5113	3	9	8258	3	14	11896	3	18	7334	2	12	11109	4	5	6238	2	8	5156	3	2	6657	5	6	7152	5	16	13112	1	7	7094	1	19	5529	1	1	10084	2	4	3881	4	10	9619	4	3	7137	1	11
4	17	4459	5	9	1907	1	13	4666	1	2	4027	5	8	6334	1	15	2758	1	4	2700	1	16	4374	2	5	6924	2	1	15266	1	10	3433	4	7	7328	5	14	9296	2	11	5512	5	12	1510	1	19	2200	1	3
1	2	12912	3	8	5072	3	13	8935	2	5	10103	2	6	11152	3	12	3144	3	14	3856	4	3	8968	5	10	8112	4	15	11015	2	11	5496	4	9	23703	1	18	14087	3	4	4296	2	7	6200	4	20	5887	4	17
1	5	4426	3	11	6084	3	17	6435	3	12	2964	2	15	4224	2	14	2902	1	8	3866	2	4	5962	4	13	6312	5	16	8338	2	19	7655	1	9	7712	1	20	6938	1	7	4794	1	10	5235	2	6	4138	3	3
4	17	5363	5	10	3725	2	18	12567	2	14	4014	4	8	9153	1	9	3031	2	15	2599	5	5	4441	2	4	12541	2	19	15238	1	20	5014	4	2	13692	5	11	3940	2	13	5510	4	12	3851	1	16	3188	1	3
5	5	3176	1	19	2265	3	9	6999	1	11	5725	4	16	5012	1	3	6419	2	2	8225	5	13	3876	5	20	8883	1	1	10200	1	18	7689	5	8	2711	4	15	4565	1	4	2856	3	12	5205	3	14	3793	1	6
4	19	12714	2	11	8229	4	10	6406	4	14	2999	4	5	14025	2	1	12884	1	12	3406	4	6	6199	3	15	11755	2	9	17505	1	17	6521	2	7	10524	1	2	15552	1	18	2212	1	16	3802	2	3	4552	2	4
5	1	12660	5	20	5664	1	4	9631	1	5	6500	4	9	25456	1	12	5352	1	19	11922	5	17	13010	1	10	17298	1	3	26943	1	13	9930	5	11	6386	5	18	22334	1	2	14407	5	14	5929	3	16	7199	1	8
2	11	6902	1	20	4099	5	2	18330	4	16	4517	2	4	7233	4	10	6532	4	14	9784	1	18	5019	5	8	6180	4	3	9669	2	6	14610	2	15	10649	2	13	28397	3	9	8518	1	17	8000	2	19	4235	2	1
1	7	5061	1	16	4032	4	2	6755	2	10	2610	1	1	19664	2	3	3032	2	11	2432	1	20	3964	5	9	4824	4	5	8117	1	12	6135	5	14	5885	4	4	5366	4	8	2315	2	13	3247	1	15	2417	2	6
5	10	2242	2	6	3685	4	2	4596	4	16	2683	5	12	5401	1	1	3221	1	8	2084	4	17	7556	2	9	5205	2	11	14037635	1	4	2835	5	19	7152	4	13	10694	1	5	1834	4	7	3336	3	18	7522	1	3
1	13	9785	4	17	8050	3	19	9363	4	10	5435	4	3	6135	2	11	6581	1	20	5769	4	4	12700	5	12	8185	5	15	11848	1	16	11403	4	2	15848	1	6	16848	1	14	7148	1	18	3997	5	5	5048	3	7
5	9	6293	4	6	9365	2	7	3709	2	11	3005	5	4	11048	3	17	3048	2	13	5632	4	20	5364	3	14	10291	2	5	8054	2	2	7134	5	12	4993	2	3	11970	1	8	2268	5	18	6489	2	10	3183	4	1
5	17	6893	4	12	12431	2	13	13010	3	7	5010	5	4	42835	2	2	11273	2	20	5846	4	5	10833	2	1	16674	1	18	12285	1	19	9927	4	14	9521	1	6	8216	2	15	3773	2	10	7369	5	9	3758	4	11
3	12	10331	3	8	7294	2	6	9116	4	17	4897	3	20	11170	2	9	5208	1	5	6857	4	14	5731	4	1	9025	3	11	82925	2	3	7104	4	7	15296	1	4	13014	2	18	4023	4	2	18426	2	19	2758	2	16
1	3	7648	1	7	8752	5	18	4290	3	15	7038	2	14	11863	5	19	5228	4	12	12807	2	13	6563	5	1	7244	5	9	20783	3	4	9090	3	2	18873	1	20	6245	3	17	11166	3	16	7603	5	5	13570	3	10
1	16	6456	2	20	6818	4	9	12123	5	18	4608	1	3	7567	5	11	2049	5	7	3221	1	12	5425	5	10	5484	5	19	9386	2	8	11224	1	2	12633	1	15	11952	3	13	4632	1	6	6384	5	1	8324	2	17
5	11	6831	1	14	4818	1	2	3762	1	19	2580	5	17	3940	1	6	2282	1	8	3059	5	10	4523	1	12	15199	5	5	5528	1	9	3268	3	1	7359	1	13	12375	1	20	2593	5	15	2807	1	16	2542	3	3
2	9	9322	2	10	6079	5	13	7811	5	18	5097	2	3	11940	5	17	3180	4	14	8211	2	5	8579	5	19	8309	5	7	14947	3	4	15065	3	8	7356	1	1	37282	3	2	15642	4	12	10014	5	11	10515	3	20
3	5	10362	4	11	8801	2	12	9987	3	3	5279	4	20	15929	2	2	12926	2	15	11134	3	14	18644	3	7	37818	4	18	16107	2	13	1294	5	4	12675	2	16	25189	3	10	4626	4	6	10840	4	19	6664	2	9
1	4	13068	3	16	4568	3	1	8986	5	13	3452	2	2	1248	2	14	3451	2	5	3320	2	17	5952	4	15	7188	4	19	10606	2	9	3968	2	12	10539	3	7	9189	2	10	4036	2	11	6353	2	8	3283	5	20
1	16	132578	1	20	20277	2	14	289843	2	6	28796	5	12	44342	5	5	19982	2	1	144254	2	10	46392	5	19	33174	5	7	45573	1	17	96727	5	15	23394	5	9	112104	1	13	23327	5	11	176921	2	3	34482	4	2
5	6	3926	3	3	34027	1	4	11923	1	18	4248	5	12	7687	1	8	5142	1	11	6867	4	1	31517	5	7	18955	1	19	8707	1	16	7197	5	13	4996	5	2	12205	1	9	5737	4	10	6605	1	17	4849	1	15
1	1	11124	3	10	7754	4	7	6460	2	8	6367	1	14	7547	3	12	5472	1	19	1182	5	13	7599	5	6	6668	3	3	7917	1	15	5729	4	18	3512	2	9	11468	2	20	14494	4	4	7194	5	16	2505	2	11
5	9	11761	3	2	9133	3	18	9624	1	11	3854	1	19	8446	1	4	5575	2	17	4193	4	16	7241	5	3	13042	2	20	11949	1	5	7743	5	6	6141	2	13	10585	1	10	2689	4	15	5406	3	12	5974	1	14
3	13	10095	2	18	8496	3	11	16839	4	10	3830	4	4	11487	3	17	4920	1	5	6035	3	8	7851	4	6	15973	2	20	20303	2	2	12412	4	3	12586	3	16	14824	1	15	5208	4	9	7752	1	1	5861	4	7
5	14	7389	5	6	7682	5	17	7900	5	5	3570	5	10	7991	5	18	5885	5	7	3389	5	19	9368	3	20	8403	5	3	15436	1	16	9637	5	4	8133	5	12	7937	3	9	7043	5	8	3979	5	11	4062	5	1
5	16	9738	2	20	8940	5	5	5176	4	19	4673	5	10	7163	5	9	2612	5	12	4332	2	6	6981	3	3	15121	5	4	9755	2	17	7082	5	7	7744	1	18	12350	4	15	3660	1	14	3544	1	2	7473	5	11
5	17	2642	5	11	3451	2	16	4947	1	12	2584	5	4	7446	1	5	2569	3	14	4631	4	9	3433	1	6	4900	1	1	16263	2	2	8988	5	20	2729	5	10	7298	2	8	2594	5	15	2365	5	18	4385	1	19
4	3	4931	5	6	3249	3	18	4937	3	8	4069	4	16	7116	1	2	4488	1	4	740	1	20	4607	3	1	9211	1	14	1861	1	19	578	4	10	6655	5	7	3389	3	13	3681	4	15	4343	2	5	4028	2	9
5	8	18025	1	1	21139	5	20	6887	4	5	14336	5	11	7196	3	4	64231	2	7	6826	2	13	16321	5	18	5636	4	12	7166	4	10	24425	5	17	3871	1	9	6818	2	2	10492	4	6	44922	5	16	4568	2	19
5	15	4593	5	8	5157	1	20	6181	1	10	2746	5	1	8617	1	13	4956	1	16	3922	4	5	5289	1	17	9933	1	19	11723	1	3	8032	5	14	7108	5	7	6414	2	9	3958	5	2	5035	1	11	3580	1	18
1	20	8271	3	17	8019	2	6	7773	5	1	4300	5	14	10615	2	10	3407	2	9	7906	1	15	5341	5	5	7275	5	11	16086	3	4	6614	1	7	10852	2	18	8887	3	2	4466	4	12	5425	1	3	3767	4	19
5	19	5949	4	17	8215	1	14	7163	1	20	4331	4	15	5999	1	7	6080	1	1	10568	4	8	6098	3	2	11394	1	16	14113	1	9	3982	5	11	5298	3	6	8482	2	13	6199	4	5	3415	1	4	9181	1	12
4	19	9530	3	12	7560	3	9	10292	3	7	4859	4	14	11331	2	17	7948	2	6	9842	3	1	17913	4	4	12278	3	20	27382	2	11	7528	3	13	11238	3	18	9033	2	5	5277	3	10	12480	2	16	6472	2	8
5	13	6691	5	14	4833	3	12	8573	1	7	3728	5	11	7098	4	9	9227	1	17	3790	4	16	8639	3	4	13464	4	3	19101	1	5	6505	5	20	3853	5	10	12604	1	19	2685	5	2	6893	1	6	4221	1	18
1	11	7283	1	12	4053	2	9	8563	2	4	6718	1	17	9495	4	13	4673	2	6	4054	1	18	4387	5	16	7780	5	2	17817	1	15	5589	1	20	4093	1	19	5771	3	7	4956	1	10	4922	2	5	5243	2	1
5	20	4811	5	10	5485	3	13	14357	1	1	17710	5	19	13882	3	12	6853	1	5	7936	5	6	8385	5	9	6473	5	17	12639	1	18	4037	5	15	5686	4	2	11031	1	4	3089	4	14	4965	4	16	5698	1	7
1	11	812	4	14	4090	4	2	7632	1	18	4534	4	7	7413	1	17	3089	1	9	3058	1	10	5433	2	6	8001	4	1	13310	1	15	5631	5	4	4419	1	20	7144	1	3	3018	5	13	2533	1	8	1131	2	19
3	19	5119	3	5	4511	3	13	6197	3	3	5784	4	16	3099	2	14	16364	1	8	3763	1	11	27145	3	12	9230	1	10	15160	2	6	6003	4	7	2495	2	2	6045	2	15	6470	3	20	4025	3	9	5228	1	17
3	19	10366	3	11	12651	1	17	10049	4	2	30793	5	6	23700	1	16	5249	2	7	10685	4	18	8567	3	14	12117	3	3	25815	1	15	7667	5	8	8882	5	10	16883	1	9	5033	4	5	11630	3	12	16332	1	4
1	10	7102	1	18	16422	2	4	10177	3	16	3203	2	1	10487	2	7	5329	2	13	4157	1	8	5081	5	12	7227	4	15	12122	2	20	5408	4	17	12713	1	2	8667	3	19	4019	3	11	7397	1	3	3525	3	6
4	2	8603	3	14	4510	5	7	5838	4	12	3220	2	9	6416	2	17	3826	2	8	3119	2	6	6029	5	11	5174	2	18	9806	1	4	4442	2	20	5199	1	1	17850	3	10	3370	4	19	3684	4	13	4937	3	5
4	4	7494	4	15	3928	3	3	5366	1	20	2524	3	18	12279	1	5	3155	1	12	3325	5	19	4646	2	17	7415	1	14	10321	1	2	6009	4	10	6795	3	6	11023	1	13	2309	5	9	5621	1	16	4751	1	1
3	11	4205	1	18	2488	4	3	8178	2	1	6559	5	15	8455	4	10	2714	2	16	6334	3	6	3687	5	14	3928	5	7	10290	2	17	3950	5	19	2978	3	4	6228	2	5	2509	2	9	3830	3	2	10365	2	8
1	8	8810	1	13	10913	1	7	6613	4	17	6489	1	4	12953	5	1	20001	2	19	5141	2	5	15568	5	16	11445	5	10	36048	1	3	15244	1	14	6760	1	6	10624	3	20	5787	4	11	7266	5	15	7683	2	2
1	15	4379	1	5	4223	1	14	18205	4	1	4447	4	18	3417	2	20	2650	2	17	12233	1	7	8297	2	8	5161	5	16	4115	1	9	4638	4	2	5564	3	4	9956	4	11	2750	3	10	4250	1	6	3235	2	3
1	19	5954	1	8	4521	5	5	11366	2	20	3151	1	11	5464	5	12	2527	4	15	5131	1	18	4959	5	2	8444	5	1	21959	4	9	6783	3	16	12949	1	6	12139	2	10	5209	5	4	3313	5	3	3958	1	13
5	2	4951	4	20	4800	4	11	10322	4	19	2977	5	6	6868	1	3	2298	1	4	2562	1	18	4777	3	7	7201	3	13	10901	2	17	5805	1	8	4789	2	9	7000	1	14	3457	1	12	4341	5	16	4992	1	15
1	13	7460	2	8	6702	5	19	9608	5	17	3583	2	11	11915	1	2	10865	5	4	9251	4	6	7039	5	9	7947	5	18	10919	1	5	13318	4	16	9804	3	1	11088	2	10	4358	2	7	9767	2	3	3670	4	12
4	9	17926	5	4	8588	2	6	11149	5	11	5523	1	8	17343	1	20	4495	1	12	4428	3	3	24804	4	16	11953	1	14	16859	1	2	14825	5	17	15924	2	15	22556	1	13	4137	5	5	5206	3	19	16065	3	7
2	16	6718	2	13	6094	4	14	5865	2	2	19369	4	4	19234	2	17	6400	2	6	7752	3	7	8849	4	18	68910	3	10	11249	4	20	5879	2	1	21386	5	5	8632	4	19	2929	4	11	13699	3	12	9659	3	9
4	11	9928	3	19	13187	3	15	25287	3	2	6272	5	1	15524	2	17	5992	3	12	6520	2	16	15207	3	7	13777	2	4	26714	1	20	6861	4	13	7112	3	9	15464	1	10	4816	3	18	6737	3	5	7278	4	8
4	9	8802	4	11	9432	2	3	8393	4	1	5220	5	20	14256	1	18	4849	1	2	7407	4	10	5614	3	16	11368	2	15	9760	1	5	7960	5	4	6655	4	12	7537	1	13	2967	4	17	5121	1	8	4847	1	7
1	20	6789	1	18	4127	5	14	3191	5	19	2083	1	8	3336	5	4	6846	5	5	4742	1	10	5492	5	7	5157	5	1	10784	5	11	5537	1	9	3284	1	3	9064	3	12	7221	1	6	2599	5	17	6695	5	15
3	14	5033	4	10	4934	4	5	8625	2	8	4551	5	12	6914	3	20	3017	2	1	5167	4	13	2937	4	7	5550	2	16	7384	3	9	3517	5	4	2568	2	11	13517	3	2	8602	4	17	2433	4	3	4198	3	18
5	1	10411	4	15	8384	4	19	10385	5	17	6384	4	4	14659	4	5	12246	5	9	5057	1	6	8287	3	10	9750	5	13	11850	1	7	8340	5	20	5578	5	14	8427	2	18	5744	1	8	5107	5	3	4779	3	2
2	13	3610	2	7	9089	4	11	6247	2	20	3639	2	8	4692	3	10	2614	4	6	2246	2	14	4118	2	1	7849	4	5	27738	1	4	2454	4	16	12476	2	19	11356	3	2	4827	2	17	26319	4	12	7346	4	9
3	5	4978	3	4	8433	5	15	5968	1	19	3414	4	3	13354	1	16	4408	1	1	5856	1	14	4631	3	11	8129	3	9	9149	1	18	6145	3	20	8317	5	10	15841	3	12	7010	3	8	7099	1	2	3964	1	7
1	19	9349	2	16	19053	2	8	26592	2	5	18818	4	17	25586	1	6	7500	2	20	17502	1	12	5898	5	11	22873	5	15	27467	1	1	84058	1	14	8482	1	13	14077	1	9	3894	2	3	24816	1	7	52505	1	18
5	7	4972	5	15	5713	1	8	8261	1	12	4444	5	9	7620	1	17	3282	1	3	3645	4	20	5672	1	14	5915	1	2	14582	1	18	4971	5	10	4042	5	5	9145	1	19	3285	5	13	4053	1	16	2975	1	11
3	10	17734	4	18	6382	5	7	9184	1	8	3282	2	20	11080	1	2	1521	1	4	4182	2	15	9137	5	19	8289	4	6	18135	1	11	5057	5	14	6446	4	1	1700	1	3	6544	4	5	5449	1	17	4200	1	12
5	20	13748	4	11	12666	2	14	18032	1	2	23687	2	15	19067	2	5	9700	1	12	108793	1	3	16927	5	16	30948	2	6	32131	1	4	134628	3	8	12250	4	18	14855	2	9	9133	3	10	47015	2	17	9565	3	1
2	7	8488	2	17	5913	4	20	78459	3	13	13423	4	11	11464	4	10	3176	3	3	13664	2	19	6297	4	18	12558	4	15	16983	2	6	12920	4	1	9870	3	12	12060	2	2	15663	4	8	5696	1	14	178733	2	4
5	3	4560	5	19	4836	3	8	6527	4	16	3552	4	20	10405	3	18	5148	1	5	5520	4	15	3288	3	2	17760	1	4	9803	1	9	8399	5	17	5364	5	14	4583	4	7	4837	5	12	3517	1	10	3840	3	13
4	8	9310	5	16	4213	1	19	35061	1	14	2929	5	3	12286	2	15	6180	1	12	8470	5	6	7736	3	9	10013	4	7	34459	1	17	5443	5	13	8236	4	1	19808	1	5	6377	4	2	18070	1	4	24484	1	18
4	2	10953	5	11	4175	2	6	12485	1	19	2772	5	20	6820	5	4	4874	1	18	7696	4	5	6742	2	9	9026	1	16	13068	1	12	5108	5	13	4794	5	10	9554	2	17	4429	5	1	5682	2	3	10227	3	14
2	1	1047	3	16	4820	2	6	8622	2	11	2658	2	2	6851	4	3	4285	2	17	2696	2	10	4374	5	8	5232	3	14	6559	1	5	705	2	12	7366	3	19	8923	3	4	2164	4	20	2844	2	15	3268	2	9
5	16	6536	5	20	5138	5	2	14858	4	6	12187	5	11	9010	2	19	4485	5	18	12056	5	15	5511	2	9	15466	4	17	19991	1	1	87844	5	10	15348	5	14	14870	1	8	3963	5	7	4842	4	12	14122	1	4
1	15	6479	2	11	3531	3	9	5529	3	20	2331	2	8	3967	3	16	2222	2	18	3444	2	10	4997	4	1	9044	5	12	6648	1	19	2873	5	14	6655	3	7	9333	1	17	2421	4	2	5945	3	4	4631	1	5
3	7	6238	5	6	9123	2	1	6660	4	9	3169	5	20	7284	4	19	2646	5	2	15345	3	11	13908	5	10	7962	4	4	14239	3	17	4838	4	14	6596	3	16	18729	5	8	2850	1	3	3935	4	15	5222	2	12
3	16	11941	1	2	12217	2	11	10023	1	14	3908	5	7	8653	4	15	878	5	9	6167	5	5	5039	5	3	7403	5	4	12017	1	10	3507	5	19	5683	1	18	8026	1	6	3569	1	12	5462	1	20	4909	2	17
4	7	7052	2	9	9746	4	6	6172	1	20	5403	4	1	12663	2	15	5311	1	4	6169	5	2	6246	1	18	18831	2	19	24408	1	10	7712	4	14	6326	5	17	11078	1	5	2756	4	13	4534	1	16	6122	1	11
2	11	7898	1	8	6036	5	1	8920	3	19	5320	4	14	8804	4	6	3397	4	13	7918	3	15	6467	5	16	6999	4	5	14223	2	9	6116	5	2	5753	4	7	12967	3	18	2494	3	17	3646	4	20	9274	1	10
3	6	10518	5	15	10985	4	17	6420	5	4	2998	2	19	23322	2	14	3117	1	12	3916	1	8	5451	5	20	5013	2	3	17833	1	9	6934	1	10	10618	1	1	24316	5	18	3148	3	16	7967	4	5	6118	1	7
4	2	11200	4	5	5864	2	20	7186	5	8	4511	4	10	6416	5	17	4198	2	19	3789	2	13	9396	5	6	7469	5	7	6716	2	4	5914	5	16	5086	4	15	11881	2	11	3584	3	9	4849	2	14	3760	2	18
5	4	10119	5	16	3937	1	2	17367	4	5	6071	5	15	5024	4	6	7344	4	3	6584	5	10	6705	4	18	11526	2	17	17664	1	20	4849	5	7	6312	5	8	5352	2	19	4480	5	11	2679	1	1	8318	1	14
1	6	7519	4	8	21854	2	19	9851	4	3	13306	4	4	17441	4	7	12243	2	14	5656	4	11	6898	5	16	15824	5	15	10877	2	20	11085	4	18	17858	2	5	11346	1	9	5178	4	12	9316	2	13	11663	4	10
5	19	3296	5	12	11968	1	8	4719	5	1	13520	5	13	5040	1	15	3105	1	14	4400	5	6	5361	1	16	4135	1	3	4711	1	10	4633	5	17	2720	5	7	3647	1	18	3152	5	4	2519	1	20	3753	1	5
2	19	4044	5	11	4479	2	2	15461	2	14	2841	4	17	6515	4	9	18196	2	10	3892	5	4	5845	4	20	6584	4	6	10242	1	12	6933	5	7	5530	2	13	9624	4	5	5063	4	15	26048	1	8	3826	2	16
2	11	12704	4	10	6406	3	12	6579	4	8	3534	2	20	8513	2	19	5796	2	7	6461	4	5	16295	4	14	8209	5	17	17484	3	6	15574	4	18	8691	1	4	12186	2	3	8213	1	16	5793	5	2	7960	1	15
4	7	6409	2	13	7090	2	12	8497	1	6	3211	4	10	5297	1	5	3293	2	8	6151	4	9	5459	3	18	3451	4	2	24698	2	3	9248	4	20	4236	5	16	4634	1	19	2957	2	4	4720	2	17	7153	2	1
5	6	10195	5	3	8707	1	7	26550	2	9	7568	5	4	10598	1	17	8873	1	1	18618	5	11	7944	2	13	28048	2	18	34376	1	15	8169	5	10	8483	4	16	33039	2	2	11423	5	5	8751	1	12	11623	4	19
3	18	13625	3	5	16943	4	17	11912	4	19	4710	2	8	11471	3	13	7679	3	9	7751	1	3	13639	5	7	12729	4	14	10527	2	4	10015	3	16	8831	4	12	11928	4	6	7783	3	1	25384	2	2	18882	4	15
5	11	8326	1	7	3587	5	1	7456	5	4	5689	1	6	7441	5	5	2620	5	20	3604	5	19	3521	5	18	4071	5	8	6058	2	14	8927	2	10	8726	1	9	7558	5	2	2936	1	16	5539	5	17	8943	1	15
4	17	7469	4	12	5079	2	7	5933	4	9	2823	4	16	11382	5	19	3139	4	15	3242	4	10	7604	5	5	5900	3	1	23968	2	2	14941	5	6	9258	1	11	12452	2	13	3391	4	14	4212	4	3	5411	4	18
4	5	4510	4	15	3705	4	9	1971	4	17	2920	1	1	6974	2	18	2620	2	2	3937	2	11	5069	5	14	4280	3	13	6097	2	7	3417	4	4	4153	1	8	6015	4	12	3448	4	20	3273	5	10	2011	3	6
1	17	8930	1	11	11086	4	14	21755	4	6	4163	2	1	33544	4	10	8605	4	3	5692	2	7	15963	5	16	7442	5	5	21663	4	20	13526	3	12	14944	1	19	21441	3	13	16166	1	15	5448	5	8	7852	4	18
5	5	8856	5	17	9690	1	2	10073	1	19	4089	5	6	12789	1	16	5321	1	18	7801	5	11	8072	1	10	14292	2	20	16125	1	9	6068	5	8	5044	5	1	13773	2	14	10674	5	3	12038	1	12	9304	3	15
4	4	7821	5	9	5741	1	19	4796	3	14	4908	3	10	55683	1	11	4805	5	13	5162	4	8	6335	3	7	11843	3	1	12348	2	12	21032	4	20	4685	3	16	1077	3	18	3713	4	2	8771	1	6	5304	4	5
5	18	8061	5	15	4741	1	16	5828	1	14	4035	5	20	7122	2	2	8254	1	9	3488	4	10	6737	1	4	7437	2	7	11676	1	1	12993	5	11	3285	5	17	6226	3	3	8200	4	12	7631	1	19	3433	4	5
5	15	6537	5	11	4085	5	2	3246	1	1	4485	5	16	22414	3	8	8549	1	12	1052	3	18	22032	5	6	3537	4	5	32160	1	4	11837	5	7	16588	5	10	3118	2	9	3494	5	3	2439	4	13	17246	3	14
4	6	4425	2	19	5915	4	14	4001	2	12	4327	4	18	5526	2	5	4559	1	20	2636	2	10	3864	3	7	8206	1	17	11979	4	2	1581	4	16	5160	5	13	3824	1	15	2823	5	8	4568	4	3	9279	1	9
3	18	7024	5	19	3512	5	12	6911	4	1	7095	2	4	8128	2	3	4863	1	15	3920	4	10	4734	3	8	6921	2	16	9889	1	6	4968	4	17	4399	4	11	5473	1	9	2039	5	2	9222	2	14	5008	2	5
1	6	6316	2	16	5385	5	15	3927	4	12	3189	1	8	14247	5	3	7738	2	1	21301	4	14	4407	5	13	5283	1	17	30255	1	11	7710	2	10	6289	1	20	20365	1	2	15114	3	19	5113	4	4	6161	5	7
4	15	4600	2	19	3408	3	12	4649	2	1	4952	5	11	5656	4	8	4369	2	6	4664	4	5	4561	5	9	6248	4	16	12224	3	14	6641	2	7	4583	4	2	10943	5	4	1960	4	13	3136	5	10	3391	2	18
5	12	6221	5	4	4784	2	7	5931	2	1	4993	5	8	8122	3	15	5331	2	2	12140	4	10	6315	3	3	14470	2	20	42939	2	19	6181	5	5	4320	4	11	6647	1	14	2900	5	6	2822	1	16	3943	1	9
5	2	27512	4	6	7384	3	12	13175	3	5	5282	3	1	28509	2	18	228720	1	14	3349	1	4	11802	3	13	8400	4	3	15548	1	20	12223	5	7	6210	1	16	7737	3	8	5288	3	17	6712	3	19	3599	1	9
2	15	7132	1	5	10401	1	9	6659	1	20	2681	5	2	12532	4	19	3297	5	13	3122	5	12	5161	5	4	4932	5	18	1000007	3	1	6644	4	17	6910	4	7	215900	1	14	4686	2	6	15902	4	3	10648	3	16
4	3	4679	2	17	2837	2	18	2098	4	16	6236	2	12	3668	1	5	2364	1	14	2267	4	13	5019	3	15	4035	1	8	7497	1	2	5000	3	9	3209	5	20	3338	2	7	2199	4	10	2524	1	4	2242	1	11
5	4	3877	5	18	3904	1	6	7725	1	5	2684	5	9	9502	1	7	2765	1	17	3912	5	16	5349	1	2	12041	1	14	11848	1	8	4654	5	15	5116	5	3	9123	1	19	3086	5	20	3983	1	13	5550	1	12
5	11	5119	5	5	4679	1	13	4039	1	3	3712	3	15	10425	1	9	3744	1	14	1864	4	16	5487	1	19	13783	1	12	14713	1	17	5856	5	4	2117	5	10	5849	2	6	3233	4	8	19927	4	20	4120	5	1
1	13	4546	2	20	5401	4	7	7646	1	16	4030	4	10	12944	5	3	6582	5	15	4758	4	1	6355	5	9	6428	4	14	9231	3	2	9940	1	19	4529	2	8	14039	2	12	2902	4	5	8467	2	4	6702	3	18
5	9	8083	4	2	3572	3	19	5283	5	8	3784	2	3	3801	2	6	2247	1	5	2143	4	16	10634	3	7	5251	2	10	9933	4	14	6113	4	13	4322	2	18	10234	2	11	7563	5	17	4784	5	15	2250	1	1
4	19	6269	5	14	4584	1	13	10133	1	1	10308	5	15	9848	2	2	5626	1	10	5543	2	17	5997	2	11	10848	4	16	7907	1	18	6568	4	5	6256	5	9	5806	1	6	2826	4	3	4317	1	7	7982	3	4
4	14	8607	4	10	8927	4	2	10016	4	6	4985	5	17	7368	4	1	7237	1	15	3857	4	18	10152	5	7	16579	4	12	10610	4	16	6984	2	4	9289	4	20	9099	2	5	4567	3	3	15119	4	19	8264	1	11
4	12	6198	4	16	4567	2	7	10530	1	3	6438	5	14	6446	4	15	3234	1	11	3972	4	8	17632	3	19	7388	1	20	22757	1	4	5317	5	5	5769	5	17	7313	1	1	4625	4	13	5788	1	18	3603	1	10
5	8	3974	5	9	3693	2	12	68653	4	15	4482	4	18	5594	1	20	5561	1	4	7502	1	3	1910	3	17	4847	2	11	9773	4	7	6889	4	13	5616	4	1	13027	3	5	17953	5	10	3835	1	2	21475	3	19
2	14	8277	4	18	7756	2	8	10487	2	13	5384	4	10	7878	1	7	3611	1	4	4257	1	9	7828	5	12	12833	5	3	10914	1	20	6279	4	5	2335	1	16	5765	1	6	4845	1	19	4499	2	2	13029	1	17
4	7	10776	5	16	8084	5	13	4628	1	9	1933	3	4	9992	1	17	2193	1	8	2437	5	1	5130	3	18	4915	2	15	9440	1	20	3490	5	2	4027	4	6	7113	2	11	3594	3	3	9283	1	14	4427	1	5
4	1	7192	4	15	3925	4	2	8111	3	17	2140	4	8	4582	3	16	2276	2	14	3535	3	4	4315	3	18	5400	2	13	9171	1	9	5606	5	7	2772	4	5	4889	1	19	2228	4	6	2100	1	3	5723	3	11
5	20	3541	2	8	3491	3	11	3500	1	16	2050	5	19	3362	1	6	2034	3	2	3243	4	10	2554	2	12	2681	2	4	9812	2	15	4015	5	1	1880	5	18	3246	1	7	3092	4	13	2875	2	9	4496	2	5
5	2	4299	5	9	4638	2	18	3823	1	6	2399	5	13	7507	1	11	6318	1	1	3753	4	3	6180	2	12	6218	2	17	14568	1	14	8567	5	7	3650	4	19	5200	1	5	3356	4	10	4435	2	20	2650	2	15
1	1	4908	1	9	4644	5	16	4102	4	17	5219	1	2	9900	5	15	2463	2	4	4249	1	20	3930	5	18	3779	4	19	7000	2	7	6231	2	8	13384	1	3	4608	4	14	3055	4	11	3831	5	12	4443	3	6
2	5	5311	1	6	4521	3	20	3878	3	11	3673	1	1	10826	4	9	3646	2	19	3479	1	14	4714	5	13	4109	5	3	6840	3	7	5413	1	8	3942	5	12	6768	1	2	3481	3	4	4321	3	10	3155	2	15
1	19	7855	2	15	6717	3	7	4833	3	6	4604	3	5	9787	2	9	4437	3	8	2746	2	3	7572	5	4	7258	5	2	6587	5	11	6283	4	12	5198	2	20	6635	4	14	3729	1	18	4296	5	13	4691	4	10
4	3	5346	3	18	3078	3	15	4515	3	2	4948	4	12	4345	2	19	3918	1	11	4032	3	6	4072	2	10	9059	2	7	6183	3	8	7858	3	17	4001	5	1	5768	3	20	3388	4	14	4303	1	13	6795	1	5
5	19	3209	5	7	6316	4	10	5267	1	16	2281	3	12	10595	2	13	2162	1	2	5118	5	18	2954	1	4	5514	1	17	6417	3	5	4074	5	15	2727	2	1	6554	2	11	2613	5	9	1771	1	14	2337	4	8
5	14	6319	4	12	11999	4	20	7735	4	11	9624	3	15	12016	1	8	3528	1	17	5431	2	19	8248	4	1	26085	2	5	12975	2	13	5736	5	16	5840	1	7	6783	2	4	3504	3	10	6992	1	6	3593	3	18
5	5	4854	5	16	3088	2	4	8606	1	1	5003	5	13	4313	1	6	2492	1	15	3131	4	14	12821	2	2	10581	1	12	12212	1	7	4126	5	17	6869	4	3	10373	1	11	1772	4	10	8330	1	20	2020	1	18
5	2	5995	5	8	4092	1	3	5095	1	16	2221	5	10	5628	1	11	2724	1	15	7392	5	13	4959	1	19	4575	1	18	8522	1	1	4978	5	20	7119	5	5	7735	1	6	3021	5	4	4718	1	14	2938	1	9
4	20	3365	3	14	10750	2	6	6893	1	9	3823	4	13	13566	2	8	2226	2	3	3309	5	17	3565	4	15	5327	2	12	67044	2	7	1686	5	18	4980	3	11	9269	2	19	2005	3	5	8391	1	4	3174	1	2
5	16	4949	5	1	7005	3	9	9557	2	6	4114	5	2	8448	1	12	2440	1	11	3573	5	10	6348	3	18	5429	3	20	10648	1	19	7155	5	4	4934	5	17	3929	3	14	3901	5	3	3790	1	15	2592	1	8
5	13	6993	4	9	6315	1	4	7548	1	16	3552	5	7	4496	2	5	3417	4	14	4942	2	18	14570	4	20	10308	2	11	4119	1	8	5079	5	3	13214	5	1	28687	1	12	7030	3	19	6753	2	15	3074	1	6
3	3	16828	4	13	5553	2	1	20510	5	10	4219	5	12	8629	2	6	4613	1	11	4540	3	5	7777	5	9	21493	5	4	15154	1	17	10717	5	8	16956	1	20	19069	2	16	8670	3	18	10198	4	2	12244	5	15
2	17	6321	4	5	6480	2	8	9743	1	12	3089	4	19	13144	2	14	5976	3	3	4182	2	1	14010	4	15	14814	2	7	11071	1	13	3675	4	10	9294	4	20	12528	1	11	5780	2	4	9817	3	16	4280	1	6
4	13	3781	1	6	4315	3	16	6688	4	11	2531	2	10	5640	2	9	3422	2	2	4746	2	8	5514	4	17	3202	2	14	9265	1	7	5968	1	5	6168	2	20	6078	2	15	2843	3	1	5192	4	3	5769	4	12
3	1	16250	2	3	6533	2	2	8471	2	20	2448	4	17	6860	4	7	3382	4	19	7114	2	11	5769	5	18	5184	4	9	9150	1	10	5273	2	16	5270	4	5	6713	2	8	2999	4	13	4397	5	6	5723	1	4
5	3	3518	4	2	13408	1	1	14122	4	10	5400	5	6	5466	2	18	5072	1	12	4461	5	15	3911	3	4	18317	1	16	8186	1	20	3968	5	9	3400	5	14	6506	1	13	3040	5	17	3783	1	5	6545	1	8
5	13	8200	3	15	8093	1	20	3571	4	14	9410	3	11	42819	1	17	4250	1	18	2533	5	6	18989	2	5	21538	2	2	14628	1	3	5400	5	19	5567	5	1	7269	1	8	3068	4	7	8094	2	16	6183	2	9
3	5	7223	5	3	8215	1	11	7153	1	8	2152	5	20	5967	4	13	3479	1	6	3841	5	7	5975	5	2	5487	2	14	33888	1	15	3432	3	4	5225	5	12	6391	1	10	2143	5	9	5577	1	1	3837	1	18
5	19	35334	5	6	7149	3	4	60035	2	17	5465	5	2	12391	2	9	6033	3	18	35781	5	14	9963	2	5	15002	5	10	12899	1	12	8170	5	1	7984	5	20	15139	1	8	3484	3	15	5780	5	16	272701	1	7
3	10	7792	5	14	4239	1	6	8064	4	16	3023	3	5	6494	1	3	5119	3	11	3151	1	1	8079	3	9	2641	1	15	5992	1	8	3928	5	18	7815	5	19	5624	3	2	7952	3	4	6248	4	12	4368	1	13
5	18	14711	5	14	13369	5	4	16476	4	17	6581	5	20	13805	3	16	4015	4	2	12278	4	13	8715	4	10	10844	4	9	968	4	19	8289	4	5	12435	2	6	8458	2	11	5720	2	3	14410	3	1	16822	2	7
1	10	23455	2	6	7466	1	18	4442	3	12	3596	4	7	8431	4	19	3659	2	9	15048	1	2	11004	5	16	4634	4	11	7952	1	15	4800	1	1	12964	3	14	14064	1	5	2836	2	20	6667	1	13	2753	1	8
5	17	6283	1	12	16389	5	10	9605	1	6	5055	4	5	40703	5	19	4902	5	7	8009	4	1	18902	5	15	7422	5	18	10853	5	3	12638	3	2	14826	5	20	10994	1	14	8336	1	11	4974	3	9	8580	3	13
5	4	5004	1	1	9122	4	15	11001	1	17	2672	5	18	8023	1	19	4249	1	11	3697	5	6	5863	3	20	9474	4	10	16650	1	14	5098	4	8	5375	2	5	11102	1	2	7191	5	3	12372	1	16	3336	1	9
5	3	4075	3	10	10577	2	4	9126	3	14	8533	4	17	11134	2	5	5642	1	9	7060	4	11	9910	3	13	5521	1	12	10147	1	19	5161	5	18	4528	4	15	10069	1	8	3813	5	2	5369	1	6	5184	1	16
2	5	6530	1	12	4115	1	20	2881	5	14	1969	1	7	6498	1	15	2651	2	6	2489	2	2	4731	4	16	5380	4	17	10133	1	9	5083	2	1	6511	5	19	4119	5	8	2128	2	4	4973	4	18	3019	1	10
5	16	7292	3	17	4719	1	14	13397	1	11	4768	5	3	6758	1	7	10307	1	1	8750	5	12	4632	5	18	11807	5	8	21627	1	5	5819	1	2	11203	5	13	8418	1	10	3007	1	15	13719	5	19	9471	1	20
5	7	7653	5	11	4966	1	4	12751	1	9	8402	5	15	83351	1	18	2912	1	8	8143	5	12	6959	1	17	9525	1	10	43398	1	16	10079	5	3	16463	5	5	12266	1	6	3121	5	1	26694	1	14	5876	1	20
5	11	10509	2	6	17562	1	12	29557	1	2	5128	4	15	10040	1	8	5948	1	7	5647	4	10	15140	3	3	14751	1	20	17794	1	14	5648	5	1	11296	2	16	21046	1	19	3392	3	13	9975	1	5	37306	1	9
2	16	12867	5	18	4679	3	8	6399	3	12	6867	2	3	11266	1	14	3084	1	4	1394	1	13	1970	4	10	5004	4	19	8836	1	17	4434	4	6	3468	2	7	5232	3	9	18580	3	15	6650	5	20	3934	1	1
4	6	21943	4	7	23100	2	12	4568	4	9	4839	2	16	7896	4	19	3943	1	3	14615	1	13	8528	5	10	5120	1	15	21320	1	20	5337	2	5	10632	1	11	11824	1	8	19032	3	1	74872	5	4	4056	1	14
5	2	13850	5	12	15025	1	4	14089	5	19	15499	5	5	18024	1	14	7909	1	10	9894	1	16	10033	5	15	41064	1	8	64713	1	13	8963	5	18	14130	5	11	30543	1	1	4300	5	20	24065	1	17	8795	1	9
1	4	21124	1	1	1740	5	2	14431	5	12	6709	1	3	11744	5	17	3056	4	19	7984	1	14	10480	5	13	6641	5	15	14739	3	16	13933	1	6	7481	1	11	10016	4	9	7336	3	20	7098	5	10	5017	3	8
1	2	5998	1	20	6364	1	1	9831	3	18	22317	1	11	12395	4	10	4194	1	7	8950	1	14	4119	4	5	33170	4	9	17702	1	12	5451	1	8	4954	1	17	7594	1	3	7632	1	16	4691	1	4	5484	1	15
3	3	13353	5	2	8582	3	8	6715	4	14	3518	5	4	8764	5	7	3783	4	19	4651	2	12	6787	4	15	8135	3	6	11871	3	9	11024	5	13	5801	2	11	3039	4	1	11837	3	10	3316	1	17	6768	2	18
2	7	6755	4	5	6182	2	3	6974	5	9	1942	4	16	13149	2	12	3681	2	2	6174	2	11	6316	5	14	8028	4	15	13441	2	17	5790	1	18	8545	4	4	6247	4	13	5060	4	8	4278	5	20	3398	3	6
4	8	13133	5	14	5786	5	12	7799	4	2	5614	4	16	5755	4	20	3415	2	15	3151	2	9	10341	5	10	9234	3	7	20666	2	17	4415	4	19	3213	4	1	19251	3	11	4617	2	13	3104	3	5	5396	4	4
5	3	6690	5	13	5649	1	16	5449	4	5	13837	5	1	11582	2	8	399937	2	18	5060	5	6	6290	5	12	92339	2	17	18341	2	14	8671	4	15	8241	4	10	13244	2	9	9827	5	11	3572	1	20	4469	3	2
5	10	4216	4	20	2486	1	14	6213	1	17	5520	5	11	5914	1	19	2090	1	12	361544	5	15	3973	1	7	2860	1	5	4003	1	13	19245	5	4	2977	5	9	5268	1	18	1827	4	16	2000	5	6	2899	1	3
3	20	9584	4	6	4436	5	14	5976	4	12	3868	5	9	7568	4	7	4891	1	5	3995	5	16	3408	4	11	10178	2	4	12702	3	1	9151	5	8	3544	4	10	9643	3	15	3819	4	2	4721	2	3	6216	1	19
4	15	4546	4	18	6449	2	2	8309	1	3	3188	5	10	6695	2	19	2898	1	9	2737	4	5	10289	2	4	8176	1	6	8046	1	14	4374	5	7	3188	4	8	6027	1	17	2773	4	11	4210	1	13	4776	1	20
3	16	3763	5	2	3770	2	17	2984	1	1	5040	4	20	4193	3	15	2602	1	3	2259	4	19	4506	3	12	5872	2	13	37388	1	18	3485	4	9	2842	5	10	4037	1	7	2140	5	6	2225	2	14	3576	5	8
3	16	12603	5	9	8552	2	19	8369	4	17	4763	5	10	10312	3	1	5163	2	5	7464	2	12	8457	4	3	12139	2	20	11763	1	4	7270	4	11	7402	2	15	14675	1	7	4238	5	6	5430	1	2	8259	1	14
5	16	5287	5	15	9329	1	20	6924	1	13	3176	5	19	8832	4	2	7372	2	4	6423	1	6	8176	5	5	6043	5	12	19288	1	9	6624	5	8	5879	5	17	6260	1	3	3265	1	11	4178	4	1	9231	1	7
5	15	5052	5	16	8680	2	13	6932	4	11	5526	5	3	8834	2	20	4472	1	17	3331	2	6	5091	1	18	10230	1	10	18091	1	2	5609	4	9	7901	2	14	25937	2	1	6348	5	19	3550	1	5	4519	1	12
4	1	6626	4	12	5994	2	19	8634	2	17	2263	4	16	4151	2	14	3264	1	20	2312	1	9	5989	1	5	7723	1	15	13419	1	3	7053	2	2	7635	5	10	20761	2	13	4422	4	11	5039	4	8	2451	2	4
4	3	9708	4	18	87781	1	6	5594	1	4	2864	4	17	13064	1	16	11425	3	1	3577	1	7	6598	2	2	12721	3	5	18397	2	19	4448	5	14	8621	5	8	6306	2	15	8327	4	9	5449	3	12	7260	1	10
5	6	3970	5	10	8366	4	11	1625	1	8	3282	5	19	1253	2	13	5688	1	15	2783	1	18	4974	5	16	18434	2	17	11807	2	7	7602	5	12	3872	2	4	18569	1	2	7403	5	5	3590	1	14	5865	1	1
5	16	14014	4	12	13368	1	15	7697	3	6	10527	5	19	9379	2	3	6791	1	14	4655	5	18	5055	1	4	18880	1	9	14789	2	1	24095	5	7	5327	3	8	8001	1	10	4448	3	5	95764	2	20	12047	5	2
4	17	6280	3	3	4983	2	11	8748	3	2	4871	4	16	4040	3	6	3720	2	20	3344	4	5	8000	3	14	5576	2	18	11597	1	19	3249	5	8	4282	4	9	13277	1	13	2452	4	15	5712	3	7	20674	2	10
5	8	9672	5	2	8277	1	4	25436	2	13	15986	5	19	12237	1	1	12106	1	16	7028	3	20	21425	1	9	19067	1	5	16989	1	12	7590	5	14	5963	5	18	7717	1	17	7451	5	3	6442	1	10	8122	1	15
1	3	24751	1	8	5128	3	18	6410	4	5	8846	2	16	13573	2	12	4516	2	1	8527	2	7	11244	3	15	15441	4	17	13506	2	14	7851	1	2	13576	2	13	15854	3	10	3831	3	19	8685	2	11	12270	2	6
4	13	3984	5	4	5124	2	9	6756	1	2	9206	4	6	3625	1	12	8838	1	20	9629	2	18	7056	3	16	19031	2	14	7404	1	1	7419	5	5	2894	1	8	7660	3	7	2502	5	15	4660	2	3	4705	3	17
3	18	6000	4	2	16452	1	7	6553	3	20	7017	4	12	25927	1	9	5368	1	11	6688	4	6	10216	2	17	11520	1	15	21679	1	4	6719	5	16	7368	5	14	9065	1	10	4441	4	13	6625	1	3	12359	1	8
1	4	7525	5	8	3875	3	15	6090	2	9	4923	5	19	13649	2	12	4786	1	1	4222	4	16	5163	4	17	7252	3	7	131419	4	20	5457	5	13	7697	4	3	7826	1	2	2498	5	10	70455	1	11	3834	1	6
1	19	6991	3	5	16411	4	11	3530	4	4	13357	2	14	31025	4	13	10762	2	2	12099	1	17	5794	4	20	10499	4	15	29670	2	18	14205	1	8	71225	2	6	7560	1	9	3502	4	3	27974	4	16	4174	2	1
1	8	5501	2	6	5458	4	16	6433	4	12	4503	1	2	10745	4	9	5624	4	3	5980	2	4	9573	5	15	7073	5	20	16589	2	1	2756	1	7	6426	1	13	19206	4	19	9391	3	10	4964	4	14	108239	3	11
2	11	10944	2	14	9408	4	1	11692	4	9	4637	2	15	10728	2	20	4806	2	5	6874	2	16	14431	4	13	8290	4	6	11195	3	4	7073	2	8	7308	2	17	7842	3	12	5891	1	2	14430	2	10	9041	1	3
3	12	9424	1	7	7497	1	16	9768	1	8	3966	2	11	11583	3	19	19438	4	14	17991	1	5	14375	4	2	26025	5	3	60535	1	6	12096	5	10	5288	1	15	9889	1	9	2433	1	17	2760	4	20	5617	4	18
1	11	5991	4	4	10232	4	16	15256	5	15	4680	2	19	11919	4	5	6567	2	9	5736	2	7	14672	5	2	16991	5	13	23256	1	1	9495	2	6	6409	1	17	10480	2	8	4784	3	20	11072	5	18	7217	2	3
4	20	6418	2	6	7928	3	3	18004	2	19	2579	4	2	9160	4	16	2840	2	13	3704	2	15	10226	4	5	7243	2	9	8722	1	18	8186	5	12	4488	1	1	21905	1	7	3056	5	4	4904	2	10	4935	2	14
3	13	1360	4	7	37308	3	18	7374	3	4	6832	4	15	12177	2	5	5945	2	17	5850	1	12	8335	4	10	15378	2	14	17863	1	9	9332	5	6	6621	1	20	13370	2	1	3137	4	3	4834	1	16	5061	5	19
4	18	6882	5	9	6804	4	5	20358	4	20	6921	2	7	41658	4	15	7916	2	2	15783	4	16	6809	4	19	9137	2	8	17560	4	14	8431	5	11	6846	2	4	21305	2	12	4867	2	6	11869	2	13	7373	4	17
5	17	4463	5	6	3527	1	9	3548	1	10	1952	5	14	18536	1	1	5943	1	8	2402	5	11	3879	1	20	5300	1	7	21070	1	4	4495	5	12	5084	5	13	5523	1	5	2684	5	15	1977	1	18	3302	1	3
1	13	10798	1	6	5952	3	15	12437	4	3	3453	2	1	12672	4	18	3732	4	10	5316	1	9	4582	5	7	5417	5	20	12568	3	2	12828	1	8	7050	4	17	11066	5	11	3133	4	5	6463	5	14	2633	5	4
4	19	1175	5	15	4924	1	20	3896	1	6	2561	4	14	6772	1	18	3751	1	4	2238	4	16	1772	1	5	2634	1	12	6563	1	8	3352	5	10	2993	5	9	6511	1	3	3611	5	11	2012	3	2	7737	1	13
5	13	7920	4	4	9861	1	16	3809	1	10	5035	5	15	10982	1	17	2357	1	20	9179	2	19	9543	1	11	9584	1	6	22659	1	18	4516	5	5	5866	5	9	9450	1	14	4721	5	2	7854	1	7	2787	1	12
5	4	9271	5	6	5280	2	7	11470	4	2	6126	4	5	8707	2	1	5115	2	16	1727	5	15	4748	1	19	6604	3	18	18025	1	14	5946	5	12	8618	5	20	6357	1	3	5810	3	8	4878	4	17	8165	5	11
5	18	6478	5	19	4071	1	15	4544	3	13	3367	1	2	14969	1	14	2065	1	17	3489	3	3	12389	5	8	18925	3	7	8127	1	11	3520	4	1	10738	1	4	14525	1	20	2228	5	6	5043	5	5	6126	1	16
5	7	3374	2	5	8351	1	15	4576	2	18	5243	4	17	7550	4	3	4811	1	6	5010	4	11	7449	3	13	13880	2	16	14698	3	8	5227	5	12	8384	5	14	5662	1	10	1953	4	19	5930	1	9	4359	3	2
4	6	24746	4	18	6296	3	12	9184	1	8	8714	4	19	7774	1	5	4677	1	14	5133	1	13	5248	4	17	8420	2	16	13365	1	20	6935	5	7	6740	2	4	12600	3	1	9312	3	15	10117	1	9	5248	1	10
5	4	5544	4	1	10047	1	14	5145	4	16	3216	2	6	9176	2	15	3920	1	17	5968	5	12	5960	2	19	14901	2	8	18392	2	7	13479	1	13	4527	1	9	7079	1	10	2616	3	18	3713	1	3	4888	3	5
5	7	13317	4	9	7533	3	4	11565	2	8	5549	5	13	11550	2	16	11884	1	14	8466	2	10	12581	3	15	17415	4	1	16741	1	20	8451	4	11	11535	2	6	13949	2	18	5017	4	2	11368	4	19	12749	5	3
4	13	7619	4	16	8252	3	2	11245	1	9	2501	5	17	6817	2	4	9341	1	10	4529	5	11	6048	3	19	12933	1	3	34214	1	14	7270	5	1	5900	5	8	6617	1	5	2859	5	15	4710	1	20	5308	1	18
4	7	2961	5	10	2840	4	18	6467	5	4	2881	4	5	8280	2	19	2724	2	14	4471	1	13	15410	5	15	5886	2	3	10509	1	17	2436	4	12	965	2	1	17261	1	8	2688	5	9	1740	3	11	1229	1	2
2	14	3833	5	2	14027	2	13	3071	2	19	3055	4	1	8704	3	11	76666	1	7	10297	4	17	5487	3	15	7550	3	3	23268	1	18	3776	4	10	4486	2	6	7561	1	8	19896	3	16	6693	1	9	2969	3	20
4	10	10374	2	14	5992	4	6	11386	4	16	3629	4	11	15913	4	7	3127	5	12	4522	4	1	24009	5	17	10263	5	5	8197	2	9	6217	4	19	5806	3	3	15998	2	4	8756	1	15	5994	2	13	5883	4	20
5	2	17977	1	20	5355	1	13	15138	1	5	12864	5	4	7850	5	1	3178	2	19	18972	2	6	16986	5	16	8318	5	15	12898	1	9	7544	5	3	6209	1	12	7045	4	10	7976	1	17	4665	1	18	17762	5	7
3	8	15030	4	15	9397	3	6	14586	4	2	7123	4	3	24765	2	18	4118	1	7	9310	2	13	9053	4	17	17021	2	14	17715	2	20	7766	5	11	9778	1	4	28901	3	19	4967	4	16	5726	2	1	24308	3	9
5	5	6031	5	14	4148	1	17	6131	1	13	3115	5	4	7364	1	11	2304	1	3	4449	5	2	7147	1	15	3666	1	16	5653	1	10	3832	5	12	6192	2	1	23099	1	7	2738	5	19	2860	1	18	3265	5	8
3	6	554	1	20	3873	1	18	7260	5	12	2455	4	7	7501	5	15	2902	5	11	4210	1	1	8090	5	17	6473	3	19	14549	4	9	5822	3	4	5948	1	16	10381	3	8	2696	2	14	5619	5	3	3767	1	2
3	10	9772	2	11	6337	4	17	4584	3	18	4293	4	5	6002	4	15	2717	2	4	3442	1	16	4405	5	7	5820	5	3	22688	1	1	150453	4	9	4487	1	20	4464	1	14	2763	2	12	5385	2	19	4875	2	8
4	14	7685	1	9	64629	5	13	9099	4	10	6081	2	11	27185	5	12	4151	5	20	4067	1	16	12777	5	4	31011	4	19	12985	1	2	56199	5	7	35485	4	5	684768	1	17	4379	2	6	33580	2	15	24975	5	8
1	15	8990	3	10	10980	5	5	13446	1	17	6093	1	1	7444	1	14	3117	5	13	5311	5	7	4672	5	2	8268	5	12	24230	5	19	5273	1	6	7563	3	3	12052	1	18	3424	2	16	12393	1	11	1892	2	4
5	4	10917	4	14	3885	5	2	27635	1	18	3616	4	9	9468	2	20	4184	2	10	3449	3	15	7337	5	6	6085	4	5	19787	1	1	4320	4	19	5234	3	7	11164	1	13	2084	1	8	3849	4	12	5382	1	17
4	3	41125	1	6	7904	1	7	9919	1	17	23791	5	19	8265	1	10	20591	1	8	8448	4	14	22229	4	2	38197	1	11	35953	1	20	6398	5	9	11217	2	15	24064	1	12	7999	1	16	7177	1	1	14329	1	18
4	14	7636	4	15	3911	2	11	3554	1	9	5103	5	10	18838	2	7	4848	2	18	3492	5	20	5270	3	4	9262	1	16	8847	1	8	6083	5	1	10932	5	6	6877	2	2	5083	2	17	2994	1	3	4774	4	13
5	9	4313	4	11	9133	1	17	3541	1	16	5271	5	18	9865	1	12	4016	1	5	4147	4	2	8166	2	3	16558	3	1	16321	1	10	6835	4	19	9276	4	20	9222	2	13	3028	5	4	3302	1	7	5554	3	14
5	17	3885	5	6	3440	1	9	6519	4	1	5534	5	11	4884	5	7	2744	2	15	6817	5	2	6351	5	14	6793	1	20	5589	1	12	3424	4	3	4117	5	10	5278	1	4	3320	3	18	5548	1	5	4014	1	13
4	19	6400	5	6	4352	4	18	5407	1	11	3119	5	2	13135	2	1	4718	1	14	2032	5	13	1976	2	20	3073	1	17	35152	1	15	3263	5	8	2504	5	3	7521	1	5	4232	5	7	5192	4	10	4849	1	16
4	7	11516	3	2	7914	4	8	10785	4	20	4193	4	3	12602	3	12	2976	3	13	4201	2	1	35003	4	18	5860	4	15	29363	1	16	7847	3	10	6193	3	14	14418	4	9	3106	2	4	7581	4	5	2413	4	6
5	17	12121	4	18	7345	1	7	7847	1	6	3678	5	4	40066	1	3	4732	1	12	6937	4	9	10008	2	11	12617	2	1	55433	1	5	8555	5	14	9611	2	16	9020	1	20	7135	4	2	8912	1	15	7331	2	13
5	7	4978	4	18	5048	5	14	5482	1	12	4778	5	9	9961	5	15	2050	4	5	5339	5	1	14283	4	20	6207	4	11	11200	1	16	4459	4	3	6483	2	6	20442	1	4	4569	4	10	3529	4	19	2799	2	17
5	17	8348	5	20	7045	2	2	44058	1	9	11146	4	3	24205	4	19	7643	1	18	3483	5	1	9143	4	8	16658	4	14	141325	1	15	7512	5	16	9812	4	4	15276	2	6	8907	3	10	20277	2	13	12735	1	5
5	8	6192	4	19	4988	2	2	12547	1	9	3900	5	4	12876	4	16	5040	2	14	3668	5	20	7513	3	15	9583	2	7	22605	1	3	9503	5	6	5154	5	13	11359	1	17	2669	5	10	5046	2	11	4298	1	12
3	15	10677	2	7	7977	5	6	5040	1	4	4970	4	10	7698	4	19	4924	2	1	9227	4	13	7480	5	12	5605	4	14	15399	1	2	7714	5	11	6782	5	20	5554	1	16	3422	1	18	4736	1	17	4789	3	9
5	12	6473	4	13	5846	2	6	8998	1	17	3655	5	10	9805	2	9	2772	2	2	14207	2	18	9619	4	7	328413	2	8	16628	1	14	43952	2	20	20393	4	19	5646	3	16	2839	4	5	7867	1	11	5477	4	15
4	18	7636	4	4	2983	1	10	6165	3	16	4460	5	9	5166	1	12	2508	1	13	2242	3	3	6484	3	7	5054	1	6	28521	1	15	7870	4	11	7153	5	1	4196	3	19	2834	4	20	2635	1	17	4037	1	2
4	6	10065	4	4	4035	2	17	19234	5	20	2447	5	7	55912	4	18	5731	1	19	7336	4	1	8155	5	8	8591	5	13	24450	5	15	9346	4	9	7450	1	12	6164	4	10	3664	4	3	9099	5	11	3239	3	5
2	16	5883	5	9	4369	1	13	5749	1	8	2898	5	10	3998	1	14	3400	3	2	9099	1	20	5903	1	7	6995	5	3	10435	2	6	6021	2	1	14953	2	5	7084	1	4	2650	4	18	4301	1	17	3000	1	12
5	16	2792	4	14	3862	3	11	5753	2	9	4904	5	3	5183	1	6	3241	1	18	3927	5	10	5568	2	15	5857	5	2	31511	1	1	8714	5	5	3694	5	20	5976	1	19	2737	5	13	2361	1	8	2968	1	17
5	18	3492	4	9	3115	1	20	4173	1	4	2247	4	19	8315	1	8	2191	1	1	3848	1	2	4057	3	13	3976	2	12	5351	1	5	2991	3	11	3738	5	7	3179	1	14	2991	4	3	4047	1	15	2021	2	10
3	12	9682	4	18	7990	3	8	15124	3	15	5174	4	19	10796	3	10	4964	3	2	12740	2	14	7366	4	11	10978	2	9	19606	3	20	7527	5	6	9585	3	3	15221	3	4	11354	5	5	7490	3	13	3937	3	16
4	2	7353	4	14	10058	4	6	14436	5	5	9243	3	17	28079	4	11	6467	1	13	7143	4	4	13460	5	8	13236	4	1	34841	1	16	8190	4	3	8104	4	15	9621	3	18	9394	4	10	14507	3	12	9153	1	9
4	11	4391	4	7	6938	2	17	5513	1	6	3749	5	15	5475	2	16	7905	1	10	3537	4	12	5410	4	2	1674	2	19	22104	1	13	6388	5	14	6205	4	3	7863	1	20	3228	4	4	4325	1	9	4644	1	5
2	6	6510	2	9	5152	1	7	10081	5	17	4256	4	8	7598	5	19	585	4	2	3933	1	3	3407	5	20	5721	3	10	16643	3	18	3880	4	12	6921	2	1	9433	3	11	2296	1	16	5731	1	14	3797	2	15
2	10	11245	1	7	6908	5	3	5444	1	14	4526	4	13	13781	5	12	1925	5	20	3809	3	19	7181	5	9	5525	5	11	9584	1	15	5538	2	16	6337	1	18	4927	2	6	5203	1	8	2737	2	5	11013	2	4
4	20	7213	4	4	10171	1	10	5512	4	16	4860	5	18	6141	1	17	2063	1	15	2308	5	5	2880	2	7	8068	2	1	8959	1	19	9120	5	9	3293	2	8	9722	1	13	2274	5	12	5254	1	2	3884	1	11
3	17	9314	2	8	7606	4	6	9813	3	7	11705	2	10	13187	2	3	4736	2	11	3045	2	14	38945	5	13	12569	2	18	15490	1	5	4865	2	15	4968	1	12	7394	2	19	2928	3	1	21539	4	20	4504	2	16
4	20	11748	3	17	4777	2	14	7029	2	5	6529	4	15	9188	3	9	7188	4	10	8691	1	1	5362	3	6	13947	5	7	9228	2	4	34766	2	11	6967	2	8	11547	3	19	4402	3	2	9016	1	16	3956	3	18
1	10	6937	4	18	3969	4	8	6122	4	2	9432	4	3	5617	4	4	3984	3	11	4400	3	15	5168	5	13	7576	2	16	13108	2	19	6960	1	12	5946	3	9	9408	3	7	2216	4	17	3192	3	1	5423	1	14
5	7	3822	4	20	8243	2	16	5644	2	10	5290	4	6	12565	1	11	2406	1	5	3319	5	18	4618	3	4	9549	4	8	24571	1	2	4645	5	9	4729	4	13	6431	1	1	4907	4	14	6466	5	12	2794	4	17
4	11	2519	4	5	2792	2	2	3209	2	9	2350	4	15	3401	1	8	1689	1	16	2783	4	12	2796	3	17	5782	2	13	4716	2	14	2506	5	6	2275	2	18	4763	2	19	2917	4	10	4912	1	4	2012	1	7
2	3	12418	2	11	13145	2	9	7864	1	8	8456	4	16	10851	1	1	10540	1	20	4938	1	6	5532	4	10	24974	5	14	13361	1	2	12780	5	18	6458	1	7	6736	1	12	2989	1	4	8993	1	19	9004	5	17
5	12	5966	5	7	4524	1	9	7286	1	6	2347	2	3	17538	1	14	2263	1	10	9149	3	1	11430	1	11	6950	2	18	23969	1	19	6965	5	8	4393	4	15	5636	1	5	2545	5	20	8632	5	2	4939	1	13
5	13	8055	5	12	6282	2	5	5663	3	9	3255	3	16	13583	1	14	3527	1	3	4640	3	18	9677	2	10	11475	2	15	18912	1	6	5509	4	8	5970	2	19	7472	2	7	5238	5	17	5651	2	20	5866	4	2
5	4	37449	4	11	10314	1	10	9829	1	3	8372	4	9	12264	4	14	6054	1	16	4270	4	18	20656	5	12	20201	1	5	18225	1	15	4220	5	7	13850	5	19	6526	1	1	3392	3	2	15256	1	17	3218	1	8
5	19	4857	5	18	5632	1	17	6111	1	15	3158	5	14	7193	1	12	2766	1	8	11061	4	4	8721	1	20	9099	1	13	19231	2	10	11329	5	9	4458	5	16	4185	1	5	3055	5	11	5863	2	2	15963	1	3
1	3	40084	1	2	10349	2	11	6516	4	18	6039	4	5	9540	2	7	14653	1	13	3500	1	8	9116	5	12	6999	3	10	61671	1	14	7033	5	4	7967	3	17	1981	1	6	8146	4	19	36942	1	15	2668	1	9
5	2	7171	5	6	3284	3	1	10339	4	11	4551	3	18	5552	4	8	4532	3	7	5815	3	14	10082	5	12	5871	5	17	18846	1	20	5697	5	9	9025	3	19	11043	4	15	689	5	13	5896	5	5	3800	1	3
3	14	7825	4	15	4231	2	6	7343	2	19	3598	2	2	9412	1	8	4265	1	17	4178	2	18	6722	4	10	9334	4	1	12766	1	4	6825	4	3	5960	4	11	5778	1	7	5496	3	12	3638	1	9	6362	1	16
3	19	14778	4	7	9461	3	15	10309	2	2	18599	5	5	9296	1	16	9856	2	3	30550	4	12	12632	2	9	1928	1	13	13753	1	10	8856	4	6	25255	4	17	13223	3	11	4711	5	20	5769	1	4	9090	3	1
1	12	6417	2	6	6084	4	11	13448	4	14	3481	2	8	9500	4	5	3734	2	2	11091	1	7	5998	5	13	5950	5	4	11019	1	10	7023	2	15	11983	1	9	9264	4	20	3385	2	19	15930	1	17	10542	4	1
4	18	9448	4	10	4334	2	7	4189	1	13	3902	3	11	9687	1	9	3611	2	8	4751	2	5	8701	2	17	4476	2	3	16557	1	4	6409	4	15	3819	2	12	5902	1	20	2465	4	1	7071	2	16	4939	3	14
5	4	9204	4	14	5311	3	5	9668	2	16	4147	5	19	5115	1	9	3177	2	13	5427	2	7	10663	4	8	9558	1	12	15303	1	20	5514	4	3	5625	3	2	11920	1	10	5213	3	15	2843	1	6	2584	2	18
4	12	9100	4	16	10161	4	20	7169	4	15	9111	4	2	24143	4	6	3460	4	18	18122	2	10	10965	5	9	1542	4	8	21036	2	17	26419	4	4	12858	2	3	13132	2	1	16117	2	7	6514	2	5	8913	2	11
5	3	9888	5	1	35238	1	6	7261	1	4	6664	5	14	9374	1	11	4230	1	15	5028	5	19	5540	1	18	8602	1	5	10971	1	12	5618	5	16	5520	5	17	7563	1	20	2671	1	13	6239	1	7	3103	1	8
1	10	7388	1	9	8128	5	2	8216	2	8	28315	4	18	9950	2	20	43760	3	11	10362	1	13	14662	5	14	12230	3	12	30347	1	16	8967	4	6	21620	5	3	23840	2	19	9674	4	17	9847	5	1	7333	4	5
5	17	9583	4	16	11137	2	12	10463	4	7	13064	5	6	23432	1	13	8083	1	5	9187	4	11	15316	4	20	12282	2	15	39827	1	9	12298	5	19	10801	2	14	23505	3	10	9319	5	8	5685	1	2	15720	1	4
1	16	10309	1	20	8332	2	18	7001	3	8	7786	2	15	19371	3	1	25666	1	4	10881	1	7	8367	5	6	11350	5	11	10445	2	14	16750	3	12	16290	1	13	8233	3	19	9145	3	9	17197	1	3	21188	5	5
3	14	8273	3	4	5158	2	18	7387	4	6	4326	5	2	7681	2	10	2285	2	20	4694	4	3	5712	4	1	8154	1	7	10407	1	11	4750	4	19	6331	2	16	5097	3	12	2395	2	13	3100	1	9	4141	3	5
5	10	5990	1	2	8507	5	11	4734	2	1	30672	4	9	8598	5	4	4942	4	5	5267	5	12	4246	4	14	5951	1	20	8139	1	18	5232	5	13	4613	5	3	6465	1	19	3001	1	15	4899	3	16	6220	1	6
1	8	18268	2	9	9028	1	10	5093	5	19	10454	5	6	71007	2	3	19930	1	4	32709	2	13	71719	5	18	33038	4	20	31052	1	17	8812	2	15	81039	3	16	56138	1	11	9071	5	12	53492	1	5	11151	1	14
1	12	5778	2	7	7602	4	1	6703	2	14	3990	2	15	17398	4	13	3771	2	6	3181	1	20	3980	4	11	14028	5	9	20911	1	2	13252	4	5	12837	1	8	11392	1	16	3340	3	19	3660	1	18	4042	1	4
1	8	26085	1	17	11579	1	18	6144	4	12	8635	4	15	14769	3	19	5133	5	13	3532	1	4	6301	5	9	6153	3	3	9318	4	16	15598	1	14	12001	2	6	6984	1	1	8696	1	5	3617	3	2	18654	2	7
5	10	4967	2	18	4712	2	13	5939	2	14	2391	4	4	4871	1	7	5200	1	11	5338	4	19	3930	3	6	5988	2	1	18083	2	3	8685	5	8	4927	4	17	8034	1	2	4146	2	15	2888	2	5	6086	5	16
4	3	5098	4	20	3532	2	18	5914	2	9	5133	4	13	7825	1	12	3556	1	2	11860	3	6	6503	3	19	8380	2	4	13762	1	10	6862	4	5	8301	2	16	9295	3	1	10202	3	11	6035	1	15	3413	2	14
5	9	7089	4	8	8888	1	7	5655	2	10	6023	5	3	11721	1	12	4986	1	13	3060	4	14	6190	5	16	12664	1	19	13047	1	4	6956	5	15	7886	5	17	6214	1	1	5732	5	5	4601	1	6	5017	1	18
5	1	4646	5	3	2856	5	16	5550	2	14	2633	5	19	3910	3	2	3517	3	6	4754	5	5	5229	5	13	10281	1	20	10136	3	18	4592	5	15	3862	5	12	4994	1	7	2592	5	8	2430	3	10	2609	1	9
5	17	25395	4	6	14790	1	20	28127	2	14	34342	4	15	68439	2	4	44191	1	9	20826	5	3	22269	2	5	70996	1	11	44903	1	19	26714	4	2	31241	5	12	32171	2	1	61687	2	18	28071	2	8	27382	1	7
1	9	8465	4	12	7950	4	13	4264	2	14	3769	3	3	14385	2	7	5460	1	20	4202	2	11	6534	5	4	12125	2	19	11720	3	1	12386	2	15	5104	1	2	11445	1	10	3606	4	5	4823	2	18	3732	3	16
2	8	40799	3	4	16388	2	16	7030	3	7	3347	4	1	17014	3	15	5331	2	6	8999	1	10	13032	5	20	8114	3	12	17500	1	11	7401	4	14	6551	2	2	20517	1	13	5063	5	17	4463	5	3	7584	3	18
3	19	5417	5	11	53471	5	5	7332	1	14	5315	4	20	5549	3	4	4678	2	17	6923	4	6	52365	5	1	12768	4	12	6574	1	2	12958	4	3	8223	1	9	8148	3	8	4475	3	7	4788	5	16	10119	2	18
4	12	15677	3	9	37696	4	15	12415	2	14	10954	4	16	210905	4	6	15088	2	13	14037	1	4	18827	4	10	15967	4	1	49463	1	11	30444	5	8	15959	1	18	18815	1	20	4361	1	19	22081	3	7	23296	2	17
5	11	4463	5	6	5207	1	1	6512	1	7	1953	5	10	3512	1	17	1720	1	20	1960	5	13	3337	1	15	5136	1	19	5559	1	9	3376	5	4	2440	5	2	8501	1	3	3327	5	12	2128	1	18	2065	1	5
5	11	5799	5	19	12432	1	8	7784	1	20	4135	2	16	12600	1	7	8984	1	10	6225	5	17	4928	1	12	11096	2	13	15449	1	2	15094	5	9	30975	5	18	8592	1	1	4479	3	4	6073	2	6	9793	1	5
4	20	8266	5	11	4015	3	5	5350	3	12	3317	5	1	16979	1	4	3380	1	15	3544	5	16	4376	3	14	6789	2	3	26603	1	19	8927	5	13	4920	4	8	5988	5	7	8427	4	2	8900	2	17	6530	1	18
5	8	6814	4	14	7837	1	13	6448	1	10	3577	5	3	11589	2	17	4068	2	15	8812	4	5	7775	2	7	8166	1	1	28243	1	16	5905	4	2	11409	5	19	7033	1	9	3142	2	6	5937	3	4	5806	1	20
5	14	6124	5	3	4144	5	15	6698	1	18	2558	5	9	5950	3	4	2450	1	20	3090	4	11	6690	3	19	7742	1	2	13177	1	10	5162	5	7	5176	2	13	4689	1	16	2524	5	8	2642	1	17	4471	5	1
4	13	3093	5	18	4092	2	9	3216	2	15	1954	4	6	7631	1	3	4261	2	17	4156	4	2	9561	3	19	5778	2	1	10472	2	16	3748	4	14	3750	5	12	6850	3	5	2672	4	11	3357	4	8	2738	2	20
3	11	15242	2	2	8333	4	14	9438	3	20	5400	4	4	12500	4	19	4618	2	18	4999	3	13	6362	5	5	8082	1	17	40550	2	1	20805	4	16	4732	1	6	22450	3	8	2749	3	7	4500	2	15	6137	1	12
3	6	9486	1	17	3531	1	12	3579	4	16	11345	2	3	11330	3	5	8142	1	9	2719	2	8	10954	5	14	16330	5	19	11181	1	13	5469	5	18	3578	1	15	7642	1	20	2095	1	4	2969	1	10	3845	4	2
4	3	9184	4	17	7178	4	4	14181	1	5	3224	5	16	7644	3	6	4753	1	10	8049	5	1	14701	3	19	5061	1	15	10441	1	11	4611	4	2	10829	3	13	10658	1	14	2653	4	9	5912	2	12	6698	1	18
3	1	14603	2	10	5418	5	13	17092	5	3	4132	3	4	64041	4	15	3785	1	5	7263	1	12	3960	5	18	8800	5	2	3158	1	7	5039	3	20	8527	1	6	6549	4	16	4204	3	11	3490	1	8	3357	3	9
3	13	6793	4	9	14062	3	15	6312	4	16	3251	4	5	10884	4	14	3551	1	6	3889	2	11	7849	3	3	9900	3	4	14879	1	19	725	5	20	4837	4	7	1094	1	10	4092	3	1	12160	4	17	5365	2	12
4	15	13579	5	13	2927	1	11	9740	2	16	3499	3	6	8228	1	4	4316	1	10	3717	2	7	7026	2	2	16559	1	8	8337	1	3	4964	5	9	8822	5	19	8952	2	20	4171	4	5	14238	5	1	6323	1	17
4	8	10677	2	5	10336	4	2	25855	5	7	5406	4	9	18191	4	18	4546	4	20	6824	2	19	9517	4	1	27295	4	15	33498	3	14	20484	3	4	15400	2	3	13562	2	10	7837	4	16	10005	4	12	9766	1	17
4	18	2793	5	20	4272	1	16	9137	4	1	5985	5	19	13230	1	14	3610	1	5	3568	4	8	1227	2	3	16423	1	6	22613	3	11	7138	5	17	8785	4	12	56491	1	2	7870	3	10	19664	1	15	3450	5	13
4	10	11592	5	3	7094	3	6	8993	3	12	6785	5	19	11015	2	2	7502	2	17	7529	5	15	6671	2	1	16274	2	13	11207	2	9	13054	5	4	12840	5	5	12025	1	18	5496	3	7	13085	4	16	9296	4	8
1	19	6943	1	5	5312	5	20	4665	5	15	4808	1	2	10888	5	3	4112	5	9	11143	1	1	9720	5	7	10200	5	12	14024	2	14	10615	2	17	13589	1	6	5784	3	11	7328	1	16	8794	1	18	10392	4	13
2	5	6183	3	12	3160	3	11	4630	2	3	5303	3	4	11230	1	15	2903	1	7	4016	3	18	5630	4	10	7326	3	9	6382	1	1	8859	4	8	3967	4	17	7391	1	19	5542	3	2	7005	2	20	3141	1	13
3	11	5423	5	8	4013	1	5	7270	3	18	2898	4	1	7205	2	20	3068	1	13	3883	5	12	3800	5	10	7903	2	2	6303	1	7	5674	5	6	4634	5	19	4738	2	14	5805	4	4	5009	4	16	4167	2	9
1	16	12656	4	18	15835	5	7	9670	4	2	6946	4	4	21800	4	20	12053	4	3	6554	4	15	9650	5	1	36169	5	10	13218	3	17	8591	5	8	6224	4	6	7170	1	9	8552	4	12	13614	5	5	9610	3	11
1	2	8672	1	6	16870	4	5	26601	5	1	5361	2	19	39255	5	20	13137	4	15	19129	1	11	16303	5	13	22312	5	4	35599	4	14	24551	2	16	10265	1	18	12785	3	17	6046	3	9	15104	4	8	7271	3	3
3	2	13615	2	13	5510	4	5	6631	3	14	3709	3	19	7651	4	11	3328	2	12	2896	4	15	4251	5	3	8407	2	18	9992	2	20	11665	5	1	5918	1	8	8701	2	9	3493	4	16	3672	5	17	2531	2	6
3	5	6308	4	15	7755	4	4	15058	3	19	4967	3	17	13036	3	8	4512	4	11	8367	2	2	11365	3	14	6153	3	16	8592	2	13	6658	2	3	6988	3	7	15801	3	6	5112	4	1	9942	2	20	7050	2	10
3	2	12758	3	6	4879	1	15	14384	1	5	2799	5	1	5298	1	13	4431	1	7	5232	5	3	4095	1	9	8584	1	18	14172	1	16	12999	5	4	5335	3	20	6519	1	17	3938	3	19	4480	1	8	3520	1	14
1	2	8321	3	4	19657	1	20	4010	5	10	6686	5	19	6049	2	17	5569	3	12	10372	5	9	3591	3	18	4529	3	8	7860	1	6	5072	1	11	10257	2	1	15654	1	5	5286	3	16	5162	1	3	3743	1	13
1	7	5784	1	17	5753	4	2	12256	5	5	2862	1	6	6452	5	16	2546	4	9	3495	1	1	10670	5	14	6014	1	10	9405	5	13	5570	1	15	3819	1	19	6724	5	8	4714	1	11	5158	5	20	2915	1	4
1	10	8113	1	17	6620	3	4	8094	3	20	6050	4	19	15726	2	9	4915	1	2	7231	4	1	15758	5	16	14801	1	3	16188	1	11	7372	2	14	6631	1	18	13594	1	6	3233	5	13	6587	1	5	6231	1	8
2	18	8187	1	15	7788	4	2	62964	5	12	10456	5	4	15254	5	14	3635	5	11	4216	4	16	12718	4	20	7672	4	19	15473	3	10	11442	4	6	11839	4	5	11938	1	17	11807	2	9	12286	5	8	7588	2	7
3	4	7079	1	14	8017	3	12	5554	3	16	4481	5	2	10134	4	18	3704	4	10	5721	3	8	8161	5	5	6377	5	19	7098	1	17	5255	4	9	4851	1	6	12782	2	1	6230	3	20	5463	1	15	5190	3	11
1	4	10480	4	14	4157	5	7	4311	5	2	8211	1	15	23322	5	12	5005	5	20	7733	4	11	6400	5	1	7901	5	10	9000	1	9	8967	4	13	11850	1	19	21272	4	6	12766	4	5	9517	5	17	5300	2	18
1	14	5217	2	7	7230	4	8	16363	5	11	2895	1	2	11023	4	9	2860	4	3	13364	1	5	5139	5	10	10584	5	16	11963	2	18	7495	1	6	6283	1	12	13974	3	13	4891	2	15	9198	2	1	6999	2	20
5	10	9254	5	4	6968	1	13	8255	3	20	6054	1	15	8905	1	9	4318	1	11	4006	4	7	2325	3	18	9412	3	3	22144	1	8	7150	5	17	10612	4	1	9871	1	12	3059	2	16	4699	5	19	4588	1	2
5	19	7266	5	1	10113	1	20	12535	2	12	10350	5	7	8291	1	14	4764	1	16	5515	5	17	7659	1	2	18442	1	15	10942	1	5	15278	5	8	5377	5	6	7681	1	10	10061	5	11	4310	4	13	12332	3	4
4	7	6251	4	6	7986	4	14	6388	5	4	5093	2	19	8830	5	10	2673	4	20	4673	4	15	5409	5	9	6283	3	18	11144	3	8	6674	2	3	19191	2	1	10392	4	2	4954	4	5	4251	4	16	6789	3	13
3	7	4235	4	16	4832	1	1	7048	3	3	3048	4	10	6968	1	20	2560	1	17	2228	5	15	3944	2	5	10608	2	4	14424	1	6	3160	4	19	7136	3	12	18527	1	2	4751	2	11	5665	1	18	16640	2	9
1	18	7377	5	13	10495	1	11	10209	2	19	6861	3	10	14591	1	15	4716	1	5	5353	4	16	7299	5	7	8619	1	20	14383	1	4	7386	4	1	7698	1	17	12086	1	6	4220	4	3	8639	2	8	7724	1	2
1	19	3416	2	16	8923	4	8	45048	3	7	3631	2	5	6655	4	2	4477	4	3	4546	2	4	6557	5	9	38292	2	12	16801	2	6	5212	1	17	6547	1	1	157306	3	13	4745	4	20	4002	4	18	5181	4	10
1	14	7658	1	16	21635	5	5	12201	3	6	4783	2	10	30943	4	11	4004	4	1	16647	2	19	17553	5	18	10632	5	20	41536	3	15	6417	5	8	6415	1	9	11068	4	3	9915	2	13	51863	5	2	11642	5	17
1	17	6544	3	6	9146	3	3	3868	3	12	6529	5	18	8288	3	20	4600	3	15	4577	1	2	8439	5	7	7825	5	16	7657	1	5	4672	5	9	4720	1	8	7247	1	13	3031	4	1	9544	5	19	3992	3	14
5	13	11235	2	11	7048	3	5	9274	1	10	3986	4	19	18383	1	20	4972	2	9	1314	5	7	4189	2	1	13856	1	15	16547	1	16	9431	4	14	2386	5	12	14609	1	6	3630	5	3	7020	1	17	3564	1	4
4	16	43446	4	20	5114	2	15	6436	2	8	2947	4	5	5676	2	10	3664	3	14	3333	5	19	4374	3	17	5103	1	9	17152	5	6	6150	5	13	3854	3	2	9374	2	1	16178	3	3	2209	1	12	3850	1	4
4	7	13314	1	11	3615	4	18	4604	4	5	5890	4	14	4644	3	16	4162	1	19	6222	1	13	3927	5	2	6839	5	6	7250	2	15	3235	5	4	4944	1	17	5395	4	1	6774	4	12	5507	4	10	4807	2	3
1	8	6185	4	18	5387	3	11	7249	2	16	3791	5	9	8713	4	19	3060	1	6	5704	1	3	5804	5	7	7432	4	15	9793	1	14	5918	5	20	5438	1	12	9061	2	13	4590	3	2	8180	2	4	9825	5	1
5	8	4868	4	12	5683	1	7	5492	1	19	2635	4	4	9856	2	10	5004	1	18	3523	1	15	7715	1	17	6788	3	2	66602	1	11	5102	1	20	2848	1	9	6420	1	16	2735	4	5	8613	2	6	6747	1	13
1	12	11545	1	20	4592	3	15	9966	5	1	16193	1	13	11240	5	3	6716	4	11	9623	2	18	11609	2	7	8545	5	14	17793	1	4	7942	5	19	5670	1	6	7279	4	9	4603	1	8	7895	4	10	6350	1	16
1	18	4608	1	5	3967	3	15	3866	4	13	3701	3	8	7966	4	16	5149	5	2	5380	2	20	4965	5	19	4924	5	6	6799	3	7	6383	4	12	4115	4	11	5550	3	3	3573	2	9	4800	5	1	6008	2	14
3	7	6281	1	11	5398	4	9	9511	5	1	4712	4	2	9228	4	8	2965	4	4	6161	4	14	7295	5	10	4547	5	12	5164	2	15	4764	4	19	4630	2	20	11578	4	13	4049	1	5	4668	3	18	4764	4	16
1	9	6267	1	19	5981	2	2	4267	5	13	5265	1	16	7083	5	15	3048	5	10	7682	1	18	5349	5	3	7415	5	20	8398	2	7	8800	1	6	5866	1	12	6234	5	14	7767	4	4	8332	1	17	6934	2	1
5	12	11570	1	9	20650	2	6	11201	1	5	6180	5	13	8069	5	8	4649	5	2	11601	4	18	10601	5	7	8218	5	16	9539	1	10	7861	5	19	8019	4	4	11040	1	1	6079	4	20	9381	5	15	6500	1	3
3	20	6887	1	5	7265	2	7	14951	3	10	4751	2	1	13665	2	16	3175	2	2	8807	3	11	6053	4	18	5683	3	3	11468	1	8	6876	5	19	4857	4	6	8988	1	9	2933	4	17	2833	4	13	2386	1	4
2	11	4487	1	19	2999	4	5	7824	1	13	2353	4	20	5863	3	2	4318	3	3	3984	4	10	4777	5	6	4992	4	4	7984	1	14	3456	2	16	4743	2	15	4720	2	9	3272	2	18	3656	2	7	4192	5	1
1	3	7328	1	19	14719	5	8	7639	5	13	3230	1	2	7305	2	10	4742	2	9	4699	1	12	8820	5	4	5856	5	20	7989	5	15	5159	1	11	8136	1	17	6439	5	1	11542	1	7	8709	1	5	7700	4	6
4	16	2646	3	1	7641	3	8	5463	1	14	3190	4	6	4658	3	12	1994	2	10	4014	2	7	4571	4	9	6599	4	4	8011	3	15	3554	5	11	4120	5	5	9149	1	18	3096	5	2	6595	1	3	4275	1	13
4	7	2097	4	15	7897	1	6	17873	2	4	6987	4	11	41159	3	20	12981	3	19	9726	4	10	8623	3	12	9669	2	16	13198	2	13	34750	5	8	5072	5	1	9881	2	5	5550	4	14	11670	3	3	13751	1	18
5	7	6235	5	4	4517	1	6	2464	1	1	5318	5	17	12788	5	10	3583	1	5	3451	5	12	4996	4	3	9517	1	19	21112	1	8	5853	5	2	5660	4	11	17389	1	16	4134	5	9	5151	1	14	4317	1	15
5	19	4457	5	18	3105	2	9	5791	2	20	2607	5	10	7412799	2	4	3431	1	13	2344	4	14	4808	3	12	10768	2	3	21621	1	16	6008	5	1	11283	5	17	4601	2	2	4498	5	6	4024	1	8	4065	1	11
1	9	20291	1	3	4201	5	19	4280	5	4	3550	1	16	8012	5	18	3021	4	2	6457	2	11	3399	5	20	3710	5	17	7099	5	6	5960	4	7	5450	1	14	5450	5	8	2839	1	5	3571	4	10	3561	2	13
5	18	12953	4	11	5962	1	4	26846	1	9	10728	4	3	10902	1	15	6340	1	12	5343	4	6	9358	2	20	8454	2	1	44570	1	5	9554	4	19	5230	1	2	10108	1	17	4071	4	16	5868	1	14	4995	1	7
4	9	2648	4	5	2959	3	11	6547	2	14	4516	5	2	7677	5	6	1974	2	16	3067	3	8	4542	4	13	7488	2	1	5946	2	4	2725	5	12	4371	5	17	2344	4	19	2209	4	20	1937	2	7	4507	1	18
2	19	4408	4	10	4215	3	7	8113	4	18	3024	2	2	8584	3	6	7283	2	15	3160	2	1	10445	5	9	7632	5	12	9136	3	17	4840	1	4	4288	2	3	6600	3	16	4946	4	8	4751	3	11	3473	2	20
4	18	9327	1	11	8400	3	16	16037	1	13	4457	4	6	11739	1	15	4798	1	14	4393	1	8	412055	5	9	9267	4	3	32607	2	4	6479	4	17	6316	3	10	25430	1	1	4260	3	7	8436	1	2	4008	1	12
1	8	13133	5	18	5983	5	12	7317	2	2	7548	5	13	6900	5	17	3683	1	10	5767	1	6	7284	5	1	11986	4	3	16517	1	16	10300	5	15	6583	1	11	7832	2	19	2866	2	14	4533	1	4	16233	2	20
5	9	13109	4	6	12422	4	5	21548	3	4	4495	5	16	88373	2	1	5785	1	8	5366	4	3	10246	3	11	63859	2	12	18539	1	19	11848	5	2	9356	4	10	8833	2	18	2673	5	13	3282	3	17	5752	1	15
4	15	7209	3	8	8697	1	1	6442	4	7	5832	5	11	8350	3	3	5147	1	19	4809	3	16	6824	3	6	7352	5	13	21259	1	10	7369	5	9	4920	4	18	5973	1	12	2995	3	17	8559	1	5	5101	1	4
1	5	6169	1	16	3737	4	10	8622	5	14	2235	1	11	6906	4	7	2968	3	3	13193	1	19	5637	5	1	8289	5	6	8085	5	15	4236	1	4	6012	1	2	11387	5	12	3085	4	20	3720	2	8	5790	5	13
2	6	12099	4	20	7043	1	4	5809	2	17	4723	2	5	16280	1	7	3647	2	11	8382	1	9	10761	3	12	8495	3	19	18228	1	1	14510	4	10	13277	2	15	14184	2	14	7499	4	3	7199	1	16	7384	3	2
1	2	8968	2	13	7719	2	17	11062	4	10	10062	1	16	15844	4	4	9812	2	18	5704	1	9	6656	5	19	9812	5	15	28546	4	3	16062	1	1	15248	2	8	9218	4	14	14782	1	11	6188	4	20	6968	1	6
1	6	8429	2	2	8671	3	4	6889	5	14	3137	3	16	7715	5	19	2466	5	17	3871	2	12	8178	5	20	9393	2	9	11188	5	7	5149	5	10	5560	2	5	4537	5	1	3514	2	3	6327	5	15	8080	4	8
1	3	10620	1	5	8516	3	11	42448	5	15	5087	2	4	21572	5	1	6699	4	16	16403	1	9	5827	5	14	9929	5	8	18159	2	6	23808	1	10	12844	1	20	12565	3	2	7504	1	18	6163	5	17	6694	3	19
1	17	6500	3	1	10512	5	5	6743	5	12	3450	2	7	12897	4	20	4949	4	10	10246	4	9	7965	5	14	6111	4	16	22241	2	18	7843	1	13	7955	1	11	5171	4	2	10832	5	4	2856	4	15	8811	4	3
5	8	9217	4	3	9487	3	4	10565	2	15	1400	5	20	2544	1	17	2183	2	1	14004	1	18	7109	2	12	6985	1	16	11834	1	2	17403	2	14	10398	3	7	9742	2	5	4532	3	10	2501	4	13	5284	4	9
2	16	8390	3	15	10963	4	20	11508	4	1	4395	1	18	23397	5	11	8888	4	12	11407	3	6	16536	5	14	8016	5	19	11301	2	10	6644	4	8	63083	2	13	9003	2	4	4174	4	5	8783	1	2	12819	2	7
5	19	6437	5	8	5457	1	14	9171	3	9	6567	4	10	8684	1	20	4313	1	13	5746	2	11	7556	1	15	6746	1	4	14942	1	5	12039	5	1	8738	5	18	6567	1	2	7752	5	6	2285	1	16	5482	1	12
1	19	7382	2	17	9774	3	5	9316	2	6	5065	2	2	9333	3	3	15314	2	4	6350	2	15	11522	4	12	12316	5	9	12931	2	7	10142	4	1	8717	1	20	9568	2	10	9969	1	8	6697	2	16	6830	4	14
4	10	6110	5	12	2864	1	3	5504	4	13	3107	3	11	4431	5	7	2074	1	20	4869	2	9	4118	5	18	3739	5	5	3166	3	16	16915	2	2	4220	3	1	8136	5	19	1867	4	15	2034	4	4	3451	3	17
4	12	4266	3	6	5322	2	14	5693	2	10	3051	5	17	4922	2	2	6132	1	20	3034	2	11	4282	4	19	5648	4	5	20377	1	9	4057	5	8	4470	5	18	4850	1	1	5089	3	4	4618	2	7	4786	4	3
4	2	36542	4	13	24612	1	11	6662	4	4	24090	5	7	11509	1	19	4724	1	8	6356	5	6	11376	5	17	18057	4	15	25871	1	12	6281	5	5	12716	3	3	26338	1	14	4782	4	20	9720	1	1	92321	1	9
1	19	6422	1	10	4350	5	4	6559	5	20	3318	2	1	27037	2	13	4210	5	6	4618	1	17	4169	5	8	5899	5	5	8551	2	11	8258	4	7	11229	1	15	5628	2	16	6450	1	14	3929	5	18	7830	5	2
2	8	6904	2	15	3321	4	18	4128	5	10	3567	2	16	6063	5	3	2879	4	6	3897	4	14	4072	5	20	4864	5	4	7271	4	5	8704	2	9	6087	1	13	8211	3	7	8165	3	17	5294	4	19	5431	2	1
5	18	7673	5	20	3246	1	4	3029	1	14	2957	5	12	3669	1	6	1883	5	9	3798	5	3	3338	1	16	4540	1	2	3692	1	7	4674	5	17	3916	5	8	3128	1	10	2121	5	5	2484	5	15	2611	5	1
2	10	16522	5	1	7850	2	20	9987	4	18	5472	5	9	4430	2	16	7827	4	7	15168	2	14	5794	4	15	16099	2	5	13985	1	2	4658	1	11	3344	5	8	4551	1	12	2594	5	4	3385	1	19	3807	1	6
1	12	17217	3	9	8850	3	6	19931	2	3	6250	5	14	12422	3	15	6015	2	1	16572	4	5	6735	5	11	10716	4	7	13966	1	2	16500	4	17	10404	1	8	13683	1	18	3652	3	19	10566	5	13	7060	1	16
5	8	5068	5	5	3772	3	9	9642	3	4	8336	5	10	4322	1	11	3116	1	15	4366	5	18	12566	1	20	8002	1	17	7795	1	19	5270	5	3	6739	5	7	12519	1	1	11740	5	16	3836	1	13	3076	1	14
3	15	4084	5	1	6200	3	8	7461	3	5	2632	3	12	7416	2	9	2152	2	7	2442	4	10	3177	3	18	12339	3	11	8144	2	19	4869	5	17	3518	4	4	2878	2	3	2451	4	13	2132	2	16	4931	1	14
4	14	6123	2	10	7022	4	1	6708	3	18	3657	4	13	7449	2	20	4554	4	7	5551	4	3	8054	5	17	8796	5	8	13802	1	2	11531	3	5	7727	1	16	11611	2	4	2719	5	11	3349	4	6	4200	1	15
5	18	4869	5	17	4331	1	6	6290	1	2	8101	5	16	10885	1	12	4193	1	1	11041	5	8	5318	3	10	17318	1	15	3861	1	3	4510	5	14	10755	5	5	6170	1	13	2011	3	19	4218	5	20	5699	1	4
3	19	8704	5	15	5505	2	20	11536	1	10	7328	4	1	2388	4	12	4240	4	11	8360	5	16	10416	4	6	21616	2	13	16833	2	4	12279	5	7	6352	2	5	7169	1	2	7280	4	3	13873	4	9	6279	4	14
2	9	7061	2	12	7473	1	1	21112	4	8	4934	5	4	6973	4	2	6394	1	14	4688	3	6	37830	5	18	16171	3	10	38370	2	13	12065	5	11	5362	1	17	11774	2	20	3901	4	5	6283	2	7	9084	4	3
1	2	10449	1	14	3896	4	18	10298	1	5	2815	4	1	11680	2	20	5781	1	11	5572	1	7	6491	5	8	8940	5	3	9840	1	4	6622	3	16	7953	1	13	20282	2	12	6035	1	19	5298	1	10	3755	2	15
1	6	16601	3	10	12008	3	11	11116	4	19	2851	3	17	14077	4	4	3613	4	18	11328	2	14	6731	5	1	8814	4	3	11755	4	20	7688	2	2	9482	2	13	5278	4	7	4413	4	15	7381	4	8	3981	5	5
5	19	8133	4	9	4274	2	1	7193	3	17	2702	5	3	7125	1	12	3928	2	6	3304	5	14	4070	2	10	8931	1	20	10445	3	7	2970	5	11	4241	3	5	5782	1	2	5406	2	15	6797	3	8	5086	3	13
4	4	4632	5	2	5851	1	15	3814	1	18	2330	5	19	4189	1	6	2196	1	12	2846	1	17	3931	1	5	8702	1	20	9765	1	8	3816	5	10	3565	5	16	5365	1	3	3147	4	7	3133	1	9	3701	1	1
5	15	6000	3	3	6452	3	8	6981	1	4	7017	4	9	9631	3	10	4887	3	5	13654	3	1	14105	3	16	12361	5	12	24255	3	20	15828	5	18	4945	4	13	8696	1	11	3713	3	7	5822	2	6	10456	3	14
5	11	12896	1	6	10345	4	15	25040	2	17	5608	4	13	10982	4	4	12768	2	14	7608	1	12	7529	5	10	9808	1	8	42335	1	2	11135	1	19	5888	1	9	9839	1	16	4528	5	3	7006	1	5	7744	5	20
2	4	45582	4	18	9739	3	12	6743	2	9	4624	4	2	14222	2	19	4338	1	3	9875	4	6	7293	5	13	14747	3	1	19516	1	7	29826	4	14	7374	1	16	27888	1	10	3456	4	8	4929	1	15	3889	3	17
1	8	3780	1	4	7630	2	14	7750	2	19	4520	5	2	3880	5	18	4490	5	20	2970	2	6	9210	5	17	9300	5	13	8290	2	7	4739	1	15	3400	1	9	5450	2	16	3550	1	10	5609	5	1	29984	1	11
1	17	8737	2	11	8108	2	19	11068	1	8	6766	2	10	11432	3	7	8169	2	14	5506	1	6	9701	2	12	9559	2	4	128662	2	20	5602	1	5	12545	3	9	15190	1	15	4882	1	1	14165	1	2	16601	1	16
1	19	32630	1	7	16302	5	15	14354	4	5	13368	1	17	28790	2	9	20047	2	2	11670	1	18	22480	5	20	18151	5	8	55174	4	16	37139	4	10	16958	1	1	38933	4	12	6935	1	11	12121	2	14	14528	4	13
4	10	2694	5	3	2190	4	1	21832	1	19	1756	5	6	3396	1	16	2493	1	18	3392	5	2	4424	4	7	3784	1	5	6753	1	8	2557	5	20	2409	2	11	3098	1	4	1921	4	15	1422	1	12	2650	1	9
1	11	5081	4	10	5176	4	17	8627	2	16	4355	5	4	2966	2	18	2753	1	9	2634	1	13	7727	5	2	8679	2	6	7748	1	5	1153	4	15	1421	2	1	6505	1	20	3397	3	19	4164	4	12	4802	1	7
5	13	15000	3	20	23554	5	8	15417	4	3	2788	4	6	17625	4	1	20057	4	19	5240	4	16	8637	4	2	1907	4	14	31864	4	10	12427	4	11	8386	1	5	17537	2	7	13478	4	12	8228	5	17	8215	1	4
2	19	5466	5	12	3541	3	13	7381	5	6	3535	2	7	6920	2	4	3832	2	10	4889	4	11	5202	4	8	7170	5	9	10277	3	20	5080	4	18	10250	1	5	5695	4	1	1308	1	16	4025	2	3	7813	5	17
2	7	5595	4	18	6594	4	14	6532	4	13	3656	4	9	7125	2	6	7188	2	1	11916	4	8	9578	5	3	7093	4	5	8907	2	11	3875	5	19	5125	1	12	7672	4	2	6141	1	4	5563	2	10	5516	5	20
5	6	8572	2	16	10469	4	19	17239	3	13	30059	5	14	12612	1	10	7427	1	9	13443	2	15	13996	4	4	35776	1	17	30395	2	20	10949	5	12	9017	4	1	2506	1	18	4838	3	11	7384	2	8	8884	2	5
1	8	7183	1	19	11492	2	13	9432	1	4	6650	2	3	4103	1	14	4969	2	12	5240	2	11	16637	2	1	16476	2	16	9306	1	17	11004	2	6	6473	2	2	15559	1	15	4370	2	5	12960	1	18	4991	1	7
5	9	4568	3	12	3172	3	10	4860	3	13	3434	5	8	6100	4	15	4912	5	3	2760	4	11	4874	4	17	5700	2	6	10798	4	5	8898	5	16	3902	4	1	9369	2	19	2926	4	2	7709	2	7	5432	1	4
3	18	5148	4	13	7046	5	14	5657	4	11	5048	4	7	20404	5	1	3116	5	17	3569	2	12	5784	5	8	8704	4	10	8376	1	15	6414	4	5	4860	4	16	6900	4	3	7662	3	2	7533	5	19	5466	4	4
3	2	21054	3	20	8161	3	15	8410	3	6	5363	3	9	9905	2	17	9287	1	7	4934	3	13	9365	2	1	24166	4	19	15248	1	5	15694	5	8	16291	1	10	13023	1	3	5416	4	12	9881	1	11	5632	1	4
3	13	7116	4	14	6633	2	7	7600	2	3	4716	4	19	12486	2	20	5183	1	15	6417	2	10	6133	3	17	6767	3	6	10818	2	11	9000	4	5	5833	5	18	10583	3	8	7380	4	2	7098	1	9	4871	2	1
2	3	30380	2	11	8388	4	6	11197	5	12	3131	4	10	15035	2	15	8316	4	1	32767	2	13	7933	4	18	27304	4	20	30402	1	14	10152	4	8	7847	4	16	8351	5	7	15667	2	19	10470	5	4	7652	2	2
2	3	34873	4	5	10017	4	11	27121	3	15	14747	1	13	26198	2	14	7528	1	17	7604	1	12	9803	3	1	18385	5	2	9975	2	6	15455	4	4	13108	3	7	7616	2	18	1444	3	9	8102	2	19	9265	3	8
2	20	6685	3	19	9142	3	8	5741	3	12	5621	5	16	5601	1	1	5016	1	14	6202	5	13	6144	2	11	16186	3	4	19055	1	5	3327	4	17	6965	4	10	17572	1	3	2902	3	18	9788	5	15	4124	4	9
5	11	6913	5	15	5064	1	4	4085	1	18	2334	5	9	8515	1	8	2471	1	3	4440	4	17	20151	1	14	7280	1	1	24856	1	13	8609	5	5	6347	5	7	7889	1	16	2105	5	10	4781	1	2	10289	1	6
4	18	9205	2	10	6065	3	11	5944	4	2	8372	3	13	10565	5	3	4774	4	4	3666	4	15	1477	5	17	6285	3	7	10998	2	20	11553	4	1	10955	4	6	8348	4	8	4189	3	14	4904	2	12	4137	3	19
2	2	14174	4	4	5608	2	9	6615	4	10	8168	5	18	10945	1	5	7063	1	17	15521	1	19	12476	4	3	18032	3	6	26669	1	14	5722	2	15	4913	2	8	8368	5	20	4546	5	13	5960	5	1	9894	1	16
3	8	8176	5	4	6161	1	19	4969	2	10	6416	3	7	7832	1	6	4071	1	13	4546	2	16	6025	3	1	7029	2	18	24489	3	14	5694	1	9	5576	2	20	10455	3	15	5816	5	5	4960	1	17	3175	1	2
5	13	12502	1	17	5790	4	10	9150	2	3	28846	2	2	40232	4	19	8479	5	14	3678	1	20	4888	5	16	4468	5	8	26318	1	7	5356	5	4	9088	4	5	20814	1	18	3886	1	12	15352	1	1	5662	1	6
1	3	7275	4	7	5072	1	18	10483	5	6	13794	3	13	11556	2	9	4553	1	15	3748	1	17	7770	3	16	20868	1	14	18336	1	2	17699	1	11	5117	1	4	5937	1	20	12397	4	8	3009	3	19	4903	1	12
1	12	2807	4	7	956	2	11	5442	4	3	3247	4	2	21672	1	10	4652	1	1	4710	2	8	5742	3	15	10558	2	13	942	2	6	6479	1	17	3882	1	19	9577	2	16	7019	4	4	3034	3	18	4482	2	14
1	19	5503	2	16	10433	2	17	6760	5	12	3553	1	15	12991	4	8	7327	2	11	6015	1	3	6599	5	20	9236	5	5	8815	3	18	6121	1	14	7225	1	13	6445	5	1	12249	5	7	6097	5	6	3816	1	10
5	1	6694	4	19	3697	2	7	4732	1	4	4790	2	6	5818	3	13	2634	1	11	3325	5	17	2796	3	3	8428	2	5	9732	1	10	6375	4	14	4016	4	8	4588	2	18	2489	5	20	3753	2	12	3265	1	2
5	11	4915	4	1	5799	2	8	7271	3	7	5568	4	2	8144	1	15	2486	1	9	3184	3	4	15583	2	3	6965	2	16	8079	1	17	3604	5	14	3156	4	10	8254	2	19	2105	4	12	4022	2	5	5083	1	18
1	8	15547	4	1	23373	2	15	10416	4	2	12025	2	7	36400	3	9	11226	1	11	5390	1	13	5407	5	20	11719	4	10	18284	3	19	14462	3	12	18020	1	4	14939	2	5	8934	1	18	9841	4	6	17361	3	14
1	8	24928	1	20	14323	5	12	8203	5	19	7599	1	15	14179	5	18	5280	3	7	14734	1	14	7583	5	3	12470	5	6	17143	5	16	19846	5	17	18855	2	10	35464	4	11	14114	4	9	17719	2	13	23249	4	4
5	15	4156	5	19	6246	1	11	22205	1	2	6705	5	4	6379	1	5	3520	1	13	3417	5	6	8848	1	20	3580	1	1	9029	1	8	4804	5	12	4146	5	3	7436	1	7	3263	5	18	4722	1	16	6413	1	9
5	7	4580	5	11	10035	1	15	8181	1	8	2916	4	10	22805	1	6	4536	1	12	3237	5	17	6933	1	20	5236	1	9	15146	1	14	6697	5	4	17236	5	13	15591	1	3	4600	5	2	6299	1	18	5533	1	5
4	9	9185	3	4	5599	2	7	3404	3	13	3015	5	6	8963	1	10	2454	1	5	3321	4	11	9658	2	2	9731	3	1	9028	2	12	3923	4	8	5697	2	20	7236	1	17	2298	4	14	3796	4	3	4667	1	18
3	10	6796	5	20	3701	1	5	6685	3	6	7010	4	12	13656	1	9	3744	1	7	3253	2	11	12598	3	8	12857	1	16	7683	1	17	5284	5	19	4393	5	18	8283	1	3	3089	5	15	5132	1	14	4630	1	4
3	15	8165	2	7	6847	2	16	9669	2	19	5627	3	9	11450	2	18	8274	3	2	14703	5	1	10245	5	3	14528	4	8	11183	1	20	9764	5	12	8828	2	13	10242	1	10	5995	3	5	6571	2	6	6269	1	11
5	13	5728	3	19	13306	1	4	21930	1	14	7849	4	6	20018	1	16	999	1	8	3271	1	12	773	2	7	14628	2	17	18224	2	20	23551	5	10	17197	5	5	7388	1	9	12544	4	1	9862	1	11	7092	3	15
1	20	7009	1	10	4380	5	5	9999	4	1	7889	2	6	4804	4	8	4454	2	18	2868	1	3	5447	5	17	2978	2	19	11381	2	11	6484	4	7	5478	1	13	4272	4	16	7440	2	15	3827	5	4	2664	2	2
4	14	3447	4	16	3385	2	4	3584	2	8	2779	5	19	3880	2	10	1816	1	1	3633	3	3	5631	2	6	3673	2	13	6432	1	15	2952	2	7	3648	4	2	10481	1	9	1960	4	20	3305	2	12	2600	1	18
5	7	3382	3	5	8396	1	18	3559	2	1	10702	4	16	3821	1	9	2041	1	15	2040	3	4	7040	3	8	6017	2	14	8235	1	19	3553	5	3	3226	4	20	5792	1	6	2023	4	10	6568	5	12	4080	1	11
1	5	5701	3	1	11104	5	11	7870	4	15	4965	2	16	10174	5	9	4888	5	7	8301	1	10	6814	5	17	6650	2	13	10336	3	4	7781	2	20	5777	1	8	15570	4	19	3549	4	2	9018	4	18	5190	2	3
5	8	7599	4	17	33898	2	15	6504	4	10	3628	3	3	7742	1	20	4299	2	4	3958	4	2	14707	4	11	7163	2	18	12436	1	12	4665	5	6	5118	2	16	12747	2	19	3437	5	7	2988	4	9	8226	1	14
1	11	12825	4	6	7953	5	10	9973	5	14	5968	4	7	4654	2	3	6428	5	18	5278	5	2	9933	5	4	10661	5	20	4031	2	1	14649	5	9	6469	4	8	13145	2	16	4386	5	17	3981	5	12	5672	1	5
5	4	7793	5	20	4378	2	12	8976	2	8	9779	4	5	24624	4	6	8353	1	19	5722	4	13	8142	5	1	22518	1	11	15312	1	15	17385	5	9	5516	5	2	8335	1	16	6074	3	7	7792	1	18	7237	1	17
4	17	9039	4	16	11768	1	19	6408	4	13	4368	4	12	12687	1	3	4344	2	2	5343	3	14	19376	4	6	6104	2	10	36256	1	18	4208	5	15	3160	2	9	28176	1	7	2335	5	11	9032	1	8	3536	2	4
5	9	8387	5	10	7412	1	5	11489	1	8	4446	5	3	24656	1	4	5863	1	13	6596	5	19	8646	1	20	12195	5	2	59891	1	17	5069	5	6	5905	5	12	3287	1	14	2755	2	11	9727	1	16	4829	1	7
4	18	6437	4	14	5450	5	17	7018	3	20	7784	5	3	11222	4	7	6957	5	15	5697	5	9	4836	5	4	5788	3	11	15007	1	1	7193	5	5	5411	5	12	5701	2	19	3209	2	8	4396	4	10	5831	2	13
5	19	11037	3	14	7737	2	2	8659	3	4	4752	4	13	6182	1	16	4664	1	3	4145	2	6	9894	4	1	1703	2	18	10535	1	10	8266	4	20	4278	4	7	8387	1	17	2312	5	11	4475	1	8	3868	3	9
5	8	8191	5	12	6353	3	6	7519	2	4	136590	4	3	18826	3	16	4368	2	1	17586	4	11	5247	4	20	14431	5	9	194345	1	13	14217	5	10	5656	5	19	56033	1	17	2695	5	7	5568	4	18	6648	2	15
3	9	9417	1	14	7453	4	12	11599	5	10	5279	5	17	6616	4	3	3962	5	20	6460	3	15	8808	5	19	16477	5	18	12102	4	11	7700	4	13	6794	3	2	9560	3	8	4617	3	6	6565	5	5	6788	1	16
3	10	5365	4	1	5107	2	15	4644	2	18	5345	4	3	14034	1	16	2864	1	19	3024	5	14	4725	3	6	6249	2	13	8088	1	4	5385	5	9	6568	4	2	11192	2	5	5866	4	12	2963	1	7	4083	4	20
1	6	3442	3	12	9115	4	10	3541	4	5	2104	2	4	6763	3	2	4384	2	15	1969	1	3	5026	4	18	6829	5	7	10261	2	17	5153	2	11	3400	2	1	8240	3	13	1866	4	19	2709	2	14	2429	2	20
5	8	11421	4	4	7191	1	14	3759	2	5	8179	3	3	16228	1	2	7987	1	13	2529	4	10	2258	1	12	12751	1	15	14380	1	11	4465	4	18	9618	5	1	24344	1	17	3919	3	19	8252	3	7	4357	1	20
5	18	2991	5	16	3401	1	2	11360	1	19	2435	5	15	5311	1	10	3144	1	4	2971	5	8	3809	1	7	3139	1	6	4457	1	5	4099	5	14	4654	5	12	5325	1	1	4892	5	9	3284	1	13	3562	1	11
2	12	18640	1	13	1001	1	4	14712	3	10	4496	4	7	42097	4	14	3620	3	11	3905	5	18	4975	3	3	10609	4	17	21961	1	5	7160	5	19	6921	4	8	8568	1	6	2100	3	2	10403	1	20	3398	1	16
2	15	5568	2	10	8970	5	16	7398	1	5	8313	4	9	7740	4	3	5308	2	18	5550	4	12	5900	4	17	8961	4	11	16886	1	20	6255	1	19	10566	2	4	19723	3	8	3935	4	7	5280	2	6	7944	1	13
5	14	7009	5	5	23268	5	6	16458	3	9	6365	4	3	13106	2	15	4434	3	13	35033	1	10	9594	4	7	1397	5	8	42643	2	16	12328	4	20	8916	4	11	18021	5	19	822	1	4	16417	2	2	13994	5	17
4	8	6328	5	9	4795	3	13	11485	3	11	6407	4	10	5048	1	18	1321	2	16	6800	3	3	6599	4	12	7435	2	7	8886	1	5	4734	4	1	9149	3	6	7505	2	4	3337	3	20	4152	2	17	2800	2	15
3	19	20232	3	1	49729	4	11	16304	3	20	5368	3	7	18184	5	14	10968	1	18	9053	1	13	7616	5	4	38727	5	16	26157	1	12	11008	5	9	9823	1	6	15519	1	5	4336	3	15	18491	1	2	13454	5	8
3	2	10586	5	4	7100	1	12	10591	1	20	4703	5	6	8929	1	19	3743	2	7	9510	5	10	6301	5	17	22697	3	14	26190	1	1	7314	5	13	15546	4	18	10275	1	15	2958	1	11	6119	1	5	7267	1	9
2	19	8162	4	5	5586	4	8	6387	1	14	4508	5	9	4922	3	16	3418	1	1	7064	2	6	6465	5	20	8578	3	11	10543	2	7	8697	5	17	5780	1	4	8860	1	12	5293	4	15	4830	2	2	5873	1	13
4	6	4876	3	5	15574	1	18	5602	2	17	4275	4	1	5572	2	8	5641	2	10	3840	2	2	10400	4	7	7527	3	9	12333	1	15	3923	5	16	3211	4	14	11985	1	13	2182	3	19	6423	2	11	4566	2	3
5	12	2888	5	10	4621	1	20	6040	1	13	2723	5	4	4491	1	1	5582	1	8	3566	5	3	17011	1	2	6704	1	15	8810	1	5	4495	5	19	4609	5	11	4141	1	6	2133	5	7	2300	1	16	3478	1	14
3	11	5150	2	20	5872	3	7	9144	1	9	3118	4	6	6560	2	14	4208	2	19	8767	4	16	4079	3	13	7151	3	15	19336	2	17	6633	5	4	4102	5	5	9176	1	3	5681	3	1	4790	3	18	5513	2	8
5	16	6600	5	14	9685	1	13	8204	2	12	2211	5	1	27517	1	4	5942	2	10	7163	5	9	4714	2	7	9580	1	18	11349	1	20	11188	5	2	12150	5	5	10875	3	6	5682	5	17	5204	1	15	9003	5	3
5	9	4171	4	18	7807	1	15	6795	1	17	6609	4	12	6296	1	20	3127	1	11	4530	5	19	15060	1	1	6538	2	10	5531	3	8	7055	2	2	18449	5	4	10072	3	13	2068	4	14	5809	3	3	8395	1	16
5	5	10369	4	6	8897	5	9	9363	4	8	5388	5	20	20796	5	18	3388	4	2	12402	4	14	8267	5	4	7088	4	7	20796	3	1	8499	4	12	13101	4	16	28993	4	13	10668	4	3	7659	4	10	4734	1	11
2	6	36304	1	14	6501	3	13	11064	4	2	8586	2	11	15641	4	10	4008	3	9	5196	2	4	6600	5	15	6520	5	20	8158	1	3	25596	4	8	5130	1	7	8466	2	19	4166	2	5	16184	5	17	5264	3	18
3	5	11350	3	7	6205	3	14	184817	2	10	4576	3	12	6247	1	18	2279	1	9	7662	1	2	5505	3	13	6823	3	1	7956	2	19	3689	2	8	4787	1	6	3662	1	11	2280	4	16	3145	1	3	2314	5	4
5	15	46981	5	8	9200	1	12	6584	1	17	4150	5	9	10699	1	16	4865	1	5	10779	5	19	8366	2	11	28681	1	4	10870	1	10	7550	5	20	7217	5	1	15433	1	13	2401	5	6	8035	1	3	9213	1	18
5	8	6080	3	13	3968	1	3	7607	3	1	7970	1	17	10839	1	6	5312	1	11	3735	2	20	4024	4	2	15880	3	9	7600	1	15	4841	5	7	5921	5	19	9736	5	18	7504	4	5	6015	1	16	3032	1	4
1	8	12604	5	16	11142	5	14	8761	5	15	5144	2	5	17089	4	19	15487	3	7	4316	1	20	14612	5	12	10565	4	9	16991	1	4	12796	1	11	19999	2	10	35505	1	1	9255	3	13	9167	5	2	15889	3	18
2	11	9566	2	10	4934	1	7	4501	3	1	10233	4	12	11967	1	6	2849	2	19	2966	2	13	5382	4	5	8366	4	15	11151	1	17	4481	5	20	3365	1	8	9432	1	16	3070	3	9	7282	2	3	4783	1	18
1	5	5518	3	20	4463	3	19	5565	2	6	5570	3	16	7495	4	7	6957	2	10	5553	3	12	6125	5	4	7387	3	13	7733	1	11	4534	4	3	5548	3	8	11786	2	14	4681	3	9	5157	2	15	3752	2	2
4	14	5249	4	20	5844	2	12	8558	1	8	7058	5	19	6018	3	1	258349	2	13	9562	5	3	5645	5	17	6591	4	5	8121	4	10	5778	4	11	7046	4	18	6800	1	7	5346	3	6	12035	1	2	6094	2	15
4	10	6917	2	8	5184	2	17	7534	2	3	3150	4	9	9601	2	16	2918	2	7	4050	2	13	8000	5	2	11185	2	5	12016	1	20	3500	3	15	8034	1	6	6484	2	4	3019	2	1	42314	2	19	4650	2	18
4	17	5361	5	19	4353	3	13	5414	2	18	5119	5	8	11408	2	11	6456	1	15	5472	5	9	5519	5	1	23736	5	6	11017	1	16	5568	5	7	4873	5	4	15921	1	10	3280	5	12	5025	1	2	11296	1	5
4	7	8215	1	12	6528	4	13	5226	4	20	3805	1	18	5442	4	14	4999	2	9	3765	5	2	8182	4	1	11897	4	19	6229	3	4	14042	4	5	4442	2	17	6863	1	8	3379	5	3	5359	4	16	6946	1	6
5	17	3724	5	16	3242	4	2	24225	2	8	4849	5	10	4342	4	20	4653	4	9	4706	2	19	9225	4	5	14692	2	3	20145	1	12	4407	5	6	6060	5	4	6753	2	11	2707	5	1	14770	4	14	2505	1	15
5	10	4089	5	7	4591	1	12	4753	2	13	3507	5	9	6637	3	1	6414	1	6	5352	3	16	7307	1	8	5551	2	4	9589	1	18	5231	5	20	4968	5	3	7022	2	14	2479	4	15	4662	1	19	3456	4	5
4	7	8360	5	4	8835	4	3	14936	3	10	6743	5	2	9449	1	15	17016	1	17	2934	5	8	7680	2	13	10470	1	19	12756	1	9	9271	5	16	4117	5	14	12379	2	5	6645	5	1	6498	2	6	6401	1	12
2	15	3090	2	19	3817	4	5	2940	4	13	3014	4	8	3214	2	2	2983	1	11	2511	4	6	2608	3	4	3666	2	17	12587	1	18	3665	4	1	4153	5	16	4245	3	10	2928	5	3	1981	2	7	2990	2	9
3	19	5816	1	18	2986	2	5	7299	1	6	5182	5	15	4353	1	12	3800	1	9	3179	3	1	9861	3	8	6983	1	20	8485	1	16	3135	5	11	22900	4	3	9804	2	14	5221	2	7	3403	5	2	11095	1	13
4	1	384079	1	16	12858	4	8	33108	1	5	5694	5	11	9209	1	19	7027	2	4	7659	5	10	8025	5	3	12827	2	2	21246	1	20	8085	5	18	6873	5	17	10462	1	14	3733	5	7	11452	5	9	10293	1	13
5	3	12476	4	6	6923	3	13	8252	1	19	3603	5	8	7683	1	4	7842	3	12	6420	4	5	6238	5	10	12042	1	18	9570	1	11	4174	5	2	6381	2	14	9113	1	17	2864	4	7	6481	5	1	2681	1	9
2	18	3714	3	19	3393	2	2	17236	3	9	3833	5	3	7128	2	10	17769	1	14	2686	2	7	5878	4	1	10670	4	16	12389	2	5	26262	4	17	7378	2	20	6773	2	15	2542	4	6	2402	1	13	3591	1	11
2	8	14932	1	19	6821	4	10	9451	4	1	10969	1	14	10326	2	20	8502	2	7	12776	4	6	10563	5	15	13819	4	11	17917	4	4	8738	4	17	8679	1	2	13830	1	16	15048	1	9	12145	2	3	10891	5	18
5	7	3658	4	9	6151	2	6	5752	4	18	3935	3	4	9758	4	3	3074	4	12	5984	4	5	3242	4	1	10962	5	2	8945	1	16	3706	2	14	3715	1	17	7097	1	13	2917	5	10	4019	2	15	3822	2	19
3	10	6319	5	6	4101	1	18	5340	1	7	5653	3	8	9647	1	13	2719	3	16	7718	2	14	7952	1	12	9855	1	15	7029	1	3	10021	5	9	5735	4	17	7932	1	20	3110	4	1	8125	1	4	3842	1	5
5	6	3826	5	3	4962	1	14	4313	1	19	2204	5	18	6482	1	20	4244	1	4	2256	5	9	8974	1	1	6605	1	13	6343	1	17	6564	5	2	6810	2	15	16393	2	12	6771	5	11	2856	1	10	5929	1	8
5	1	5676	4	14	5017	4	17	5605	2	13	3170	4	19	13586	5	3	3243	1	6	4162	4	7	6282	4	12	5373	2	11	8532	2	2	3779	5	8	4056	4	18	9122	2	15	2271	4	20	4428	1	5	3042	1	10
5	15	11270	4	18	3803	1	3	10809	1	9	2030	5	19	4004	1	7	2392	1	8	2038	2	14	8656	2	5	10658	1	16	7543	1	12	4928	5	13	3061	5	4	7272	2	17	4089	5	11	4886	5	6	5466	1	20
5	18	4802	5	12	7744	1	8	5698	1	11	2373	5	13	12996	1	17	3099	1	10	3211	5	20	4716	1	9	8508	3	15	18778	1	14	11391	5	6	7668	5	7	7800	1	3	3342	5	5	3381	1	4	6237	5	2
5	3	3436	5	13	8610	5	4	7333	1	8	7007	5	10	5485	1	12	3987	1	19	3288	5	9	3760	2	7	24982	1	20	10954	1	15	4860	5	2	6425	5	11	4852	1	14	4228	5	1	6063	3	16	7323	1	5
5	5	3448	5	9	3024	1	20	3272	1	8	2967	5	17	5112	1	19	3024	1	6	3976	1	1	14635	4	10	8160	1	16	8688	1	3	4088	5	11	7904	5	13	7384	1	12	2672	5	2	9848	1	4	4864	1	14
5	6	3437	1	7	7605	1	12	67151	1	19	1977	5	2	9255	1	16	2884	1	17	3467	5	3	147656	1	8	13201	1	10	9510	1	5	4357	5	13	14216	5	14	10046	1	9	2443	5	11	7062	1	18	5322	1	20
4	16	10445	2	4	3600	4	11	3216	4	9	3036	3	17	7666	5	7	2384	2	12	3993	3	3	6619	5	18	6961	4	20	7230	2	1	5572	4	2	5621	5	5	4494	3	6	836	3	8	3425	4	13	3532	2	14
5	20	4536	3	14	7290	2	19	3660	1	13	2293	5	12	9865	1	18	1822	1	16	2267	5	8	2879	4	4	21180	2	15	10923	1	17	2544	4	9	822	5	11	9124	1	7	2602	5	10	3157	2	3	6402	2	1
5	5	8065	2	11	8035	2	4	13774	1	13	12781	4	18	15229	1	12	5990	2	8	7290	5	17	7325	2	16	7668	2	20	29432	3	19	13036	5	9	12441	3	3	12374	2	10	6524	5	6	6472	2	2	7077	2	7
4	12	6012	4	14	8326	2	13	8932	2	2	10129	5	11	10825	1	5	4436	1	9	4437	1	19	7779	3	10	9164	2	17	36088	2	8	8746	4	3	7648	2	7	9363	1	15	4700	4	6	5755	3	1	10243	1	16
5	18	3473	5	10	3197	1	6	4866	1	16	5257	5	17	5640	1	2	4502	1	7	5004	5	19	4558	1	8	8902	1	12	10867	1	1	4477	5	4	3380	5	5	4686	1	20	1743	5	13	2462	5	14	2790	1	9
5	3	13139	5	10	3672	2	19	4137	2	2	5359	4	8	5916	1	4	2099	1	9	2462	4	13	2881	4	17	4892	3	1	22682	1	5	2187	5	11	37420	5	12	3555	2	16	2285	4	18	2819	3	15	3412	1	20
4	18	6803	4	15	9543	4	5	6025	5	6	5135	1	19	4516	2	13	5468	2	3	4227	1	4	8878	4	14	6647	2	16	7958	2	7	4548	4	1	8264	1	12	9214	4	20	4853	4	8	4376	1	9	3669	2	2
5	3	5148	4	12	3657	1	11	7054	1	13	5107	4	20	6975	1	8	4424	1	17	3024	4	5	5595	1	6	8749	1	14	7683	1	9	3189	5	19	5174	2	18	5897	2	2	5545	4	7	3945	1	1	6834	1	10
5	20	6435	5	9	4840	2	17	5757	4	12	4101	5	6	5309	2	1	4440	1	19	3737	1	14	6178	4	5	10137	2	3	13040	1	8	4088	4	7	4422	2	15	10002	1	11	6897	5	18	3845	1	2	873	2	16
5	9	4521	4	15	9683	1	2	9402	4	17	2915	2	13	15926	1	6	2924	1	12	741	4	8	10418	1	7	6128	2	5	15405	1	16	4304	5	14	3323	2	18	10309	1	11	3651	4	1	6228	1	20	2792	2	19
5	4	5904	5	10	4520	1	12	5624	1	16	5025	4	15	9279	1	19	3927	1	5	3991	5	14	5855	1	17	6561	2	13	9561	1	20	10401	4	2	9126	5	18	5352	1	1	6090	5	3	8305	5	9	5640	1	6
1	20	6057	5	7	2199	3	16	8049	5	8	1747	2	18	4321	2	11	4339	2	9	2902	2	4	4742	5	17	4618	5	6	9032	1	3	4043	4	1	43562	4	14	5194	1	10	2169	4	5	2655	2	13	3294	2	2
4	19	4921	5	10	4316	1	16	4556	3	17	2629	4	18	4288	1	20	2445	1	15	2620	2	5	13630	2	12	7041	1	8	11217	1	11	4074	4	9	5138	2	2	9626	1	4	3042	5	7	4083	1	6	2618	1	1
4	3	30837	4	7	6191	1	11	17777	1	14	11360	3	9	14472	3	6	5217	1	18	6129	4	8	9421	1	15	9743	2	13	20111	1	5	10347	5	12	5182	4	20	10017	1	17	5600	5	10	4494	5	19	5449	5	1
1	12	6027	1	11	4939	5	10	11266	1	16	4437	2	3	19793	5	4	4758	2	18	7326	1	8	5810	5	9	7347	5	15	16921	1	2	10561	4	13	5443	1	7	10878	1	5	4009	1	17	2826	1	6	9922	1	20
2	19	4905	2	15	11554	5	12	13103	1	6	2825	4	10	5968	4	2	2629	2	16	2759	2	11	5193	4	5	5072	3	4	56559	1	20	4351	5	1	3955	2	14	4560	1	13	2248	4	3	3097	3	9	3768	1	8
2	17	10571	5	19	4608	1	5	6426	5	1	4671	5	12	4446	5	11	2717	4	14	3880	5	7	4242	5	10	4991	5	13	5982	1	18	3351	4	4	10731	4	2	15850	1	8	2467	5	9	3113	1	3	8633	1	15
5	11	4970	5	12	9958	3	15	4865	2	14	3192	4	7	6609	2	17	5704	3	4	4826	5	3	7000	1	20	10923	5	10	11738	3	8	4486	5	19	4584	3	1	16401	1	2	6054	3	13	3694	3	6	4349	5	5
1	5	6325	1	18	3301	5	2	8125	1	3	6680	5	9	6536	5	1	10295	5	6	2648	2	10	4325	5	8	5638	5	4	15622	3	15	7821	5	14	4250	1	16	23298	3	12	3368	1	7	5944	3	13	5103	2	20
2	1	8499	4	13	13831	1	7	11664	3	16	59253	5	20	10481	1	10	4102	1	14	6400	4	5	25275	4	9	8636	1	17	11038	1	8	6832	3	12	32882	1	15	6037	2	19	5103	5	4	2479	1	18	3787	3	2
1	1	21689	5	12	4775	2	14	6838	4	13	10260	2	5	7311	1	20	2599	1	6	5564	2	10	4053	4	15	7217	1	3	17521	1	19	2564	5	16	2577	4	4	12205	1	17	4025	5	18	2625	1	11	9557	1	7
5	6	6334	4	7	684	2	5	8721	2	10	4696	3	20	8459	2	11	6548	2	12	1798	2	14	12816	4	4	6380	3	16	9001	2	1	5939	4	2	3100	5	18	8017	3	9	4082	4	17	3584	4	19	6849	2	13
3	14	4411	5	13	9054	1	1	8491	5	9	2898	1	10	17633	5	8	3618	1	5	5177	1	16	5224	5	12	6285	5	19	5558	1	4	7035	1	6	8839	1	15	4867	1	2	6428	3	3	16404	5	7	3347	1	18
3	9	12452	1	12	10604	3	17	13535	1	7	5664	1	1	15285	1	6	7086	1	11	4931	5	5	15569	5	16	19201	5	2	22489	1	19	5055	1	18	5738	4	4	14218	3	14	7336	1	10	9054	4	20	8496	3	8
5	15	4347	4	18	3175	2	17	4871	3	12	3997	4	8	60702	2	6	2834	2	3	5929	4	7	3589	4	5	4621	4	13	5415	1	14	4471	3	4	4182	2	11	4186	2	16	2250	5	1	4440	2	10	3273	2	19
5	7	4215	5	10	4112	1	19	4248	3	18	3264	5	12	4888	1	11	3256	2	20	4777	5	2	9215	2	4	7432	2	17	13665	3	5	7112	3	3	4920	4	14	6224	2	15	5927	5	8	3160	1	6	4104	1	9
5	19	7853	1	16	8494	1	11	6638	3	7	10582	5	6	8932	4	2	10079	1	15	3834	5	20	7631	4	14	8957	1	9	17162	1	10	5277	5	13	5181	5	1	56028	1	12	5276	5	3	6164	1	8	4364	1	4
5	7	4680	5	6	3554	1	17	3243	1	14	1654	5	16	13552	1	8	2373	1	11	2662	4	19	4780	1	10	10925	1	4	14104	1	12	4022	5	5	2689	5	9	4528	1	2	4274	4	1	13455	1	13	2296	1	3
3	15	8386	3	17	4953	4	2	11192	3	18	5885	2	4	9899	5	13	5948	1	1	6798	5	8	6496	4	12	7814	2	16	8324	1	3	7035	1	5	5154	1	20	7037	2	6	6027	1	14	3827	4	19	6671	5	10
5	3	16193	5	10	4855	1	16	19280	5	1	11174	4	18	14697	1	11	4245	2	6	27532	2	8	21497	2	9	12588	2	4	15376	1	13	5102	4	2	29712	1	19	10177	1	12	8440	3	17	8346	1	7	6824	1	15
4	8	9196	5	4	8337	1	14	6020	3	6	6191	4	13	32750	1	16	2969	2	9	7922	4	1	6585	1	15	6688	1	2	18382	1	17	6620	5	3	5375	4	5	2382	1	18	2396	3	12	17986	2	7	5739	1	11
4	6	11753	5	12	6902	2	2	19694	1	11	5899	4	14	12575	1	15	6202	1	1	5118	3	20	8749	2	13	11162	5	5	12609	1	10	9595	5	19	9920	3	9	9509	2	3	15965	1	18	6215	1	4	8878	1	7
4	20	4066	4	19	5246	3	1	4628	2	6	3184	2	9	8750	4	8	5831	2	5	4265	1	2	6615	5	3	5246	3	18	8832	1	17	2537	1	16	4733	1	7	6872	3	10	8483	3	13	3454	1	12	4255	2	4
3	5	3201	5	1	5520	4	2	5650	1	10	2631	5	9	3230	3	3	2832	1	13	3961	3	17	2487	4	18	5021	3	16	12240	2	20	6010	2	6	5420	4	19	3184	2	8	3526	5	15	2820	1	11	2649	1	12
3	1	17575	5	14	7792	1	20	9477	3	16	5223	3	17	10464	1	11	2735	1	10	5121	3	6	8944	1	13	11191	3	3	24486	1	5	6766	5	15	9635	3	2	14613	1	18	3878	3	19	8280	3	7	9043	1	12
5	11	3312	5	6	3389	1	4	5004	1	12	3028	5	15	4488	1	20	2520	1	14	2393	5	9	3723	1	1	7291	1	19	8981	1	16	3803	5	10	3275	4	18	6930	2	5	6046	5	7	1984	1	2	5293	1	3
1	11	13089	1	3	12554	2	7	9227	5	8	8141	4	1	19671	5	18	11033	5	10	6468	1	9	9329	5	4	21079	4	16	24255	1	13	9228	3	6	18971	4	14	20811	1	5	9012	1	20	7488	2	2	13841	1	19
5	8	4235	4	10	4781	2	18	4750	2	13	3725	5	9	5594	1	4	4404	2	15	5345	5	5	6145	3	14	7759	1	7	46794	2	20	5894	5	19	4087	4	12	7699	1	6	2663	4	1	9982	1	16	4936	1	3
4	8	42117	4	20	11965	4	7	11877	3	15	3763	5	9	10743	4	4	33788	2	3	13385	4	6	11428	5	13	7912	4	16	46416	1	12	22137	5	18	8916	1	17	105050	2	2	7480	4	11	9336	5	14	9053	1	1
5	11	8866	5	17	11324	2	8	8370	1	1	10140	3	10	34194	1	18	3354	2	12	9568	4	7	8919	3	9	26617	2	6	19048	1	13	5428	5	16	12323	4	2	18514	1	4	7231	2	15	7650	1	5	7566	1	14
4	19	4912	4	14	8035	1	2	8621	2	12	8640	5	16	10898	1	11	2859	1	7	2307	4	13	4997	1	20	11021	2	4	5982	1	3	3657	5	6	3442	5	15	5879	1	10	6834	4	5	3008	2	8	8832	1	17
4	20	7953	2	5	10719	2	1	12257	3	8	5980	2	6	10983	5	7	9583	1	18	12335	2	13	13310	3	2	15483	2	16	38395	2	12	9995	4	11	7277	4	19	12383	3	9	4323	4	3	15219	4	4	7167	3	10
5	9	11222	2	4	15281	3	20	6642	2	18	5406	5	15	8709	2	7	9430	2	6	9534	2	1	17892	4	11	16142	2	13	32710	1	12	6723	4	10	9206	1	2	17608	2	16	6008	4	19	8218	1	8	6361	4	3
5	19	3387	5	12	2874	4	17	3720	3	2	7052	4	7	5569	1	6	2833	1	9	2219	4	13	3374	5	4	6646	3	11	7162	2	20	4042	5	16	2701	5	5	4137	2	15	2603	4	14	3382	3	3	5235	5	1
4	15	6113	3	7	4422	1	20	6281	1	3	1218	3	2	6738	1	16	2558	1	18	3045	2	12	5073	2	11	1822	2	9	8820	1	5	6865	4	17	5288	4	8	6931	2	1	4337	3	14	6706	1	10	3624	1	13
2	2	10338	3	9	11799	5	17	15941	2	15	5215	3	3	17567	2	20	5862	2	5	5090	5	4	8139	5	19	7741	4	12	15577	2	7	10077	5	16	5174	1	14	8559	1	18	5666	2	11	6868	3	1	11464	2	8
5	6	4205	5	12	3510	1	16	5178	1	13	2613	5	9	4844	1	7	4357	1	15	3929	5	8	4883	1	18	5916	1	10	8266	1	19	5211	5	20	4215	5	17	5361	1	14	1773	5	5	3723	1	11	1956	5	1
5	11	4874	4	20	4636	3	15	7875	2	3	2635	2	17	19876	1	19	4521	1	4	4171	5	1	12694	1	14	13520	1	5	9929	1	9	5715	5	10	4617	4	13	9475	1	12	1963	5	16	8952	1	6	2794	1	18
5	12	13955	4	9	14350	1	8	32802	1	20	6561	5	10	686	5	19	16311	3	13	31583	3	6	15209	5	2	27639	4	11	60273	1	1	10041	4	14	20662	4	4	84464	2	15	8143	3	17	13908	5	5	14148	2	18
1	18	6384	1	1	12192	5	15	4864	4	11	7314	1	19	5251	5	16	2600	5	5	3220	1	17	5501	2	12	14826	5	10	17152	5	20	5400	1	2	9924	1	14	7401	2	4	6813	1	13	8354	4	8	7399	2	7
3	5	5583	4	18	14576	4	15	7367	3	2	3868	3	10	11487	4	9	4583	2	1	11149	4	13	45507	4	19	5574	3	14	11210	4	3	6633	3	17	4896	4	16	6001	4	8	3184	3	7	4598	2	6	3916	3	20
1	9	18811	4	1	41285	4	3	28305	4	12	6674	4	14	6472	2	4	7699	2	11	6554	1	2	14947	5	8	25431	4	16	24084	1	7	8463	4	10	8901	2	20	30139	1	15	5686	4	19	8555	2	5	17192	2	6
4	5	24441	5	10	9606	3	20	16836	2	8	5797	4	16	18754	1	19	11242	1	1	10454	4	18	1620	5	4	32153	4	11	25808	1	2	22007	4	3	12583	4	9	8879	2	17	3359	5	12	3580	1	13	12028	5	14
4	3	15711	4	16	4823	4	6	8970	2	4	8808	5	5	8784	1	11	5513	1	20	6400	5	14	4321	1	2	12783	1	7	16046	1	1	6995	5	18	4432	4	9	18280	1	19	2568	5	15	4656	4	8	8712	1	13
5	13	7393	5	4	4154	1	12	4483	2	7	7327	5	14	14086	1	9	2937	1	15	3978	2	5	8089	3	18	8862	1	2	9323	1	6	6432	5	20	4147	5	1	13983	1	19	3921	4	8	3733	1	16	3310	1	17
1	4	8421	4	19	7415	2	17	8359	4	11	7246	3	6	8678	4	8	6744	1	14	3862	3	9	8807	2	15	8328	2	20	22685	2	1	9466	1	12	4632	1	5	10136	2	16	2511	4	13	4679	1	3	3998	2	7
5	20	11715	4	8	5676	2	7	26821	4	2	10584	5	15	1821896	2	17	5717	1	12	38406	5	1	7446	5	16	9417	4	3	51156	1	10	6547	5	11	6699	5	4	7916	1	13	92057	5	5	3166	1	18	12267	1	9
3	2	12697	2	12	6980	3	10	10026	4	9	5753	4	17	8205	2	4	5686	3	16	7877	1	15	6468	3	8	6837	2	11	11805	2	3	9151	2	5	10018	2	14	8996	1	20	9315	2	19	5433	2	18	6057	2	6
2	5	6930	1	16	15411	5	2	10883	2	18	5918	4	4	11270	5	1	5588	4	20	6357	5	19	5792	5	3	8834	4	13	19939	1	15	9510	3	6	17883	2	7	19241	2	10	4611	5	11	10326	5	14	9176	1	17
4	10	9162	5	16	3905	4	17	16399	1	20	3764	5	12	12553	2	19	3525	2	7	6235	3	6	16581	4	1	24018	1	5	18859	1	15	7448	5	4	11794	5	11	9252	1	13	3430	4	3	8678	1	14	6686	5	2
5	9	3997	4	2	5845	1	20	3302	2	15	5548	5	5	5886	1	14	5004	1	4	10547	4	8	10386	1	19	6281	1	16	10577	1	10	11018	5	18	7148	5	13	21173	1	1	4836	1	3	15650	5	11	6432	1	6
4	9	5810	5	2	8003	3	3	8412	1	13	3409	4	11	5781	1	16	4441	2	1	7850	2	17	6359	5	5	9946	5	20	9125	1	18	5661	5	6	5656	4	19	8118	2	15	6076	3	7	5098	1	10	5073	1	4
5	7	6273	5	17	52949	3	9	50350	4	11	3706	5	6	11083	4	20	51915	5	15	8381	5	2	14892	3	1	19946	5	19	25362	1	12	106635	5	8	7322	5	5	9073	1	10	4060	4	16	5565	1	14	7481	1	3
5	11	8189	5	2	13113	1	7	9178	3	3	19496	5	12	8345	4	13	4909	2	18	5780	5	6	6724	3	8	12216	3	20	13431	2	9	9853	5	16	4325	5	1	15112	2	14	3177	5	4	5178	1	15	3904	2	10
5	11	5093	5	7	9674	1	5	5516	1	16	13171	5	17	7481	1	8	3689	1	10	4482	4	2	8332	1	19	6880	1	15	15261	1	3	8127	5	6	6206	4	9	13690	2	1	6368	4	12	6006	1	18	4445	1	4
4	13	11449	5	16	3780	1	20	12626	2	10	3577	5	8	16042	1	11	3426	1	12	6073	5	9	3438	3	18	9084	5	2	16782	1	7	5901	5	4	5048	5	15	5148	2	1	5777	3	3	6936	1	6	5212	1	17
5	2	5027	5	13	4704	1	6	4135	1	5	2088	4	14	15144	1	17	7177	1	11	3000	2	18	8040	1	20	4912	2	19	14758	1	12	3752	5	4	11943	5	9	5707	1	8	2068	2	15	7631	1	7	2464	1	16
4	19	19133	4	13	10884	2	11	16616	3	17	5725	2	20	12823	1	12	6153	2	18	8426	4	4	27769	5	10	15169	2	8	53261	1	6	4904	5	9	7695	4	1	64961	1	5	3998	2	15	9834	1	2	21860	1	16
1	11	7564	1	6	4568	5	9	4429	5	3	7729	4	17	11476	4	19	3895	4	14	8029	2	16	9215	5	5	7334	5	12	15018	5	8	5607	4	1	9006	1	10	9801	5	2	12274	1	7	8178	5	18	4443	1	4
2	1	3195	3	8	16162	4	12	28288	3	14	17065	2	6	78314	5	15	18657	4	17	13552	5	11	24649	4	9	50071	5	19	40586	5	10	34521	4	5	51938	2	18	19096	2	7	8072	3	20	27544	2	3	14976	3	13
2	5	4405	5	10	3448	5	8	5924	4	19	5605	1	9	6099	2	3	6215	1	18	2292	1	17	3801	5	6	5334	1	13	9314	1	11	3689	1	14	3230	2	7	7839	1	20	2255	4	4	4537	1	1	25371	2	2
5	2	8323	3	13	10710	2	14	7270	2	10	3585	2	11	6795	3	1	10345	3	4	5177	4	12	25367	5	7	8360	3	15	49917	1	17	13366	4	16	6001	3	20	66368	2	8	4575	3	9	5732	2	18	5099	2	5
4	19	5380	5	1	5534	2	20	4181	1	6	2871	4	15	9497	2	7	2113	2	13	5778	2	18	3978	3	11	10072	2	10	12883	1	4	4659	4	9	3875	4	8	7296	2	3	4078	4	5	2650	2	14	3500	3	16
2	10	18114	4	16	6717	1	9	12924	3	7	13802	2	4	13859	2	6	8674	1	8	8169	3	14	12875	3	11	19584	2	15	29540	2	20	6861	4	19	10664	2	2	21257	1	3	6174	5	18	8772	5	12	7459	4	5
2	4	8537	2	8	6450	5	5	10409	3	9	3401	2	2	12713	2	20	5016	4	7	5167	4	19	8106	5	17	6193	4	13	19443	2	6	7986	2	16	9696	1	15	7609	2	11	3617	3	1	24321	2	12	10567	4	10
4	11	13528	2	7	25647	2	4	16016	3	3	10447	4	13	16217	2	5	7831	3	14	5568	1	19	28584	5	1	11668	3	18	37407	1	15	7447	5	8	13944	2	6	23738	3	10	5832	4	16	16425	4	20	9816	3	17
2	5	7239	1	14	3697	2	17	3768	2	3	4208	4	10	24856	2	8	2528	1	13	2567	2	18	4231	4	7	17128	2	9	3799	2	12	1169579	2	1	9540	3	2	17159	1	6	3585	4	16	3991	2	15	3297	1	4
1	19	5553	2	14	6887	1	20	8375	3	11	3256	5	8	6218	4	18	5744	4	2	4781	2	3	10223	4	4	6841	5	1	8459	2	15	7464	3	6	4784	1	10	10710	3	7	18833	3	16	4760	1	12	5256	4	9
5	12	7480	5	7	4120	1	3	4711	1	5	3991	5	10	6823	1	11	4766	1	2	3504	5	15	7119	1	14	8584	1	6	20192	1	1	5936	5	9	7176	5	19	7559	1	17	2343	5	18	4623	1	20	3608	1	8
5	20	6304	2	13	11897	1	16	6872	1	3	3784	5	7	11159	2	10	3932	1	8	10652	2	12	7826	4	4	13219	5	14	8561	2	1	7371	4	9	7202	5	6	8903	1	11	2351	1	18	4321	1	17	4003	1	2
5	13	10162	5	3	9395	1	6	18089	1	8	7479	5	18	10736	1	9	4128	1	10	6848	2	14	8526	1	11	11388	1	19	10410	1	16	6059	5	12	8200	4	2	31289	1	1	18276	4	4	11348	2	15	8201	2	20
5	13	3544	4	16	7368	1	9	4479	1	1	9301	5	2	16871	1	12	3759	1	15	3704	5	6	12182	1	18	6944	2	10	40649	2	11	6465	5	4	7264	4	19	12173	2	14	3048	4	5	6793	1	17	2656	3	7
2	1	8560	3	10	7591	5	3	3689	4	9	4245	4	17	8551	1	20	2733	1	19	6742	5	2	6858	5	4	3396	4	8	10570	4	11	8482	2	18	4820	3	7	13733	2	15	7414	4	13	6719	4	6	4578	3	12
5	2	6339	5	12	4385	3	18	7308	1	4	3862	4	9	7801	3	19	3600	1	1	10195	4	3	12853	3	7	8230	2	15	23587	1	20	19265	5	17	4629	4	5	7656	3	14	2161	5	8	4406	1	10	5243	1	11
5	5	4502	4	20	3419	2	2	12194	1	17	2478	4	4	5839	2	14	2248	3	19	4598	4	10	5542	2	7	8680	2	9	6441	1	15	3445	3	12	7738	4	8	5539	2	6	2314	3	13	4265	2	18	3411	2	11
4	7	5106	3	17	5209	3	18	3535	3	6	3255	2	11	7392	2	20	2616	2	19	3713	1	2	7510	4	10	4761	4	5	7783	1	12	3614	5	3	4313	4	8	5799	1	4	4223	4	15	2553	2	9	3743	1	13
3	3	10860	4	18	10782	4	15	12953	1	17	6156	5	2	12250	4	14	4422	2	9	6484	2	13	8422	5	5	9015	3	6	13437	1	16	6688	5	11	7578	1	4	9016	3	8	8141	5	12	7234	1	20	8562	1	19
5	15	8393	4	8	2839	2	2	185838	1	4	5682	5	13	4679	2	20	4993	1	3	4684	4	16	4194	4	5	5927	4	9	6686	1	14	4656	5	7	5264	5	6	4041	3	18	2544	4	1	4005	4	10	4183	2	17
5	11	4724	5	8	7650	1	10	6253	1	19	6443	4	4	30666	1	6	3703	1	3	3613	2	14	13142	3	16	11700	2	5	21437	1	1	13464	4	18	8940	4	13	10356	1	7	5772	5	20	3014	1	15	6728	5	2
5	1	9158	5	18	3485	2	13	3493	4	6	3169	3	7	2140	2	15	2429	2	8	12595	4	4	3684	2	20	7365	4	14	6328	2	11	5713	3	3	7882	2	19	4336	4	10	6762	4	16	4005	4	5	2758	3	12
3	8	10887	5	15	7090	5	3	5599	3	7	4854	4	11	16082	1	18	4483	2	4	29561	5	10	8268	3	19	13584	5	12	11110	3	9	10472	3	1	9708	5	13	10628	3	16	3098	4	17	34537	4	14	9103	5	20
3	3	10727	4	6	7711	1	15	6056	3	12	9995	5	16	37600	4	1	7418	1	2	12325	4	4	11800	3	20	8945	2	10	27144	1	13	9809	5	7	8879	5	9	6719	1	5	5978	4	14	3967	3	8	8928	3	11
3	19	15966	2	4	12322	5	8	7786	1	5	6650	3	13	8887	3	2	14441	2	10	6684	3	11	7619	5	14	17651	3	7	27784	1	20	8996	5	3	8985	2	9	10290	1	17	5092	2	12	11813	1	6	8434	1	1
1	10	22657	1	14	6298	2	13	8849	3	8	7930	2	2	14598	4	20	3481	4	16	3300	2	9	14935	4	7	8435	5	15	30142	4	4	14993	4	18	10524	2	19	13761	4	17	4975	1	3	9706	1	11	4785	4	12
4	13	10146	5	5	6665	1	8	6584	3	10	4882	3	9	13349	3	3	4609	1	20	3535	2	19	10301	3	18	8433	2	4	31288	2	6	8486	5	15	4567	3	7	9250	1	12	798	4	11	5485	1	17	5251	5	2
3	10	12646	4	14	10030	2	11	5155	5	8	4402	4	2	20625	3	3	4819	2	17	4093	2	5	9802	4	16	4586	1	6	24367	2	4	5457	4	19	4088	2	1	13153	2	9	8844	5	20	3752	3	15	5740	3	13
2	18	7025	3	16	8121	4	11	5511	3	13	6407	4	12	11586	3	17	4263	4	2	7815	4	6	7482	5	3	10905	4	4	8358	1	8	18866	2	7	10663	1	5	10336	2	15	4033	4	14	5431	2	19	7487	2	10
5	8	6254	5	14	4120	1	17	6861	1	4	5474	5	16	7878	1	12	3727	5	19	4925	5	11	5696	1	6	6744	1	10	12619	1	5	6574	5	15	4619	5	1	6425	1	13	3430	5	3	4569	1	18	3622	1	2
1	10	25973	1	9	22758	4	13	31269	1	14	19155	5	1	27059	2	18	7713	5	4	20573	4	2	26872	5	20	13031	4	7	43803	4	3	17928	4	17	14198	3	19	31832	1	11	5480	4	8	11156	4	6	8297	5	16
1	16	8654	2	7	7537	4	6	7757	5	18	2929	3	12	6558	4	4	9838	4	17	6875	5	8	9935	5	13	6950	5	3	14825	1	9	4562	3	5	9137	5	10	8810	3	15	2851	3	1	6923	3	19	3437	1	14
4	13	11830	3	8	30639	2	4	37873	1	6	5600	4	2	22070	1	15	8048	1	9	4824	5	10	16041	1	1	28897	1	5	16335	1	16	8448	5	19	37384	4	14	11231	1	3	8735	3	20	4903	1	12	8240	2	17
3	20	16211	1	19	6521	5	16	6855	3	3	19879	4	15	11623	2	8	7562	3	18	15309	5	2	2617	5	11	16710	3	1	6771	2	10	8660	5	17	8423	4	14	12704	1	4	7595	1	12	5495	1	5	5292	3	9
4	11	4831	4	5	13822	3	16	8648	2	6	3392	4	3	5622	1	10	2888	1	2	6908	4	18	5639	4	13	5752	4	1	9750	1	4	9617	4	12	7769	2	19	5504	2	8	3736	1	17	5544	4	7	5910	3	20
5	9	4732	5	4	5618	5	2	9716	4	13	4129	4	1	12224	4	5	4659	5	10	3661	1	19	4844	4	7	11759	4	3	23881	1	20	4571	1	11	6955	1	18	6827	1	12	4764	1	15	4193	5	17	8164	2	14
4	8	13033	2	14	5907	5	16	6174	3	12	1827	2	5	7838	4	3	5955	1	17	4398	4	9	4512	4	1	11498	4	10	16442	1	2	8457	1	18	16176	1	11	6393	1	15	6009	1	19	6122	4	4	8370	1	6
4	10	5451	5	8	4859	1	9	5264	3	6	6100	5	3	5185	3	20	3784	1	14	3463	3	5	5448	3	11	9271	1	13	8091	1	2	5765	5	19	4213	5	4	4963	1	1	4537	3	15	4152	1	7	6238	1	17
5	6	4813	5	14	2901	2	16	6992	1	20	4819	5	9	7552	3	8	5002	4	2	23686	5	5	5232	5	3	8255	5	18	9402	1	4	5017	5	17	3502	5	1	8092	1	11	2456	3	13	5308	1	12	7414	1	7
5	18	7239	4	11	5966	2	4	6666	1	17	4441	5	15	7796	2	1	11336	4	10	5334	5	14	3890	4	12	18085	5	8	10055	2	20	8107	5	13	8438	4	5	9077	3	3	3756	5	7	4734	3	9	3701	4	19
5	12	11108	5	2	7176	3	3	30142	3	15	6578	5	11	9633	3	17	4374	5	19	8784	1	13	8474	3	5	12563	5	16	18420	1	10	7021	4	7	9719	5	6	10716	1	20	4622	5	4	5037	1	18	6575	1	9
2	20	12517	2	15	8832	4	6	16269	4	1	9760	4	4	13384	4	3	6237	4	17	13000	1	9	6752	5	12	9668	2	18	35642	4	14	10652	4	11	8665	2	16	26236	2	5	11469	4	7	10715	2	13	7267	4	2
5	10	5416	4	2	19619	2	18	6146	3	15	3319	4	12	12707	2	16	4211	1	4	6884	4	17	7738	3	7	7531	2	19	9533	1	5	17095	5	14	10605	5	11	8488	1	1	9300	1	6	9040	5	8	3885	3	13
5	19	7367	5	10	5560	1	9	6767	1	1	9189	5	20	38408	1	7	3864	1	12	5224	5	17	12176	1	15	14855	1	14	43583	1	5	9537	5	4	7462	5	2	11255	2	8	5537	4	13	15793	1	11	7400	1	18
4	15	7328	4	20	5836	1	8	9647	1	11	8213	4	12	10760	2	9	8604	1	3	6939	4	6	12744	3	18	12111	4	4	19399	1	10	6517	4	1	10368	1	16	8411	1	19	6787	5	13	8332	1	7	10966	1	5
5	7	13112	4	11	4504	4	6	14200	4	14	4471	5	15	9569	4	4	4808	2	10	9745	2	12	11040	5	20	13360	5	3	23568	1	13	5993	5	8	6698	4	1	9426	3	2	8934	5	16	4584	1	5	4976	5	17
2	11	5556	3	20	4777	2	8	17226	2	17	4816	5	13	18225	1	15	3172	2	2	18785	4	18	6332	3	19	6176	5	7	14903	1	12	7914	2	16	6738	1	10	7312	1	6	3246	3	4	5820	2	5	8435	5	14
4	12	4387	4	5	3240	3	18	6035	4	13	2352	4	2	8283	2	10	2336	2	17	2538	3	8	5420	5	7	8699	3	1	79325	2	9	4709	2	6	3884	4	15	5752	3	14	1843	4	20	4562	2	11	4643	2	16
5	9	7951	5	6	7189	4	14	21678	4	5	13614	5	11	13770	1	15	6107	1	20	5467	5	17	13487	4	18	19614	2	1	51188	2	19	12394	5	8	6518	4	13	34414	1	12	5214	4	3	17350	1	16	10227	1	4
2	15	6424	2	17	5520	4	19	11411	2	20	4115	5	2	6844	5	6	2238	4	11	4118	5	13	3991	5	1	6390	5	5	10239	5	9	3009	4	7	3672	5	10	7478	2	12	3099	2	16	4866	5	8	5387	2	14
4	5	7232	4	10	7040	1	1	10262	2	20	7816	5	13	10215	1	15	4267	1	6	3315	4	11	18344	3	18	5366	2	4	21268	1	17	4316	4	16	4267	3	12	7630	3	9	11235	5	2	10330	1	8	4735	3	3
5	8	5615	4	10	5626	5	15	6344	3	19	9565	5	14	17701	3	3	4687	5	12	4877	5	2	5453	5	11	5638	4	16	13118	1	18	5663	3	4	7888	5	17	21250	3	20	2485	5	6	2921	4	13	8411	3	9
4	17	6117	4	14	9599	4	4	8118	2	13	5849	4	3	9381	2	7	5120	1	16	3133	4	10	6534	4	2	16764	5	15	12700	1	8	6457	5	1	11281	2	5	14488	1	6	4151	4	11	6418	4	20	4086	4	9
4	19	4864	2	9	5663	3	11	3440	1	17	4593	4	18	6351	4	15	2824	1	4	1356	5	16	3711	2	10	5129	2	6	12807	3	12	3000	4	1	3863	4	8	49791	1	7	5281	5	20	3489	5	13	9504	1	14
5	6	4215	4	8	3146	1	3	10591	2	5	4852	4	1	6668	1	10	4499	1	16	3067	4	19	4384	2	17	6832	2	20	7446	2	13	5982	4	18	4750	4	9	5984	2	12	2397	4	11	2784	2	15	4033	2	2
5	5	12962	3	8	13163	3	6	18163	1	7	15034	5	14	69149	3	2	12188	1	18	10634	1	10	18986	3	9	15003	3	13	29179	1	17	9634	5	4	9596	5	19	26946	5	3	19660	3	15	23845	1	1	5549	3	16
4	18	4614	4	12	5890	3	16	6316	2	2	6316	3	3	11817	2	6	4308	1	4	1231	5	17	6518	3	15	9166	4	14	8757	1	8	4496	5	10	6636	5	19	6137	1	13	5122	5	5	5764	1	20	6881	4	1
4	16	8984	2	13	18632	4	8	41928	5	11	4448	2	10	13008	2	12	5632	4	14	1956	4	5	10352	5	3	13560	4	9	26840	3	18	892	2	15	12352	1	2	10159	2	1	10025	4	6	5120	1	4	3796	1	20
5	3	6568	5	6	4503	2	2	19861	2	13	3440	3	11	5672	1	17	3769	1	14	3433	5	7	3822	4	16	6256	1	20	6119	2	18	5431	3	1	10484	2	9	8551	1	15	2687	5	5	2818	2	19	3946	2	12
5	18	3375	5	19	3234	1	16	3375	2	5	2935	3	13	8584	1	12	4367	1	17	3783	5	10	4165	3	4	6313	1	3	8660	5	9	10673	1	11	6195	5	2	7282	1	1	5532	5	14	4688	3	8	5133	1	20
5	15	6002	5	14	4475	1	17	5265	1	20	2684	5	1	6617	1	10	2913	1	18	3744	5	13	5162	1	8	10405	1	5	14722	1	2	4519	5	19	4192	5	7	5045	1	9	2841	5	11	4303	1	6	3810	1	12
4	14	7211	4	10	6201	3	16	8653	1	17	4580	5	8	4942	2	2	7949	2	15	3949	5	12	4866	4	18	10962	2	13	71699	1	3	4141	5	11	6222	4	20	13986	2	1	10619	4	6	3616	1	19	2981	1	9
5	4	23998	1	3	30010	5	8	22461	5	19	12661	1	14	30754	1	5	23871	1	20	4972	5	16	8860	5	17	11694	5	15	20377	3	11	23854	5	7	8612	1	13	13051	5	1	60453	5	2	11567	5	6	52941	1	12
4	18	7370	4	9	5678	3	19	6468	1	2	9620	3	17	9460	1	16	2333	1	1	14626	3	14	6215	3	3	14655	2	15	11255	2	13	8921	3	20	6600	3	5	8896	2	4	7210	4	6	4145	3	10	5074	4	11
5	7	7391	4	5	3851	1	15	6722	1	12	1631	4	19	5704	2	2	4866	1	17	2451	5	3	6730	4	14	6183	2	4	9668	2	16	4098	5	8	6298	5	13	3396	1	1	4098	4	9	3419	2	6	4012	1	20
5	20	3971	4	7	16441	4	8	3310	1	1	4141	4	17	4029	2	3	2445	2	10	3045	5	6	2846	2	16	4367	1	18	6555	2	12	2880	5	5	3782	5	13	5987	2	14	2301	5	15	1749	2	11	4449	2	2
2	20	25292	1	2	51046	4	12	33781	2	10	30942	4	15	27103	2	17	11137	5	13	17512	2	3	40428	5	4	13099	5	9	39723	1	11	10484	5	19	12055	1	8	16518	1	18	4598	5	6	13998	4	14	13547	1	7
1	19	4959	2	18	9340	5	16	4050	4	1	12034	1	12	9669	5	4	2736	5	2	16652	1	5	8116	5	11	5123	5	15	10738	1	10	4869	2	17	4953	1	9	6169	2	3	6572	1	7	4470	5	6	4806	1	8
1	12	8428	4	14	2750	3	5	3072	5	19	2414	2	1	4913	4	9	1794	2	3	3005	1	13	2934	3	15	6604	5	20	6349	1	7	5415	4	4	3590	2	2	5668	4	17	2499	2	18	7431	2	16	3008	2	8
4	17	10218	3	10	8089	2	9	10566	1	5	6004	4	6	12154	2	4	8487	1	19	7284	4	12	24777	2	16	25122	1	8	15524	1	11	6962	5	1	12356	5	7	18747	2	3	8803	5	13	6820	2	14	6829	2	15
2	2	26570	1	19	3527	5	16	6816	3	11	3884	1	5	4160	5	1	3063	5	20	3736	3	8	4872	5	6	4451	5	4	5317	1	9	7602	1	3	7732	1	14	4959	5	17	2109	1	7	2943	5	12	4970	4	13
4	15	7356	2	20	5815	2	19	6730	4	6	10668	3	18	8337	2	3	3824	2	14	3977	4	5	6382	3	4	10672	4	13	16858	2	10	6132	5	8	5997	3	9	22057	2	16	6790	3	7	9773	2	1	14523	3	11
5	18	3950	5	16	3565	1	17	3871	1	10	3202	5	12	9420	1	3	3340	1	11	3141	5	15	6065	1	19	6763	1	14	12454	1	5	3308	5	4	5267	5	13	4830	1	2	6978	3	6	4951	1	9	3406	1	1
2	20	7659	4	2	19411	2	12	1780	2	14	6009	5	11	9358	1	1	3646	1	4	3476	4	10	8474	5	13	6667	1	8	7014	1	9	3622	4	18	5034	1	16	8513	1	19	5015	3	6	11945	3	7	8915	1	3
5	17	3392	4	3	25048	1	12	4135	1	19	3478	5	14	6064	1	8	3712	1	10	4153	5	7	6048	1	2	8695	2	9	24672	1	11	5488	5	13	5207	4	4	5511	1	20	2578	5	18	2242	1	15	53561	2	1
3	20	13095	3	15	6775	2	17	4072	4	6	7502	4	12	15788	3	9	4969	2	18	4094	4	7	12187	5	14	8520	2	13	11745	1	3	1370	2	1	10053	2	16	14082	2	10	5665	3	5	8307	3	11	5542	2	4
5	11	3528	5	8	4236	1	18	3540	1	4	2071	5	15	4880	1	16	2195	1	19	2588	1	2	18767	1	13	7082	1	20	7313	1	1	3826	5	6	3421	5	9	11676	1	3	2647	5	7	3130	1	17	2153	1	5
3	16	6154	4	1	8642	4	4	10602	4	15	4803	4	20	8201	5	5	12735	2	3	6715	5	10	7873	5	8	6031	3	12	10133	2	17	5367	5	6	4424	4	13	6534	3	19	2569	5	14	3492	5	18	5897	3	11
3	8	28210	4	9	63519	5	3	660	4	19	2525	4	13	28829	2	6	11866	1	18	16446	5	20	20754	4	1	34200	2	7	60073	1	4	7796	5	17	30324	3	12	44107	1	11	17726	5	5	8860	1	15	18284	1	14
5	17	2031	5	3	3478	3	18	2204	3	12	4080	5	13	4019	1	8	1931	1	2	2332	5	11	7724	4	4	5639	2	7	14386	1	20	5043	3	1	10370	5	6	1984	1	14	1748	5	9	1487	1	15	1942	5	5
4	5	6413	4	17	4405	1	19	3729	4	2	869	4	14	5132	5	6	2792	1	7	6068	4	15	4941	2	10	5704	1	13	14639	2	1	3966	5	12	4048	4	8	5719	1	11	2216	2	20	4172	1	3	3876	2	18
4	11	6907	4	12	3196	4	9	7068	2	17	4081	4	8	8581	2	1	6230	2	4	3936	2	14	4280	3	13	7480	2	6	9935	1	18	3503	3	7	4596	4	2	9290	2	16	2975	4	5	4884	4	20	3262	2	15
1	6	7495	1	10	5312	2	12	7480	2	5	10217	3	3	7663	1	9	4736	1	19	4440	1	20	5784	3	11	17816	5	1	27860	2	18	5600	1	16	5472	1	8	7832	1	2	5190	2	14	6385	1	4	7640	1	15
5	5	5098	3	10	2965	2	11	6553	2	14	4376	4	9	5781	3	20	3614	1	19	3385	4	8	3488	2	4	23311	2	2	17049	2	16	6624	5	13	3434	4	17	7848	2	6	5176	4	18	2152	1	1	6233	3	7
2	20	14138	4	16	3237	4	19	14772	4	13	4114	2	18	5383	2	6	3524	2	4	3013	2	9	4417	4	15	5960	4	1	38091	2	8	4649	2	7	4797	4	10	7281	3	11	3702	4	3	4036	2	5	5380	2	14
4	4	16015	5	17	3379	2	12	4607	4	11	4183	5	19	4898	2	5	5284	2	1	6830	3	8	5034	4	7	7205	4	9	7928	1	18	4549	5	6	5850	3	10	4783	2	16	5285	5	20	2977	1	13	5600	2	15
5	4	13320	4	12	7681	3	6	8849	1	9	2880	4	14	15772	1	11	4344	3	13	5063	5	2	9812	5	1	9491	1	3	6772	1	10	5207	4	8	7897	4	20	14559	1	17	2780	4	18	1395	1	19	3909	1	7
4	1	17104	4	14	5915	4	12	11851	3	16	4560	4	5	12643	1	7	5780	5	17	4353	3	6	8520	5	13	5075	5	11	10920	2	3	9281	4	8	8643	5	4	8625	3	10	8704	4	19	4033	1	18	4263	2	15
1	4	20010	4	1	18148	1	9	10618	3	17	4028	3	15	9215	1	19	6841	1	12	4747	2	5	30879	4	6	14009	2	7	14584	1	14	9311	4	10	7818	1	13	14155	1	3	1584	3	2	19555	2	20	7893	1	11
5	10	21761	4	2	6694	5	19	7451	4	11	6121	3	18	18984	1	7	6344	3	12	19008	1	16	13215	5	1	19254	2	17	35330	4	15	27612	4	3	23574	1	20	8547	4	13	18997	2	5	8569	5	4	8783	2	9
5	11	6162	2	4	14484	5	6	5357	4	5	7533	5	19	16353	4	12	9570	1	8	8513	2	18	8681	5	13	7160	5	2	17965	3	14	12404	1	1	45575	1	17	18403	2	16	7263	3	15	5689	4	10	14974	4	20
5	4	6158	2	6	13682	2	5	8605	2	16	5071	4	9	31084	1	11	13614	4	20	15748	2	2	21822	4	12	11710	2	14	63138	2	8	9045	5	17	6196	2	13	10927	2	10	7053	3	15	15075	1	1	13006	4	3
4	13	8939	5	7	4708	4	1	12548	2	4	4220	4	9	8086	4	6	6955	1	2	9253	5	10	6346	4	8	9645	2	5	22956	1	11	4734	5	15	6130	2	20	21119	1	12	4958	5	16	11957	5	19	26407	1	3
3	11	1108	4	20	6448	2	8	8721	1	17	4496	5	2	19854	1	6	4857	1	5	6471	4	1	9463	2	4	18649	2	10	11136	1	3	10904	5	13	9152	3	15	7488	1	18	2440	3	14	7160	1	12	4167	3	7
5	18	9154	1	11	5777	5	5	159380	3	1	15877	4	20	10784	5	17	5135	1	19	3767	2	12	18291	5	8	5164	3	15	14534	1	4	12853	5	14	3905	4	3	8658	1	9	3557	5	10	6110	5	7	17312	5	2
1	8	129567	1	7	9777	1	9	9944	3	4	9273	1	5	11246	5	20	12759	1	3	13912	2	1	14667	5	12	8784	5	19	102206	2	6	14872	4	14	12945	1	16	18271	5	15	9553	1	13	3903	2	17	7480	5	18
5	17	2361	5	19	3943	2	20	3256	1	14	1808	5	2	9645	1	9	4879	1	11	4727	4	1	12416	1	12	2140	1	3	18709	1	10	13847	1	15	3136	5	13	1031	1	6	6150	5	7	5199	5	8	2840	1	5
5	5	6776	5	17	7641	1	14	7184	4	15	14915	4	9	43832	1	3	12844	1	6	8163	5	12	4444	1	16	10269	1	7	29838	1	20	11260	5	18	13621	4	13	17729	1	8	3396	5	1	54140	1	4	4178	1	19
4	12	6583	4	2	9187	4	13	7921	1	1	24911	5	18	7669	2	17	4059	3	10	7985	3	15	8859	4	3	11526	4	7	11143	1	4	6525	5	9	4481	3	19	10558	2	16	12796	3	20	8954	1	5	3299	1	14
5	9	12111	5	17	8289	2	8	3966	1	5	6556	5	14	14186	3	7	8960	2	6	6833	4	19	13998	3	20	15502	2	4	22175	1	15	7176	5	18	9320	1	1	12315	1	11	2558	4	10	6215	4	3	7920	1	16
3	1	20816	4	7	12800	2	8	8617	4	19	24682	4	9	13735	5	13	6319	2	3	16177	1	12	7351	4	11	43617	1	5	30776	4	20	1402	3	15	17033	1	2	11403	5	17	2333	4	18	4201	2	4	17278	3	6
4	8	2660	5	2	9067	3	13	7162	2	11	3280	5	6	10217	3	19	2502	1	15	3880	4	17	4288	3	12	7716	1	10	12736	1	4	3513	3	16	6734	4	9	6291	2	18	3107	4	3	5144	1	14	4311	5	5
4	5	8310	4	15	5649	2	10	9467	2	14	3549	4	16	12634	1	12	6075	2	8	5363	4	9	4966	2	2	12050	2	17	7949	2	1	13547	2	11	8891	4	4	11223	1	13	3583	4	20	4601	1	19	4477	1	6
1	14	3273	4	2	5603	1	16	6924	4	10	2284	1	12	7075	1	6	3095	1	20	1836	3	17	1028	3	3	5298	3	18	6838	2	1	7015	4	9	4271	2	19	5637	1	8	2080	4	13	3761	1	4	2863	1	11
4	11	4585	5	12	6597	4	20	5816	2	16	6868	4	13	11517	2	8	7448	4	18	4430	4	14	6017	3	10	9633	1	7	13731	2	17	6983	5	4	6919	4	5	4931	1	6	7017	4	15	10032	1	2	6131	1	3
1	11	40619	4	4	69731	4	18	69739	4	19	51852	4	12	21294	4	20	41937	5	16	28786	3	2	19427	5	13	19381	5	9	19856	1	7	39421	5	6	15002	5	5	34223	2	1	21267	1	15	12701	1	8	2464	2	3
1	2	5342	1	13	3815	5	11	5235	5	12	2384	2	5	5445	1	19	4250	1	7	5169	1	14	4182	5	20	4567	1	10	19298	1	1	6834	4	15	7085	1	17	6135	5	18	2514	5	3	3775	1	6	4783	1	9
4	16	9621	5	8	14147	2	20	11536	2	14	8990	5	4	59615	1	1	17888	1	5	8694	5	17	12051	2	9	14735	2	18	59832	1	7	6770	4	11	9746	1	10	18368	1	19	4029	5	12	21387	1	6	7512	3	15
4	8	8060	1	3	7951	1	9	6369	4	7	5317	4	19	9142	1	10	4206	1	5	4693	2	4	7634	5	1	13504	2	12	12431	1	14	4214	5	18	4090	1	6	5481	1	2	7192	1	11	3616	2	13	5381	1	20
5	2	5709	4	8	4078	1	19	6955	3	17	4509	5	20	7003	2	9	2492	2	4	8696	2	6	6261	2	3	6294	2	10	11645	4	1	9116	4	18	3443	2	5	6931	1	16	2709	4	15	3373	3	11	25200	2	12
5	2	13321	5	15	20838	1	20	9098	1	12	9937	5	10	7751	1	7	12201	1	14	59240	5	8	10789	1	5	6519	1	19	47590	1	16	7012	5	17	16584	5	18	18275	1	3	4571	5	4	3322	5	11	4283	5	1
5	13	3687	5	18	4438	1	4	7033	1	20	3033	4	3	13168	2	6	6033	1	1	5359	5	14	4873	2	2	8254	2	5	16384	1	8	5816	5	19	3057	4	11	5896	2	12	3696	5	7	5168	1	17	3849	2	9
4	3	9032	4	18	5206	1	19	3058	1	5	2006	5	9	5543	2	8	3392	1	16	2749	3	11	5487	5	4	6694	2	6	6517	1	15	3805	4	1	7570	5	12	4630	1	2	9588	1	17	5138	2	20	4512	2	10
5	18	5216	5	15	3416	5	13	5944	1	2	4126	2	7	56076	3	16	5432	3	6	4002	5	14	8319	5	9	8687	2	19	12890	1	4	4960	5	20	4822	4	10	6415	1	12	2751	5	1	15176	3	3	8271	4	5
2	5	5536	2	10	6265	1	2	8506	4	19	2110	4	9	20424	4	13	2382	2	17	4066	2	8	6846	4	14	5611	4	7	9515	2	15	4341	4	1	9489	1	16	7764	3	3	5316	3	18	3090	4	12	3772	2	20
4	3	9103	4	1	7277	2	18	4443	4	12	4022	4	11	5897	3	6	3728	2	8	3306	4	13	4313	4	2	5814	4	5	5565	1	9	4313	4	19	4436	4	17	4829	2	16	2196	4	4	3446	2	20	5452	4	10
3	9	5077	4	11	5614	1	14	4502	2	4	3322	3	5	6728	2	19	2324	1	6	2668	4	10	3290	1	17	6065	3	12	10735	1	7	3732	4	13	3935	3	3	3700	3	20	4285	4	1	5504	2	18	3752	3	15
5	11	9240	5	13	1298	3	3	7928	2	7	4343	3	12	6513	1	9	2655	1	10	4028	1	20	9468	4	5	7089	2	16	9672	2	4	6023	5	2	8234	5	18	6036	1	1	4924	5	19	4058	4	15	3159	2	14
4	5	14504	4	20	7264	2	16	9097	1	13	5807	5	4	14287	5	6	10280	1	1	7165	5	10	6184	4	8	15896	1	12	13184	1	18	10368	5	9	5743	5	7	8416	1	14	2440	4	17	4920	1	11	4448	4	3
4	6	18653	1	12	7981	2	13	12104	4	11	17910	4	10	13704	5	5	4487	5	1	10821	4	16	10737	5	17	11127	5	15	34560	1	14	16312	2	7	9194	3	20	10932	4	9	6173	1	2	10899	5	4	5743	3	3
2	2	6261	2	9	3822	2	7	6071	2	17	3305	4	12	4695	4	13	3769	4	18	3706	4	4	7448	5	16	6741	4	15	7687	2	19	4049	4	20	2644	4	10	6108	4	14	3065	2	8	3311	2	5	3898	1	1
5	16	5362	5	15	5977	1	4	5661	1	14	4426	4	12	11664	2	3	6749	1	9	5357	5	5	7476	3	13	10471	3	17	13796	1	8	5110	5	20	4324	4	6	13151	1	1	5730	3	10	7142	4	19	7029	2	18
2	15	6249	2	20	5382	2	19	11366	4	18	4817	4	16	11700	4	4	5249	4	7	8448	1	3	6767	5	6	6035	4	14	8434	1	11	4250	5	17	3566	3	8	7800	2	10	7433	5	12	10017	2	1	6759	3	13
4	15	4804	5	12	7893	3	4	5245	3	1	11263	4	8	3776	2	11	4181	1	20	9563	2	13	3642	2	6	10007	1	19	13627	1	18	6136	4	5	5355	4	17	4017	2	10	4113	4	2	6836	1	14	4418	3	7
3	15	12502	2	19	8997	3	3	8622	4	1	3683	3	2	19345	2	10	3613	2	11	5008	4	6	6068	4	18	12037	3	8	10183	3	14	4751	4	4	3021	3	20	3978	4	13	2187	2	7	2636	1	9	3967	4	5
5	19	4026	5	8	3469	2	20	7224	2	4	5701	5	9	4314	1	16	2351	1	17	3287	5	6	5564	4	15	13598	1	2	16655	1	1	6327	5	18	3713	5	11	4166	2	5	3717	4	7	5237	1	13	3184	1	10
3	15	10053	4	5	4196	3	9	2464	2	13	3774	4	11	1872	4	12	3681	2	18	3119	3	14	2668	4	10	134459	4	16	46881	3	17	4071	4	1	6374	4	3	4243	3	19	1575	2	20	2620	2	2	4196	3	7
5	16	43080	5	10	6000	4	5	8560	4	3	13449	5	13	12338	2	9	8575	2	15	12088	2	17	12104	4	4	15911	1	20	38379	1	12	7837	5	8	9011	1	18	10700	1	11	4229	5	14	6814	1	7	24103	4	2
4	11	6120	4	17	7004	3	5	9460	2	9	3903	4	12	9148	2	18	3931	3	15	10535	1	16	7749	4	19	9386	2	1	19195	1	2	8057	3	14	6849	3	4	8642	3	7	6782	4	20	4813	1	3	4076	3	8
5	1	8256	5	9	3455	1	3	7152	2	15	3046	5	7	5854	1	16	2777	1	2	8271	4	5	16741	1	19	8772	1	12	10121	1	10	4434	5	17	3909	4	11	5702	1	20	5701	5	4	3207	1	13	3351	1	6
4	7	9700	2	19	12599	4	18	10191	2	13	4439	4	16	42541	4	1	15684	3	11	9588	4	14	6905	3	9	25646	4	3	27923	3	5	60820	4	10	7479	4	17	11984	1	2	8804	2	4	23322	2	20	4780	2	6
4	16	5042	4	6	4793	2	10	5544	3	9	2888	5	1	8664	3	19	2969	2	5	5504	5	17	4736	4	8	6394	2	13	7955	3	2	10408	5	3	6361	4	15	5111	3	7	5068	4	11	4692	4	4	4966	2	20
3	17	12402	4	12	6477	2	5	7716	3	6	8918	4	7	9312	1	2	8030	1	20	4088	5	1	10914	2	11	35799	3	19	11762	1	13	7750	4	8	16256	1	4	18055	1	18	2882	5	9	12381	1	3	8027	1	15
4	4	5056	2	2	8270	2	20	5220	2	13	2850	5	6	4652	4	19	3010	1	18	3475	5	7	3768	3	1	12454	2	17	8950	1	11	4703	5	3	4012	3	10	6288	1	16	2224	4	12	2899	2	5	4218	2	9
5	18	4605	4	15	25769	4	14	8763	4	13	5587	5	11	7521	1	6	5134	1	7	7365	4	1	17032	3	12	35231	4	5	17736	3	19	51600	4	9	4653	2	3	21986	4	17	10777	4	10	7194	4	2	5640	2	8
4	9	12078	3	20	9792	1	17	7685	3	16	10849	5	14	9620	1	11	38077	2	5	9688	5	4	15163	1	3	13214	1	10	18862	1	2	15923	5	7	7061	4	1	22410	1	12	5299	2	15	5741	1	8	6347	5	19
5	18	5888	3	10	4316	1	15	26325	1	9	8247	2	6	12018	2	5	4446	1	11	5729	2	14	138635	2	8	7905	1	17	8525	1	19	4147	5	3	5707	2	4	8471	2	16	4314	5	2	4237	1	7	3679	1	1
1	2	5471	4	17	5115	3	5	9004	5	3	2775	3	14	6876	1	19	4969	1	13	3265	4	9	6787	5	10	3097	2	20	10781	2	7	4650	1	4	4754	2	1	12732	1	18	3563	4	16	2688	3	8	6271	2	12
5	8	4210	5	5	10710	1	15	5162	1	20	3214	5	3	72300	1	12	4940	1	9	6181	5	13	7424	1	16	22502	3	19	24916	1	17	8083	5	4	7691	2	6	8660	1	18	4122	5	11	2496	1	14	5771	1	1
5	6	7375	4	12	23432	3	8	6680	4	13	4368	4	20	8336	1	7	5368	1	14	4320	1	16	5344	4	9	12599	2	19	11282	2	15	10704	5	4	7609	4	5	7859	3	3	3861	1	10	2325	1	2	5724	1	18
4	9	5816	3	12	7908	5	13	4177	5	6	2323	1	17	5295	4	3	3515	3	11	4547	4	20	4484	5	8	4390	5	15	1490	1	5	3323	1	18	3735	1	4	6584	5	19	2390	5	10	3988	2	1	8172	4	14
4	17	5985	5	3	5997	2	11	4251	2	19	5278	5	16	10417	1	5	3874	1	13	4150	4	9	6648	3	14	7501	1	15	9418	2	7	821	5	2	6981	3	12	5434	1	6	2461	4	8	8286	5	10	4301	1	1
5	3	9914	5	19	4508	2	5	9019	1	20	4778	5	16	5859	1	8	2892	1	7	4511	4	14	8692	1	13	8287	1	9	12437	1	10	6580	5	17	5368	5	18	9220	1	12	3362	4	11	6148	1	1	19128	2	15
1	7	38771	2	6	28209	5	3	38119	3	13	6106	4	16	58312	5	17	2888	5	9	13444	1	20	42452	5	4	9638	5	12	11600	2	8	14086	4	19	8329	2	5	136570	2	10	6011	5	15	21583	2	1	16465	5	14
1	12	11405	5	6	9832	3	16	7815	4	5	5381	4	15	11220	4	3	7267	2	14	6906	3	1	10352	4	11	10804	4	4	14619	2	8	9846	4	20	5196	4	17	8839	2	13	4460	4	7	10166	3	2	9977	2	18
5	1	10128	4	4	4402	1	9	5197	4	15	2303	5	7	9979	1	17	2291	1	19	2021	2	2	4932	1	3	11411	2	6	9160	1	10	5325	5	8	2804	4	11	4283	3	13	3732	5	12	3627	4	14	5371	1	16
4	10	6953	2	16	8250	5	1	9218	4	19	10531	2	18	10125	5	14	7093	1	4	14926	1	15	8376	5	8	6703	5	12	10249	1	6	8610	4	9	6515	4	17	14796	1	3	5823	2	2	11515	1	5	5249	4	11
5	4	10443	4	18	5812	2	3	12652	4	12	5630	2	16	6307	2	19	3241	2	10	9561	5	7	8209	4	17	13973	1	9	11416	1	6	6710	5	15	8240	4	14	8867	2	13	4170	4	11	5409	4	1	46749	1	5
5	15	5419	5	10	6486	2	4	10421	3	12	7654	4	5	15542	1	3	3297	1	9	4784	1	7	7271	5	6	16945	1	11	21510	1	20	5505	5	19	5569	5	13	18428	1	18	7969	4	17	9274	1	1	13032	1	8
5	11	9714	5	16	5191	2	19	8737	2	9	8072	5	6	7082	1	15	3278	1	7	9471	5	3	7344	2	20	6859	1	2	17455	1	4	6978	5	5	4686	5	14	7644	2	10	2410	5	18	3140	2	17	6205	1	8
3	9	6961	4	7	3796	3	1	12851	4	11	2513	5	6	4817	3	3	3112	1	14	2707	3	13	4432	4	20	4030	5	15	8275	2	10	5218	2	19	4276	1	17	4483	4	12	2424	3	18	4266	1	5	4605	2	2
5	8	3685	4	12	4591	1	5	4647	1	11	2130	4	19	6230	1	16	2491	1	3	3780	4	2	7972	2	18	6808	2	4	7673	1	15	3208	5	6	3839	5	10	4225	1	9	2170	5	7	3238	1	17	3468	1	14
4	6	6728	5	3	7648	3	8	7452	3	16	3333	5	17	45197	1	7	3360	1	18	6909	5	10	4905	2	19	5850	5	11	8209	1	20	5868	5	14	4759	4	9	9958	1	4	2653	4	13	4201	1	2	13802	3	15
4	19	4526	4	15	7793	4	3	4422	3	5	8563	5	6	3761	3	7	1192	2	12	7655	5	20	5706	3	18	15403	1	14	1299	4	9	4838	4	16	5515	2	8	3212	1	11	4253	5	13	5214	2	10	8665	1	2
5	20	6527	5	6	28356	2	5	15248	3	13	11686	5	16	16575	3	14	12515	5	18	15077	3	2	22100	1	19	10760	3	4	17123	1	1	8489	5	17	4705	1	3	19332	1	12	2926	5	8	5368	1	15	8196	1	7
2	13	17954	1	8	25148	5	4	14447	5	18	14554	2	17	10886	5	19	3896	2	9	17454	2	6	36240	5	2	19484	5	15	27105	3	12	10616	1	10	9602	2	16	35365	3	14	20868	2	11	14166	4	5	6537	5	1
3	1	16757	4	9	8441	3	19	9873	1	7	13477	4	17	14437	2	6	4027	1	20	10760	5	11	6996	3	3	17460	3	13	51476	1	5	7215	5	4	9280	1	2	22572	1	16	11287	5	18	4505	2	10	11223	3	15
1	15	7249	4	16	6054	2	13	7930	3	11	7588	5	2	9294	3	12	6161	2	7	7805	4	3	5748	5	1	136546	2	17	11867	1	9	5100	5	14	7588	4	19	8413	1	18	5112	5	5	2939	1	6	4408	1	4
5	12	2704	4	11	3615	1	8	3583	1	3	3514	4	15	4648	1	18	2078	1	20	1926	4	9	4608	3	6	3874	1	16	3869	1	1	4516	5	14	2896	4	19	3706	2	10	2163	5	2	2724	1	4	3884	1	7
5	15	4680	5	18	3361	1	7	4215	1	20	7311	5	13	8684	1	3	2607	1	12	8799	3	4	16269	2	14	8438	1	1	23455	2	19	3927	5	17	6901	4	5	9717	2	2	9039	5	16	3967	2	10	8934	2	6
3	18	14350	3	4	13577	3	15	7952	3	16	20283	4	8	7753	2	13	11378	2	17	6939	5	9	9560	3	2	25130	3	7	55531	2	1	12122	3	20	8812	2	5	25720	2	11	7840	4	6	10677	1	10	10902	3	19
5	7	5783	4	20	8126	1	5	15743	3	3	6681	5	1	16700	1	17	5043	1	6	6648	2	4	16834	3	15	15670	1	14	19367	1	19	7368	5	10	4793	5	16	15853	1	13	4285	3	18	9239	1	11	8535	2	2
2	16	25343	4	17	17945	3	11	8685	3	9	5181	4	13	26389	4	5	7406	5	1	18139	5	6	16758	4	2	20921	1	10	12308	5	3	12893	5	4	12710	2	12	15362	1	8	4803	4	15	6718	3	18	11693	5	19
1	18	11419	3	1	48044	1	5	10366	1	11	7400	5	6	20218	5	4	11028	5	13	10878	1	9	11833	3	7	26917	5	19	18203	1	15	7600	5	2	14640	5	8	13371	1	12	3301	1	20	8645	1	10	7526	3	17
5	12	5232	5	18	5892	3	14	8153	1	17	4782	5	20	6839	1	15	4720	1	1	20078	4	2	7134	1	11	5517	1	6	10686	1	10	12185	5	19	5675	5	3	7177	1	5	4474	4	7	5622	5	9	3553	1	8
3	4	3689	3	13	5497	2	3	3987	3	11	4422	4	5	3803	3	9	2635	2	10	2846	4	19	3033	4	7	5942	3	12	6096	2	15	3308	4	6	5177	4	1	9584	2	14	4288	3	18	5251	3	8	3534	2	16
5	11	6584	5	9	5883	1	20	6985	1	5	4267	5	6	7930	1	14	4632	1	2	11283	4	16	7467	2	7	13984	1	12	13633	1	1	10125	5	17	8656	4	19	9782	2	10	4984	5	15	4333	1	18	8128	5	4
4	12	12837	5	18	8606	4	13	26639	2	6	7978	4	2	15367	2	17	6333	2	10	10507	5	8	8169	1	7	1635	2	1	15280	2	15	16023	2	9	6390	4	5	58919	1	19	3353	4	20	6440	3	16	7391	4	4
3	4	12208	1	17	3320	5	13	7135	1	10	3233	4	20	8168	4	7	1512	4	12	5427	3	15	7943	5	19	6201	5	16	8712	2	6	11533	4	1	7047	1	14	6807	1	2	8598	1	11	3464	1	3	3599	1	5
5	19	12099	4	2	7106	1	10	12115	3	20	7087	5	17	6894	3	18	4183	1	12	4006	5	15	4850	1	14	8381	1	5	17953	1	3	12920	5	6	4554	5	16	7261	1	13	2902	5	7	4082	1	9	4764	5	4
1	4	9096	4	9	11681	4	2	17823	5	14	4455	5	20	5168	4	1	8331	1	7	4055	5	12	4472	5	5	7753	5	6	9656	1	16	7480	5	10	5440	5	17	15119	1	18	2800	4	15	8913	1	8	3600	1	19
4	13	14003	3	3	30525	2	18	2808	3	19	13878	1	4	58587	2	9	10837	1	5	12311	4	15	12361	4	6	20759	3	16	27479	1	12	9449	5	10	11457	2	1	37989	1	7	6723	3	20	6798	1	2	13588	1	8
5	7	6961	4	14	9940	4	12	9440	2	20	4935	5	5	11141	1	11	5039	2	15	4720	4	17	6554	2	9	9175	2	18	15615	1	4	9289	5	2	12266	4	10	11240	2	3	9810	4	16	6351	1	13	8267	3	19
5	1	9087	4	16	4907	3	7	7777	1	9	4207	5	2	8026	3	20	4573	1	15	5217	2	18	5570	3	19	8938	2	12	21193	1	11	5500	3	14	7263	4	8	5986	1	6	2495	5	10	3731	1	5	8029	3	13
5	8	15630	4	5	11831	1	18	14324	1	15	3716	5	17	7872	1	3	8212	1	9	4605	5	1	17677	1	11	12517	3	20	11713	1	12	5304	4	7	15695	5	14	12659	1	10	5091	5	19	3690	1	4	7166	5	6
1	11	8471	2	18	10272	5	1	11071	5	7	3882	3	6	16218	5	16	5044	4	5	5984	1	19	2329	5	9	5968	5	13	24625	3	15	5949	1	8	8385	1	14	8032	2	4	6815	1	3	6454	4	2	10113	2	17
4	20	16066	1	3	18233	2	19	6313	2	17	5702	4	9	17035	4	14	8582	4	6	16115	4	10	7601	4	15	7218	2	11	33475	4	18	21117	4	16	24271	4	4	31621	1	2	9274	1	1	65061	5	12	9660	4	7
4	15	8563	5	8	6355	1	5	6215	1	20	3358	5	12	10574	2	2	5444	2	13	4143	4	18	5478	2	19	6133	2	7	28445	1	3	8290	5	17	6064	4	4	18077	1	6	2296	4	16	4316	2	10	2926	4	14
5	13	15577	2	16	8924	1	5	8123	2	2	7823	2	7	16910	4	8	12881	1	1	13173	3	14	7996	4	9	10095	3	19	16958	2	10	11441	3	4	10109	4	18	10884	1	15	3855	3	17	3867	3	6	5560	2	20
4	7	10525	2	10	6680	2	2	14136	4	20	2735	4	11	11467	4	19	3794	4	5	5106	2	4	6012	4	9	5894	4	17	11598	4	16	5919	4	1	9898	4	6	10777	2	15	2800	1	14	5351	4	12	6867	3	8
4	19	14039	5	1	4784	1	3	7716	2	18	6888	3	12	37384	2	11	5656	1	2	4496	5	14	6480	2	8	18520	2	4	20060	1	9	11537	5	6	14616	1	20	17433	1	10	4296	1	7	6976	2	15	10464	1	17
1	3	21132	3	2	11330	2	9	11033	4	20	3399	3	11	17753	4	12	5528	3	4	9332	2	6	7961	5	18	7067	3	15	32544	5	10	12880	2	14	9425	2	19	7568	2	13	2922	1	17	6560	5	16	3284	4	5
1	7	3478	3	1	8296	4	8	3474	5	10	2346	2	15	6707	3	13	3261	1	3	5841	2	12	3686	4	2	10036	5	16	7300	2	17	5468	1	11	9636	1	9	3854	4	4	2296	4	18	4069	4	19	2624	4	14
1	19	22729	2	13	10809	2	15	18875	4	6	6872	4	14	36280	5	16	8523	4	17	11573	2	1	44379	5	11	13145	5	2	31251	2	12	26411	2	18	25861	1	4	114062	3	3	19670	1	5	13461	5	20	14268	4	7
4	2	3139	4	11	9352	2	1	4363	5	20	8604	4	10	10451	1	7	5670	3	6	9224	4	13	10867	1	19	10375	4	14	16021	1	9	6717	5	5	6774	5	16	10013	1	17	4128	4	18	16212	1	4	8381	3	8
2	18	5001	2	17	5048	2	13	3969	1	8	3047	3	14	6127	5	16	1759	3	6	7799	1	3	3824	4	15	4985	3	19	48288	1	11	3392	2	12	2856	1	5	6239	1	10	1672	2	1	6353	1	9	931	1	4
3	4	9509	1	11	8603	2	18	9092	2	19	4974	1	7	16627	2	2	5080	1	9	3438	1	13	7131	4	15	8519	2	8	11257	1	14	6791	4	12	6910	2	3	9447	2	16	6119	3	6	9089	2	20	4644	4	1
4	4	6574	5	20	2380	2	17	3606	1	15	1749	5	7	2292	4	1	5808	4	2	5635	5	10	1979	2	8	5044	2	9	4008	1	13	4012	5	18	1933	2	19	3183	1	5	2434	5	11	1570	1	6	1724	1	16
5	15	14151	5	11	18001	1	2	15010	1	16	3167	5	10	27085	2	7	4170	1	6	3796	5	14	4699	3	8	7052	2	19	11933	1	13	7152	5	3	4417	3	4	16575	1	9	4283	4	12	5240	4	17	8536	5	20
2	13	7220	4	18	8140	4	8	9356	1	14	5602	5	4	12462	2	19	4698	2	5	7049	5	10	8340	2	12	7012	5	6	11078	1	2	10892	5	9	9645	5	11	8563	2	1	6155	5	7	9725	1	20	6438	5	16
5	20	8819	5	2	7032	1	12	8239	4	14	5129	4	5	39890	2	18	13225	1	8	14668	5	9	6539	3	19	8383	1	15	31383	2	17	14496	5	10	6459	3	4	11550	1	13	4919	5	11	6896	2	1	52673	2	16
5	4	6998	5	19	7065	3	16	17669	1	7	4512	5	13	11680	3	3	8579	1	1	16570	5	2	15973	2	14	10082	1	6	30750	1	15	5674	5	20	6161	1	17	8611	3	10	8671	5	9	7990	1	11	6249	3	5
5	8	6162	5	12	7541	5	3	11539	1	17	4525	5	16	19443	1	4	6265	5	11	4796	5	18	5812	5	15	14043	5	1	73421	1	5	6238	5	10	13114	1	2	8452	1	6	3954	5	13	3864	5	9	5595	1	7
2	15	12962	4	2	33818	4	7	12255	3	20	9335	4	9	11359	4	10	189	2	12	4537	2	1	1790	3	13	16424	3	5	20088	2	18	15619	3	19	9248	3	3	23651	4	14	6031	3	11	1819	3	8	5690	2	4
2	11	43160	5	2	12436	4	3	23504	3	6	10648	3	10	33928	3	7	1360	5	1	60011	4	13	46720	5	14	44664	4	17	77784	3	12	49488	4	20	52385	4	16	101880	3	8	14424	2	9	26535	5	15	11383	2	19
5	7	23773	4	2	12055	2	4	14537	4	5	7746	5	12	5782	2	14	5516	1	18	6078	1	1	12714	1	10	10761	2	3	18037	1	6	5857	3	13	5970	5	8	14555	5	19	4009	5	15	7350	5	11	3698	5	17
5	16	6943	1	5	14519	1	1	5465	1	14	2522	5	4	5356	1	11	2777	1	8	4575	5	15	4771	1	19	3970	2	2	10171	1	9	4595	5	13	3937	5	3	5396	1	17	1806	5	18	670	1	6	2885	1	12
5	4	4255	1	12	4290	5	18	3420	1	11	2366	4	17	4585	5	5	1395	4	6	4352	4	15	3232	5	2	7033	3	14	6850	1	10	5198	5	3	7850	1	1	11003	3	7	2036	3	16	1970	3	20	3701	2	13
5	6	4853	3	11	5091	2	16	4357	2	4	3657	4	14	25648	2	9	2547	3	17	3624	5	8	2754	2	5	7452	2	12	36557	1	20	3813	5	15	3364	5	19	5981	1	2	5294	5	7	2895	1	3	3451	2	13
4	13	6440	4	10	6608	4	14	9808	4	5	3192	2	3	14272	2	19	3407	2	12	2976	5	20	4768	4	18	7873	2	11	12072	2	15	6568	4	16	11738	2	6	9080	2	17	2536	3	9	7080	4	1	9474	2	8
4	4	5330	4	14	6223	2	7	8419	2	13	5388	4	1	8557	2	10	5680	2	11	3677	2	19	4418	3	3	8858	2	6	10483	1	15	8215	5	12	6051	4	17	6395	2	2	5505	4	18	8728	5	8	5831	2	16
4	15	2595	5	16	2501	2	17	2400	1	19	1566	5	7	1667	2	4	1451	2	1	7435	4	14	17939	3	8	2042	2	3	6720	1	9	3706	5	10	6036	5	6	2317	2	5	1546	5	13	2999	2	11	3765	1	2
4	4	8765	4	3	13948	2	1	20541	4	7	29769	5	19	32258	1	18	3254	1	17	11489	2	2	11981	4	20	9363	2	11	12785	1	14	16064	4	10	13567	2	15	13623	3	9	5201	3	16	6416	2	5	13455	1	13
3	16	6566	3	3	7477	4	6	10557	3	17	3565	4	15	9134	2	8	2964	2	14	5133	1	4	7071	5	9	5765	4	5	10365	2	1	37402	2	11	5478	1	10	11830	3	12	3801	4	18	3517	2	7	4437	2	13
5	13	4786	4	12	5872	2	9	4157	3	7	4576	4	8	7517	1	1	11807	2	15	6011	5	6	4473	3	14	6964	1	3	9906	1	4	6091	5	11	3860	5	10	6302	1	20	4312	4	18	3652	1	19	3605	5	2
4	19	3412	5	7	512	2	15	9947	4	12	2979	2	14	7051	4	10	3057	1	16	3979	4	5	3324	3	4	6061	4	2	5349	2	20	12970	5	17	4546	5	6	6415	3	11	3376	4	3	6657	4	8	6208	1	13
5	10	3317	3	4	15769	1	16	6001	1	17	4117	5	1	23804	1	8	2934	1	14	2416	5	15	5452	1	12	5984	1	3	13302	1	7	8017	5	5	3384	5	11	5583	1	13	2650	4	6	4651	1	19	3150	1	18
5	16	54056	5	11	6420	1	7	4904	2	5	3241	4	6	5647	1	1	4199	1	9	2665	4	3	9241	1	20	7544	1	8	33952	1	14	4072	5	12	13908	4	4	17632	1	2	2822	5	18	4001	1	13	3739	1	15
5	12	5490	4	8	4200	1	15	5262	1	14	2174	4	10	4233	2	2	4026	1	11	4162	4	6	4168	4	16	5301	1	7	5910	1	4	2727	4	17	3912	4	20	4189	2	1	7703	4	13	3128	2	5	3276	1	18
1	19	4176	1	12	5095	3	9	7508	4	2	4062	5	6	3353	1	20	2048	2	8	4235	1	18	3784	5	16	3525	5	4	8984	1	13	4476	5	7	2853	4	15	5715	2	10	5670	3	14	5299	4	11	12178	2	5
5	3	3302	5	12	4985	1	16	3974	1	9	2565	1	5	9706	1	4	3565	1	14	2668	5	19	4190	1	6	3490	1	10	12472	1	20	4066	5	8	3400	4	11	9961	1	1	4913	5	17	3532	2	15	6635	1	2
5	12	4486	5	16	5427	1	19	57669	2	4	14414	4	6	36172	1	14	5830	5	20	6158	5	3	6799	4	8	14157	1	18	13514	1	17	9682	5	9	5385	5	7	7473	1	2	8283	5	5	8267	1	15	4261	5	1
5	19	6825	5	5	6596	1	14	12198	1	9	6524	2	4	24116	1	10	10367	1	8	6771	1	13	8584	2	7	17695	4	12	13571	3	11	15945	4	15	7762	4	3	38030	2	6	3394	3	16	23754	1	17	18979	1	20
5	6	7552	5	5	5384	1	2	8038	2	7	2914	5	17	9846	1	13	2744	2	9	5127	4	14	10374	2	19	8046	3	12	16197	1	11	3654	3	20	6482	5	10	13256	1	3	5518	5	15	4394	2	4	4239	2	8
5	7	6208	5	6	3132	1	17	4647	1	1	4365	5	3	5306	1	4	2097	1	19	3864	5	18	6045	1	12	3235	1	2	12380	1	13	3959	5	11	5123	5	16	6652	1	14	1923	5	8	2611	1	20	3017	5	15
4	16	5237	5	20	2416	2	3	4239	2	7	5132	3	11	7335	1	8	1683	1	6	1952	2	2	9266	2	9	3917	1	18	5036	2	5	2400	5	14	2736	2	4	10018	3	12	6165	5	19	2416	1	1	26953	4	17
4	14	5126	3	7	66052	2	16	14292	3	20	5551	5	13	31563	2	1	180297	2	9	3347	4	4	120886	4	3	15101	2	12	40015	3	10	5601	5	17	1172	3	18	723	4	19	67438	4	15	3363	2	2	138092	2	11
2	20	10997	4	13	5811	5	10	6219	3	4	3757	4	18	1445	2	6	4118	4	19	20279	2	2	10124	4	11	6570	2	9	13929	2	8	5764	5	7	5118	5	3	14615	2	12	2854	4	5	7170	5	16	3246	5	1
3	13	23645	2	11	10386	3	7	12353	1	14	4550	4	18	29070	3	10	12987	3	19	7305	5	5	13318	3	17	27225	3	1	46041	3	6	14840	4	2	10548	3	4	1087	2	16	3535	1	9	26658	2	12	9344	3	15
1	7	14429	1	15	4806	5	19	6783	4	9	10836	1	16	10642	5	2	6876	5	12	5037	1	6	7239	5	3	8026	5	20	14771	1	5	5759	1	11	11375	1	1	29706	3	8	4460	1	4	6437	4	10	9082	5	17
2	9	33334	1	6	6814	2	2	19180	3	18	13206	4	4	30290	5	15	7996	2	14	16762	2	17	10604	3	20	9758	5	5	10466	1	16	4470	1	1	21745	4	19	6795	1	12	11566	3	11	14694	4	8	20712	2	10
5	5	4882	5	7	5548	1	19	4516	1	14	2883	5	10	7847	1	3	3066	1	8	3682	5	17	4532	1	16	5916	1	6	7998	1	9	4483	5	2	5315	5	1	18158	1	12	3066	5	15	3832	1	13	3249	1	11
4	15	7143	5	1	7904	2	7	12063	4	6	5052	4	17	12355	2	16	4301	1	8	3890	4	5	10796	2	4	8579	1	20	13245	2	18	9078	5	9	5199	2	2	12772	1	13	3964	4	19	5315	1	3	8779	2	14
5	11	9389	5	13	3614	1	18	10874	1	15	1936	5	12	4197	1	3	756	1	4	3457	5	1	5850	1	9	6070	1	8	18352	1	10	3624	5	6	4206	5	19	4011	1	16	2285	5	17	708	1	14	2147	1	2
4	20	30804	1	7	6879	1	12	7177	1	10	6414	1	4	3628	1	6	9644	2	2	11890	2	14	8239	5	5	17009	2	18	29714	1	11	5327	5	16	8123	4	15	14217	1	19	8062	4	17	31931	1	1	11283	5	8
5	15	2763	4	9	7584	1	4	3705	2	19	2955	4	1	7941	1	5	1507	1	3	2594	2	10	4447	4	7	8069	1	12	17160	1	11	2867	5	2	2148	4	6	7368	2	20	5964	4	8	5871	1	14	1833	1	17
5	15	14102	4	4	15210	1	20	10356	2	7	8438	5	16	5875	4	10	5836	5	9	4229	3	13	10677	4	1	50163	5	6	15092	3	5	18472	5	2	10954	4	3	19580	1	18	5820	5	11	5619	1	17	11184	1	14
5	20	3904	5	6	5648	1	5	6536	1	8	1179	4	7	4128	1	18	2329	1	13	2663	5	4	4000	1	16	3663	1	19	3960	1	15	3338	4	17	3312	4	1	8558	1	9	1209	4	14	3112	2	3	9192	1	11
5	3	4622	5	2	5624	1	10	6329	1	14	3104	4	11	9710	1	7	2176	1	4	3905	1	13	3679	5	5	5568	2	6	11855	1	19	5103	5	9	3287	4	1	9778	1	16	2714	2	18	11713	1	12	2777	1	20
2	4	4635	3	11	7666	4	5	10413	2	15	4319	3	13	6624	3	14	2784	2	16	2784	2	18	5400	4	9	4140	4	7	8076	3	8	6259	4	1	7195	4	6	5719	2	20	2823	3	3	6064	2	2	7463	1	10
4	17	20194	3	4	6891	2	10	7234	3	18	2664	4	16	5550	4	5	2875	1	8	4490	2	13	6608	5	2	7616	3	12	7331	1	14	3758	3	3	3733	4	9	9785	4	1	48104	5	20	4421	2	15	2946	4	6
4	3	6049	5	6	3299	4	19	5859	4	13	5806	3	5	10463	2	17	8653	1	20	4126	4	4	5211	4	12	7936	2	1	11269	3	18	10566	3	7	7320	4	8	5291	2	16	3538	5	2	2276	4	10	4799	2	15
5	20	7676	5	12	12842	1	16	15503	2	4	8297	4	8	13566	4	19	13115	1	1	25198	1	18	19560	2	9	11839	2	10	32266	1	11	1360	5	17	14820	3	5	24589	1	7	3163	4	14	15344	3	2	33530	3	13
1	12	8260	1	7	15344	1	11	20852	5	17	2314	1	8	16394	5	9	3337	2	1	16455	1	16	7339	5	13	22807	5	2	10488	5	4	18223	1	14	15934	1	20	9955	3	5	6565	1	10	16525	5	19	3472	2	18
5	9	7271	4	5	28533	1	12	8185	1	11	11218	4	7	10369	1	13	7138	3	17	12315	5	15	10739	2	4	15521	1	19	14752	1	18	7180	5	16	5457	4	2	21178	2	1	7928	4	6	11932	1	3	8041	1	10
4	3	5527	3	6	7842	5	20	9146	4	12	4742	1	13	6448	3	15	1988	5	8	5576	3	5	5515	5	11	5510	4	9	11219	1	17	5138	1	10	4850	4	16	6759	1	14	3170	4	1	6517	1	18	5368	1	2
4	2	29136	1	13	6420	5	18	12224	5	5	6231	2	14	19241	5	7	6485	5	16	6671	1	11	6643	5	9	10616	5	3	14022	4	1	18994	1	6	18264	1	12	9804	4	15	7458	2	20	9361	5	19	6334	5	4
1	19	6104	5	7	4790	2	14	9008	1	6	4331	2	3	19177	1	18	3726	1	16	7671	5	12	6519	1	9	8368	1	20	9546	4	1	12728	5	5	8785	5	11	7449	1	17	11682	4	15	3857	1	2	7006	1	10
2	12	8678	3	14	7618	2	2	9806	4	3	6936	3	18	122363	2	8	4249	1	10	4801	3	7	6708	4	20	15002	4	4	13152	3	6	10471	4	5	9514	2	16	370300	1	13	5675	5	1	7472	3	17	6536	1	15
5	17	9395	1	3	4210	2	10	8871	4	15	10556	5	5	4839	1	18	2260	1	4	3807	4	6	8706	4	16	12758	1	8	16453	1	12	4344	5	2	4812	5	7	5363	4	20	3769	5	19	5860	5	11	3355	5	1
1	4	6407	1	7	6440	5	6	14048	3	9	4388	4	5	16919	5	3	4405	4	12	15149	1	11	11946	5	10	4855	5	2	12329	1	19	5940	1	17	5706	1	18	5422	3	8	5156	1	1	10236	1	13	4155	3	20
2	11	11296	5	8	4890	3	9	6465	1	16	4891	2	4	9718	2	7	8227	1	10	9124	5	14	5694	1	13	12558	5	2	12362	1	17	4489	5	20	3445	5	19	5897	2	3	7447	5	18	4643	1	15	7028	4	5
1	9	6046	2	4	8981	4	1	1670	4	19	9103	4	2	10560	2	7	5674	4	13	7338	1	14	7891	5	5	10977	5	12	10323	2	15	9769	1	6	7386	1	20	8918	1	8	6369	5	16	3771	5	11	7125	3	3
5	2	6251	5	9	4208	3	1	6960	3	6	2652	5	5	9066	3	13	2486	4	3	5690	4	19	4813	5	12	2950	3	15	8245	3	8	7224	3	17	6251	1	14	13681	2	10	2798	4	11	3403	5	20	2034	3	4
4	17	10950	4	18	5735	1	9	4103	2	14	1112	2	4	10261	1	7	2363	1	12	2425	4	8	7633	5	10	9144	5	11	9666	3	15	8779	5	16	3537	1	2	11314	1	19	2658	4	1	12053	1	3	3229	1	20
5	3	8152	5	2	5326	1	7	2480	1	8	2224	5	1	6640	1	11	2016	1	13	1889	5	15	2400	1	19	3280	1	10	4455	1	16	2664	5	20	2519	5	18	4241	2	4	2368	3	9	3201	1	5	2120	2	12
5	15	5030	5	11	4615	1	2	7893	3	8	3425	2	19	5915	2	14	2726	2	17	3939	4	7	4643	2	18	5730	4	9	8160	2	4	6273	4	5	6778	4	16	5135	3	13	2834	1	6	3001	3	3	3962	2	20
5	5	19951	5	11	4906	1	18	7421	2	2	8553	4	14	9688	1	12	3860	1	4	6469	5	1	12963	1	13	13982	1	3	33322	1	20	6953	5	9	5070	2	7	27623	1	8	5578	4	10	6517	1	6	7157	1	15
3	14	6902	2	4	7728	4	1	16805	4	6	3468	2	17	8342	4	18	6271	2	2	10882	2	12	6532	5	13	7958	4	10	8084	3	5	6327	4	19	4629	1	15	5645	3	20	6756	2	9	3709	4	8	10475	4	11
1	10	6151	4	16	4423	4	3	9425	2	1	6403	1	9	7143	2	2	9786	4	18	4348	3	13	6132	3	20	6408	3	6	12482	1	4	5604	2	14	5872	1	19	5649	4	17	2142	4	8	7868	1	15	4381	5	7
1	11	9701	2	10	32935	2	14	61036	2	3	15311	2	4	71369	4	6	5544	4	9	14575	4	20	14873	5	13	7881	4	12	18367	1	19	11017	1	8	9450	1	5	12449	4	1	25563	4	7	9617	5	17	7467	5	16
5	17	4932	2	2	21528	4	19	8665	2	14	7047	5	10	12671	2	13	9714	2	7	5199	5	6	5969	5	11	20056	1	9	14902	1	5	16350	5	8	12178	4	1	22257	1	12	5004	5	16	10367	5	20	9593	3	15
2	11	10773	5	20	4348	1	8	6719	3	5	13967	5	9	6023	3	12	6908	3	10	5120	3	13	6693	1	6	8999	3	15	20812	1	14	5746	5	3	8744	5	16	5461	1	18	2391	5	17	2999	3	4	4270	5	2
5	18	5821	5	3	6505	2	2	13161	2	16	6052	5	13	5926	3	8	5310	3	7	8049	5	17	7253	3	4	6520	5	9	20255	1	1	5786	5	12	8267	4	15	9624	4	11	7790	5	10	5233	4	19	5459	1	20
1	18	2498	1	4	6133	5	9	5783	5	6	1751	1	1	5984	5	5	1463	5	19	2300	1	14	2435	5	12	5251	3	16	13334	2	20	9019	1	13	2662	1	15	2934	5	2	2048	2	8	6817	5	17	3003	5	7
1	7	8369	3	4	10799	4	2	22011	4	3	12956	2	6	8690	4	17	3985	4	19	3250	1	16	12151	5	8	7341	5	14	8275	1	5	9749	1	1	34690	1	11	9163	2	12	5128	3	9	8508	4	18	4440	2	10
5	5	5408	4	15	3852	1	17	6111	2	18	3248	3	7	9240	3	8	8774	1	12	3008	5	4	5342	5	6	7715	1	10	12702	1	16	6239	5	1	10152	4	14	6066	1	20	2728	5	9	3875	3	3	6000	1	13
5	20	4945	5	11	8782	2	15	2588	2	18	9112	4	7	8094	1	17	3171	1	8	8476	4	9	7989	2	16	37007	1	13	14450	1	14	4605	5	12	3481	4	2	13583	1	1	11400	1	3	14591	2	5	8272	1	19
4	20	3750	4	19	4103	2	4	5987	2	8	2220	4	9	5125	2	2	5571	1	5	2224	5	1	4472	3	7	6792	1	17	6429	1	18	4768	4	11	3651	5	6	4095	1	10	2311	5	15	3853	1	3	2601	1	13
5	12	15183	5	4	10703	2	5	8321	3	14	3664	5	15	52767	2	17	5384	1	7	5431	2	13	13128	5	20	12128	1	1	27072	1	9	16327	2	6	17526	5	16	19801	2	18	5640	1	2	37455	1	8	39881	1	10
1	4	5200	1	3	4458	4	18	6307	2	12	2314	3	5	5950	5	1	4319	5	9	3217	2	2	6008	5	16	7541	5	7	15819	1	13	5453	4	15	4383	1	8	5398	2	19	2661	4	14	4351	2	6	3267	3	11
5	16	5478	4	1	13456	5	9	29579	1	10	5847	5	20	9542	1	15	7636	1	11	6707	5	5	13007	2	8	11065	3	6	37997	2	2	11153	1	4	12435	4	7	10385	2	17	4664	4	19	12521	2	3	5382	1	12
5	8	5143	5	10	3039	1	18	8727	2	2	4935	3	7	8072	1	17	2793	1	12	3888	4	19	8505	2	13	7512	5	1	12239	1	9	2880	2	5	5192	4	4	5384	1	11	5464	5	14	2936	1	6	4457	3	20
2	9	8155	3	19	7179	3	15	5840	3	3	4928	4	10	8627	4	18	3232	5	14	8184	1	17	7759	5	1	8546	4	13	15767	1	4	5897	4	6	6933	3	8	16546	4	12	4704	2	16	4857	5	7	4268	1	2
5	9	21759	4	1	8001	2	19	4645	3	12	4330	4	20	29135	3	5	5450	2	18	5083	5	14	4944	3	8	11247	4	4	14345	2	13	5056	5	16	9374	5	3	5807	2	2	4639	4	7	5006	2	11	3697	1	6
4	19	5687	4	20	4282	3	14	4693	5	1	7585	3	6	11000	5	5	6509	2	7	7687	2	12	6329	5	2	7310	3	8	12039	4	16	6653	4	4	11712	1	9	6878	3	17	2873	3	18	4310	5	10	5482	3	13
3	20	8367	1	10	12734	5	8	9251	5	1	11491	5	16	9971	1	5	1994	1	19	4185	2	17	14149	5	7	16202	5	4	29249	3	15	10279	2	18	8147	4	2	23653	2	9	12702	5	3	5861	5	13	10662	1	11
5	3	4265	4	10	3084	3	7	3292	3	19	5716	5	13	506	1	8	2743	2	18	2465	4	16	577	2	11	4635	3	15	5993	2	12	11971	5	17	2913	3	4	5185	4	14	612	4	2	2824	2	9	2075	2	1
5	20	5555	5	3	5028	2	9	7697	2	7	6942	5	18	46575	1	16	3609	1	6	3783	4	2	12118	1	15	2029	1	10	11282	1	8	21362	5	5	7069	4	1	8433	4	4	11043	5	13	3640	1	19	4570	1	12
5	15	12149	1	3	8083	2	6	14534	3	10	5038	1	13	14547	2	18	3713	2	12	4267	4	7	6298	4	14	8851	5	8	87964	1	11	5494	4	5	6265	4	17	9166	3	4	6234	2	20	5532	1	16	7999	4	19
5	14	5394	3	15	118208	4	5	18752	1	8	4824	5	20	77384	5	2	14022	5	12	6266	5	9	200852	4	7	57261	5	6	84765	5	10	9312	5	13	17475	1	4	9631	2	11	5390	4	18	70048	4	1	67341	5	3
4	1	8379	2	4	4685	2	17	5003	2	16	2885	5	14	5362	1	11	4327	1	20	3969	5	18	4464	5	12	7115	2	6	6525	5	2	1441	5	19	3106	4	9	8271	1	8	3996	4	15	5866	5	3	1971	1	10
5	17	6576	4	1	7250	4	10	5510	4	6	9196	4	4	10800	2	8	7875	4	16	8322	5	5	6377	3	19	8255	2	15	18756	3	3	7597	5	2	8544	4	7	6569	3	9	5886	4	18	4254	3	13	9828	2	14
1	8	5131	1	20	15921	5	11	16437	4	13	10029	2	18	29471	5	2	6812	2	1	28407	3	10	26281	5	3	7999	5	15	15038	1	5	14865	4	6	23316	1	16	6121	4	9	10666	1	14	6968	5	4	41437	1	7
4	15	8406	5	19	4892	2	3	13414	3	12	5328	5	5	5428	2	14	9255	1	7	3084	5	6	12575	3	20	15844	2	16	7686	1	8	2932	5	9	3684	4	17	10292	1	4	3067	3	10	7727	1	13	3878	1	2
1	9	6782	5	18	7909	5	7	8476	5	5	15899	4	12	11844	4	19	9816	5	14	10757	5	17	5410	5	16	7445	5	13	8218	1	6	7887	4	8	18011	1	1	23506	2	15	10803	1	11	5095	1	20	7121	4	4
5	13	4805	3	6	8234	1	16	4121	1	10	4715	4	8	13325	1	18	2971	1	5	8507	5	2	9727	4	4	11027	1	9	11376	1	1	9436	5	11	9920	4	3	8040	1	20	5759	5	12	14626	2	7	3917	1	17
1	9	8127	1	15	2679	5	8	7163	5	5	5650	4	1	4415	5	7	1106	2	4	7681	4	11	5334	5	12	3538	5	3	10297	1	19	781	5	2	10736	1	20	8425	4	13	6701	1	6	3910	5	17	4705	2	14
3	9	4815	4	14	5773	1	6	5764	1	10	2536	4	19	6667	2	3	5565	1	5	6691	1	16	10904	3	20	9059	1	8	26829	1	13	7884	4	15	45392	5	2	4874	3	7	9449	5	18	4908	1	11	4385	5	12
3	2	13048	2	12	7161	1	18	18581	1	14	5507	5	7	9811	1	15	2711	3	9	4015	5	16	16455	2	10	7758	2	13	69079	1	6	71808	1	5	7692	1	3	10018	2	11	2458	3	8	3845	1	20	4727	2	17
3	12	5904	4	7	6018	1	6	15672	4	20	6313	5	13	12361	2	5	4470	1	8	5679	4	4	7910	4	19	1113	1	16	12649	2	18	1201	5	17	7851	4	1	37896	1	14	4630	4	10	6402	2	3	8756	4	9
4	2	33311	1	5	7567	1	14	3896	1	6	4176	3	10	54496	1	18	2065	2	11	11215	5	8	9776	2	9	22752	2	16	11480	1	17	4984	5	1	7228	5	3	9736	1	15	3489	3	4	29945	3	13	15279	1	12
5	5	4382	5	8	6792	3	13	3771	3	9	3298	4	12	6708	3	17	4902	2	4	5750	4	18	4297	3	7	5423	3	16	773	3	11	4501	4	14	4427	4	2	7845	3	19	2457	5	6	2795	5	10	3031	2	20
2	4	7114	4	12	5237	5	13	7883	4	8	3338	4	18	7160	4	5	14399	2	17	5768	4	10	4826	2	14	7208	4	20	10008	1	7	6885	2	19	7891	4	16	7300	2	2	18383	3	11	8119	1	6	38203	1	15
4	9	28806	1	14	5376	4	19	5273	3	16	7406	4	12	9963	2	2	8045	2	20	3436	2	4	9721	5	1	10125	4	18	10414	3	10	1725	4	15	15888	1	3	15811	2	7	3217	4	11	5041	3	5	3439	2	6
5	10	4501	4	11	977	2	5	4640	4	16	4578	3	9	6199	1	19	2557	1	3	2620	5	15	5943	1	14	4015	1	17	4266	1	20	3787	4	12	3896	3	4	7028	2	1	6438	3	7	6418	1	18	3255	2	6
5	20	8969	1	4	17132	2	8	9769	1	2	6880	2	11	13921	2	13	3907	1	19	8079	1	10	7988	3	7	8259	1	14	17660	1	3	9834	5	5	5319	1	15	7480	1	16	3049	5	1	5426	4	12	4330	2	9
4	10	10166	4	6	5693	2	17	10028	4	7	9970	5	4	8968	4	13	4096	4	14	12636	1	16	10467	5	5	5436	5	3	9488	1	18	7144	4	8	7560	4	9	9084	1	12	6906	4	20	6055	2	15	12048	4	2
5	18	3584	5	17	2372	1	7	4328	1	4	2515	5	16	7851	1	14	2199	1	3	2299	5	15	3276	1	19	3217	1	1	11474	1	13	4366	5	9	4672	5	6	5488	1	20	3651	5	12	2967	1	8	3599	1	10
5	18	6023	5	14	5201	3	3	7105	3	5	7305	4	10	9854	4	11	5419	2	1	7187	4	6	7994	5	17	9095	4	4	22897	1	16	6668	3	7	9572	2	8	16593	3	19	7666	5	2	13445	3	13	5423	5	20
2	10	5465	2	17	4959	4	3	7347	3	20	9198	4	16	4848	1	13	2093	1	6	5051	4	2	5465	2	11	6583	1	8	8601	1	9	3029	5	14	4074	2	15	4634	1	7	3381	4	1	9855	1	12	3215	1	18
5	1	7267	2	13	5527	5	11	646478	2	10	6533	5	18	6295	2	17	3136	5	20	21942	2	2	9419	5	9	10302	1	5	11992	2	14	8324	5	12	5377	5	7	5894	4	16	3980	5	4	3852	4	3	5054	3	15
5	1	7425	5	12	4589	4	18	6656	2	17	3808	5	7	7444	2	2	8021	1	6	4169	2	5	7891	1	16	7412	2	11	8484	1	4	4769	5	20	5287	5	19	5867	3	3	7501	2	14	5349	1	15	3840	1	10
5	17	6266	5	11	5748	3	14	11752	3	3	7976	4	2	20379	1	15	5881	5	16	5636	5	13	5785	5	1	13196	1	7	10351	1	4	5755	4	20	7665	4	19	10995	1	6	4850	4	18	5041	1	9	6636	1	8
3	4	6949	4	16	10285	3	17	12344	2	13	25280	5	20	11076	2	12	10223	1	19	9336	4	10	13238	3	8	30960	2	15	5870	2	3	22691	5	7	2575	2	18	23110	1	1	10944	4	6	4251	1	9	8489	1	11
3	18	7682	4	19	6250	2	15	32306	4	14	2242	1	9	8300	5	1	4765	4	10	3881	4	12	3884	5	2	6095	3	13	16003	2	7	19985	4	8	5735	2	6	13067	2	16	1750	3	11	6969	5	3	4585	3	5
5	15	4706	5	1	3918	2	2	12048	3	17	2723	5	7	6583	1	20	2282	1	18	2163	4	6	3567	3	5	6210	1	4	7718	3	12	4003	4	13	5622	5	3	6393	2	11	3096	4	9	4523	5	8	7067	1	10
3	18	5569	5	20	5374	1	3	28465	1	19	5408	4	1	9244	1	17	3252	1	8	3559	4	6	4445	2	12	7941	4	9	8953	2	4	6591	4	2	4795	2	11	6210	1	10	3176	2	13	6249	1	16	3739	1	14
4	5	3430	4	19	2777	3	7	5139	3	17	2647	4	15	8894	4	8	3036	1	10	2200	1	11	3419	3	20	6843	2	3	6475	1	18	5345	4	12	5799	5	14	28152	2	2	2484	5	1	5807	1	9	2441	1	6
4	9	7169	4	18	4330	4	8	32110	3	1	8093	5	3	12260	2	2	9270	1	7	10009	5	19	4869	5	13	11660	2	20	12879	2	12	8549	5	16	3833	5	15	7656	2	11	4570	4	4	4769	2	10	9320	1	14
5	8	6326	5	1	8456	1	7	5295	1	3	2843	5	15	5511	1	20	2308	1	19	2343	5	11	4743	1	9	14962	1	14	8033	1	17	3316	5	6	7196	5	18	5019	1	2	3787	5	16	3142	1	12	3418	1	10
3	16	19146	2	9	18538	4	17	11826	3	14	7909	2	1	26248	4	15	8371	1	8	15625	1	12	8294	5	4	9655	4	20	18994	3	3	10225	1	5	15496	1	18	13626	1	2	17459	1	10	6419	2	11	11629	2	13
2	20	7478	4	12	3877	2	4	3411	4	15	3007	4	13	6510	3	14	3136	1	16	3534	4	10	5636	3	3	7285	4	17	7282	1	6	4766	4	19	4512	5	9	8246	1	5	4063	3	18	5396	2	2	5966	1	8
4	2	6672	5	3	3116	3	8	5010	2	12	4104	4	16	5533	1	7	2217	1	6	2170	4	1	2070	3	20	6092	2	5	20983	2	9	6359	5	10	4899	2	17	9550	3	18	2450	3	14	2834	2	4	4298	2	15
1	12	3494	1	5	5299	5	17	19593	1	19	2308	3	6	7329	5	3	3691	5	16	932	2	9	4578	5	4	5987	3	13	8090	1	15	3995	3	1	10203	2	11	7732	2	2	5904	1	8	5350	5	14	2839	2	20
5	18	4113	5	16	7097	1	12	5384	2	1	3860	5	11	11704	1	10	4071	1	8	3976	2	13	5321	2	3	4220	1	15	11583	1	5	5161	5	7	4984	4	20	7576	2	9	2096	3	17	4103	1	14	4984	5	2
2	2	15864	4	5	6237	4	16	10120	4	13	5063	4	19	8792	4	6	6076	2	8	15736	1	11	11703	5	17	6234	4	20	16481	2	14	12024	2	12	12345	1	3	10231	3	15	14583	4	18	4078	4	10	5407	4	1
5	14	5346	4	1	10185	3	15	4579	1	6	3108	5	11	10341	4	4	2440	1	9	2989	5	18	6648	3	3	7567	5	7	19634	1	17	6718	2	20	7238	5	12	5581	1	16	4209	5	8	3926	1	13	9474	1	10
4	12	3884	4	17	4740	1	6	5563	4	18	3281	2	4	10167	1	14	2333	2	13	37538	4	16	8291	5	15	5169	2	3	19469	2	11	5094	5	20	3998	4	5	3848	3	8	25147	4	1	6286	1	7	4248	2	19
4	17	3318	4	14	4139	2	15	2395	2	8	2395	4	5	4334	2	3	2327	2	20	2567	5	12	2664	2	16	4233	2	4	3765	1	1	5927	4	2	5584	4	9	6688	2	19	1698	5	7	2884	1	13	2436	1	6
4	9	4397	3	6	4769	2	12	5748	2	10	5660	5	3	5140	3	15	5298	2	17	3147	2	5	8052	2	2	9097	3	18	51950	3	19	5131	4	13	5235	4	16	5582	1	11	2815	4	8	4416	4	7	7709	2	14
4	1	2103	5	16	5289	2	12	5918	2	20	3018	5	10	4168	2	7	671	1	18	3027	3	13	11447	3	6	9661	2	8	8373	2	3	5418	5	17	5660	3	5	7395	2	11	3201	5	4	3313	1	19	4049	3	15
4	19	4048	4	9	7695	1	7	4000	2	4	9319	4	17	9083	1	13	2393	2	8	8577	5	16	8791	2	3	7441	2	6	12883	1	15	4393	3	20	7575	3	5	20656	1	18	2104	3	14	3711	1	2	5015	1	11
4	7	7387	3	13	4391	5	3	3668	2	9	4387	4	8	4881	4	5	5154	4	1	8445	2	16	7305	4	2	9097	3	15	8017	2	6	6576	3	18	4097	4	17	10047	2	14	3329	3	12	5449	3	19	4402	3	20
5	12	5001	4	6	7094	1	10	13236	1	1	4647	5	11	32663	1	15	3335	1	13	5115	2	8	8141	4	14	14556	1	9	12241	1	2	10856	5	19	10901	2	5	10359	2	16	5540	5	18	14477	1	20	6695	5	3
5	7	6954	2	2	14710	1	14	4940	2	16	5702	4	20	9196	1	12	3034	5	5	5859	1	4	6468	1	18	14516	1	13	2800	1	10	2316	4	6	46017	4	15	11031	2	8	3390	5	17	19686	5	9	6094	5	1
2	3	12441	4	2	15070	5	11	23334	3	1	8082	3	8	17793	5	19	3892	2	18	5366	5	13	8753	5	20	6883	5	5	8887	3	7	18580	5	14	1016	2	10	56579	2	6	4856	3	15	8324	5	17	5802	3	12
5	6	5071	5	2	3641	1	1	4754	1	16	7870	5	7	5608	1	5	3699	1	18	3355	5	10	4660	1	20	23744	1	12	8412	1	19	4855	5	14	3998	5	3	7140	1	15	2962	5	13	4345	2	4	7497	1	11
5	14	4252	4	9	6426	4	19	6146	3	18	3851	5	1	7440	3	11	3162	2	10	8785	5	12	4182	5	8	8488	4	5	9003	1	6	5123	5	7	7715	5	17	4672	1	16	2859	5	15	3048	4	2	8444	3	20
4	7	6881	2	2	23558	1	1	6897	4	3	4351	4	6	14730	2	4	5410	2	9	6014	2	12	4407	2	18	12065	3	19	13952	3	10	7629	3	5	30226	1	8	9161	4	13	2985	2	14	4671	3	11	5742	3	20
4	5	8396	5	9	6559	4	1	38711	4	17	5511	5	15	7383	2	7	4827	1	3	5338	4	6	6387	2	2	18599	4	12	15763	1	13	7624	5	19	6368	2	20	14214	2	8	5441	5	10	2494	1	14	4291	1	4
4	14	8172	3	19	7369	2	8	5533	1	10	2364	5	13	3380	2	6	3851	2	11	4585	5	4	4165	1	1	7659	3	16	7766	1	15	4313	5	3	3841	4	12	5353	1	5	2100	3	2	8972	1	18	3547	1	17
4	13	31245	1	16	11561	4	5	12156	2	9	20083	5	12	13187	2	17	6902	2	10	38583	3	6	28278	5	8	11111	4	20	34914	1	18	13160	5	1	10463	1	3	38193	3	14	11900	4	19	16993	4	4	16266	1	11
3	8	5232	3	15	5014	3	13	4932	2	18	4015	3	17	6248	3	19	3615	2	12	3351	2	11	6246	4	5	8582	5	14	21562	1	7	12547	3	6	4947	4	3	5847	2	10	3967	3	9	6297	1	1	7822	3	2
1	10	5584	2	1	11517	4	17	7828	5	18	2807	3	13	9897	4	16	4641	3	15	10395	1	14	4747	2	6	8225	5	8	14367	4	19	5128	1	4	4494	1	9	6392	4	3	5167	1	5	5739	4	2	2583	3	11
3	19	6236	4	11	25153	2	4	10297	2	7	5016	2	14	9038	2	1	9192	2	10	5432	4	15	7277	3	8	8808	3	16	11440	2	5	6956	4	3	17649	2	6	10035	1	12	3883	4	20	6815	4	9	5660	2	18
4	19	8037	4	11	9040	3	13	19081	4	6	5922	4	4	19983	2	18	7577	2	5	14397	4	15	9077	4	17	12202	4	9	1075	1	14	5391	4	1	34345	1	2	12092	1	16	4090	5	20	8254	1	12	13207	5	3
5	11	6318	5	16	6408	1	20	9782	4	9	4511	5	10	13632	1	14	4602	1	2	8923	1	13	7706	3	12	10359	1	17	10999	1	5	8472	4	15	7289	1	1	17630	1	6	4102	5	7	6055	1	8	8453	1	19
4	10	10451	4	5	10417	3	12	9607	1	16	5184	4	8	9999	2	20	3291	2	4	5525	1	3	11816	3	13	17612	4	1	26992	1	19	8013	5	9	5905	2	11	12134	2	7	4807	3	6	5664	2	14	4381	2	2
2	15	14859	3	6	11680	4	10	40785	5	18	12523	4	17	26266	3	14	9749	1	5	10086	1	20	7333	5	4	14458	5	16	15353	2	13	10928	4	8	9926	2	12	90990	2	19	5795	2	2	17987	2	11	6021	5	7
3	13	12864	4	20	10544	3	18	11352	4	11	38248	3	8	35992	4	4	3856	2	1	75525	5	6	5183	4	15	31104	1	2	21397	1	9	20872	4	10	7688	3	14	10552	1	3	3280	3	19	6648	1	17	10727	1	7
3	13	5905	1	17	4643	5	2	45277	3	6	5405	4	20	5036	4	19	3835	2	7	2743	1	4	14566	4	11	8877	2	9	18888	3	18	3871	2	8	12672	4	15	5446	2	10	4291	3	16	5882	2	3	5543	1	5
5	8	7466	5	17	3763	1	18	8758	3	3	7448	4	2	17581	2	9	10319	1	19	3142	5	11	5297	2	4	15329	1	7	15603	1	1	8511	3	15	6971	4	13	8647	1	20	5958	5	10	4798	4	16	3925	1	12
1	5	7897	4	4	9797	2	16	13528	2	15	7554	4	17	15787	4	13	8436	1	1	8219	2	10	6930	4	12	10597	4	18	12532	1	19	7837	1	14	6612	1	9	13511	1	6	3121	5	7	5546	1	2	8265	2	8
1	2	16638	2	13	4469	2	19	7477	4	11	8422	1	8	8446	2	5	6646	1	1	12806	1	9	4375	5	14	13071	2	20	10497	1	10	5739	5	15	5449	1	16	16442	4	4	9501	2	6	6041	1	18	3935	1	12
5	16	3747	3	10	19920	5	18	5104	2	17	2973	4	14	5991	1	5	3627	1	3	3545	5	15	4345	5	6	8493	1	9	11602	1	11	5787	5	1	7052	4	2	17144	1	12	4630	5	19	4209	1	8	5412	1	7
5	16	2468	5	7	4968	1	14	8008	1	2	14650	5	17	11447	1	18	4865	1	20	10896	1	4	17872	4	12	12191	2	13	22439	1	15	5616	5	11	5811	5	9	9455	1	19	3248	5	5	4160	5	10	7400	2	3
4	1	6746	4	16	5322	4	18	7369	3	3	5373	5	14	3514	1	8	2176	1	6	6416	2	12	12599	3	19	8468	1	7	12435	1	17	3497	5	10	2716	2	4	4610	2	15	2783	2	20	4831	1	5	4484	1	13
2	15	15056	5	9	3096	2	12	9028	5	2	4703	4	13	4927	1	20	3803	2	6	6417	5	14	5585	4	5	6272	1	19	9825	2	18	1822	4	3	7678	4	8	10012	4	1	8694	5	11	2702	2	10	3000	3	4
5	16	3295	5	13	2636	1	7	4600	1	17	1940	5	3	5144	1	8	1508	1	5	2881	5	10	4881	1	18	6310	1	2	7944	1	9	10011	5	1	8103	5	12	4791	1	14	1825	5	20	2148	1	19	2466	1	11
5	11	20672	5	3	13232	1	4	16390	1	1	9980	5	12	29848	1	18	6489	1	5	15072	5	6	17648	1	10	16376	1	9	32704	1	8	9055	5	16	10240	5	20	25359	1	2	13463	5	14	4649	1	15	12935	1	17
5	2	7205	1	9	12019	1	19	5946	1	6	4860	5	13	11683	1	17	4197	1	7	8242	4	4	10731	1	16	6341	5	5	26257	1	14	4277	5	11	6314	5	1	17385	1	12	2936	4	10	9069	1	20	4052	1	3
4	5	8695	3	10	11336	4	11	4852	2	15	2439	4	12	3768	5	14	5205	2	13	3253	1	16	2964	5	1	3034	5	20	4950	2	2	4036	1	7	5062	2	17	5936	2	18	2817	4	4	2467	5	8	2087	2	19
3	15	13208	2	2	17875	5	6	5771	1	11	2068	1	7	8685	5	17	3790	5	4	3858	5	16	8786	5	14	5119	5	1	30643	3	5	17753	4	12	7359	2	18	15053	1	10	2565	1	13	4523	5	20	4048	1	9
5	18	7061	2	11	11018	4	16	7960	2	1	4975	5	2	10871	4	20	12981	2	15	2115	5	4	17902	5	10	8010	5	8	7063	1	14	11474	4	13	6582	5	5	10461	2	3	4318	5	12	5152	1	17	7036	1	19
3	14	29812	5	18	9352	1	12	28648	4	16	13686	5	17	13112	1	5	14845	1	4	14999	5	20	6292	2	6	37814	4	8	77924	3	2	54048	4	1	36881	4	19	20449	1	13	6604	2	15	29700	1	10	11685	3	9
2	2	13772	2	20	14322	4	6	7315	4	16	4001	2	13	7195	4	17	4119	2	18	5785	2	5	4969	5	4	7470	5	7	8140	3	14	8450	2	11	8854	2	3	9031	3	9	4725	3	12	13898	4	19	9392	4	15
3	16	5345	4	1	8024	4	9	8129	4	18	3542	5	15	6363	4	2	7014	5	6	4119	5	13	5593	5	20	6794	4	19	18600	1	14	8323	5	10	3928	4	5	11215	3	7	4456	2	17	4026	4	8	4872	2	11
3	4	11159	4	15	7486	3	2	12482	1	12	2820	5	11	5851	1	3	4579	1	16	3748	5	7	3681	3	9	8624	2	1	12704	1	20	5623	5	5	5227	5	14	6820	1	6	4435	5	18	3433	1	10	4531	1	13
1	17	4349	4	13	4981	5	20	19316	5	19	20448	1	16	7714	1	2	7978	1	18	4758	2	1	12031	3	3	6850	5	8	8967	5	11	1402	5	10	19759	1	7	10387	2	6	4213	4	9	4078	5	5	3322	4	14
3	18	13082	4	1	1520	4	7	6550	4	15	6834	5	3	19801	4	10	7466	4	13	11815	3	14	7934	4	6	7016	3	5	6265	4	17	11899	1	16	9515	4	12	7784	3	20	6516	3	19	7018	3	4	13217	4	2
5	11	13281	4	10	4409	2	8	25267	3	17	4573	5	1	46186	3	2	27623	1	14	12146	3	6	49001	3	4	32775	2	19	36343	1	15	22783	5	7	19257	3	3	44898	1	12	4114	4	20	17602	1	5	6529	3	9
5	16	11097	2	10	5943	4	15	9879	3	3	11088	4	9	5872	5	2	7071	4	13	9257	2	1	16278	5	14	6840	5	18	17240	1	11	7240	5	4	3856	5	7	15017	1	17	3327	2	8	3847	1	12	3384	5	19
5	20	4833	4	10	4365	1	14	4750	1	7	2832	5	6	4918	4	16	4117	1	11	4767	4	12	5316	4	18	6138	2	4	17650	1	13	6434	3	17	6884	5	9	4417	1	1	4933	4	2	5531	4	8	3900	2	19
4	4	8197	4	15	7034	3	12	28359	4	5	8397	5	17	5439	2	16	6274	2	14	8005	5	10	12953	5	7	12256	3	6	19188	1	13	6388	4	18	7568	4	11	13003	2	8	2682	1	20	3539	1	2	7530	2	19
1	10	6995	3	7	4602	4	3	12000	5	17	5617	2	5	9971	4	16	3215	2	8	3302	2	9	7796	4	2	20216	4	4	7617	3	14	8504	1	11	4426	1	12	5373	3	13	7533	5	18	5130	3	6	6706	1	20
1	9	3799	2	7	5268	5	2	4715	5	15	2322	2	8	938	5	5	4531	5	3	2169	2	19	5883	5	14	2756	5	13	6320	2	16	8399	1	6	3284	1	10	4229	4	20	5115	4	1	6181	2	4	6300	3	11
4	9	10593	4	1	15499	4	18	5407	3	11	4146	5	6	9307	4	7	5232	1	16	3815	5	19	8271	4	10	10748	2	8	9477	1	4	5846	4	17	8549	3	15	885	1	14	5292	4	3	5410	2	12	8995	1	5
4	6	5297	4	17	9045	2	20	10445	4	5	7387	4	11	11800	4	12	8429	2	14	5823	4	18	17123	4	16	17747	2	7	22045	2	8	7485	2	4	13491	4	9	10218	2	1	9066	4	15	4023	2	19	13460	2	3
5	3	8435	1	11	10523	4	12	13896	1	2	12527	5	1	8714	1	4	8698	2	14	8875	5	7	10793	5	5	9900	4	18	21126	1	6	5924	5	15	9259	5	20	7859	1	8	3563	1	13	4473	4	19	6326	1	16
1	10	5898	1	20	5648	3	17	5809	5	13	4771	1	12	12642	5	4	4008	2	2	7339	4	15	7460	5	7	7479	5	3	11495	3	1	8542	4	5	8499	1	19	13749	2	14	3546	1	6	5473	1	11	8762	3	16
5	12	10079	5	13	6515	4	1	24367	4	11	4117	5	8	7353	3	2	9272	2	3	9633	1	6	15292	5	10	7845	1	14	12794	1	7	8442	3	16	6655	1	9	12824	1	15	3477	2	17	5924	5	19	9893	1	20
4	6	4717	2	10	3784	2	14	9047	2	9	4599	3	8	10606	4	12	4715	4	11	4334	2	1	5506	4	19	6943	3	17	8248	2	13	6016	4	7	7993	2	16	9483	1	5	9371	4	2	6766	5	20	4402	2	18
5	13	9851	4	7	27112	4	6	8898	1	16	15960	5	20	7729	2	11	14876	4	15	8963	5	9	11752	5	17	14213	1	14	11476	2	8	10233	5	18	3808	4	10	11040	2	4	5127	5	3	4722	4	1	20031	3	2
5	6	4501	5	11	4319	2	17	6380	2	15	3534	4	12	5418	2	5	5002	1	13	5333	5	14	4388	2	7	8350	1	3	8179	1	20	5749	4	19	3805	4	18	8700	1	4	3677	2	1	7588	1	16	3461	1	8
4	11	11557	5	5	8235	2	17	8955	2	3	5413	4	4	57643	5	12	8954	2	15	8299	5	19	6598	3	9	10812	2	13	13714	1	6	47691	5	16	8144	2	7	14322	3	1	16475	5	20	12262	4	8	8531	2	14
1	3	7096	4	5	7406	2	12	7992	5	9	2998	2	1	6793	4	11	5548	2	13	2937	4	16	6541	5	4	7856	4	18	5976	2	8	8184	1	7	3178	1	20	5737	5	10	7122	2	19	4497	2	17	26746	1	6
5	7	4305	5	3	4049	3	4	6648	2	16	2120	4	15	7121	1	10	2127	1	5	2768	1	13	4808	2	12	7249	3	20	9866	1	2	6727	3	18	5246	5	11	3927	2	9	2774	5	14	3095	1	17	2024	1	6
1	19	5569	2	16	6749	4	12	5955	5	20	2952	1	2	7167	4	5	3420	4	1	8544	1	18	5802	5	17	7820	5	3	9337	1	6	8468	1	10	9949	1	8	6279	1	4	5539	4	15	3569	4	11	7778	3	7
4	17	3472	5	7	3048	1	10	2424	2	19	1815	4	1	11828	1	8	2896	1	18	1856	4	9	4192	1	2	8920	2	4	6975	1	13	3872	5	3	2776	4	6	4151	2	14	2216	3	15	3231	1	12	2960	1	5
3	13	9752	1	20	7295	4	2	10108	3	10	7105	4	12	8863	4	4	4042	2	1	7716	2	6	11665	5	9	7727	5	7	11918	1	16	5489	4	18	7113	1	8	7714	2	19	3128	2	15	11551	3	11	3935	1	3
2	2	6198	2	17	3998	2	3	8183	4	8	3784	5	5	7665	4	12	3350	2	19	4316	4	9	3831	2	13	15265	4	10	17182	2	20	3950	4	16	4733	4	14	11815	4	6	4518	4	18	5948	2	7	3767	4	1
3	18	10972	3	4	20747	4	12	11241	4	19	4802	2	13	9315	5	2	8180	3	10	37405	5	11	1436	5	17	10795	3	3	33138	5	1	20223	2	20	12249	1	16	7242	2	14	9963	2	5	8026	1	8	5188	1	15
3	7	7750	5	8	4249	5	16	2901	3	4	3649	3	6	10543	5	14	1746	3	20	8723	2	11	4818	5	2	8404	5	13	6583	2	1	10851	5	15	4214	1	18	5437	2	10	2741	3	19	4185	4	3	3288	5	9
2	7	6711	2	13	13747	2	11	23365	5	3	8017	4	12	1620	2	16	4450	2	5	6299	1	1	13428	4	9	8344	4	10	115294	2	15	11996	2	4	32932	4	2	24665	4	6	46824	2	20	3019	4	19	5615	3	8
5	18	5337	3	17	10076	1	3	2204	3	9	10193	4	11	15313	5	6	6451	5	8	2299	4	1	187636	5	19	6135	2	10	7931	1	15	7150	5	16	4406	5	4	8746	4	14	3575	3	5	10275	1	2	7099	2	12
3	18	9985	4	8	6616	4	4	15518	3	1	6801	4	5	15138	2	10	6823	2	11	5519	1	14	14778	5	20	14376	4	19	17090	2	2	9897	4	15	12638	4	16	12282	3	3	3930	3	7	5471	2	9	6760	2	12
2	14	8834	1	5	8200	4	20	8349	3	4	5567	4	2	9683	4	18	5169	2	19	3800	2	8	12552	5	17	6482	4	15	16300	2	1	8446	3	9	9350	1	7	7499	4	11	7167	2	12	8834	3	13	13968	4	3
3	10	11079	4	20	5457	2	1	10530	3	12	4389	4	8	10216	3	14	3778	1	15	6458	3	11	7482	3	17	12768	4	18	6717	3	13	13433	3	19	9281	3	9	10723	5	7	2891	4	4	9282	3	5	6986	2	16
5	2	8080	5	12	6754	1	4	22803	1	18	5912	5	6	13297	3	3	8216	1	10	8890	5	16	9039	1	9	15924	5	7	25884	1	1	17041	5	15	6939	5	17	12510	1	19	5113	5	8	4143	1	13	7590	1	14
5	9	6393	5	8	5655	1	11	8757	1	10	4483	5	14	13597	1	19	4686	1	1	7441	5	12	5719	1	2	17754	1	15	11711	1	18	8597	5	13	5979	5	7	9681	1	16	3755	5	20	3643	5	4	6104	5	3
3	10	8192	1	5	5156	2	11	5981	2	7	3141	1	8	10005	1	9	3286	1	20	2703	3	3	5689	5	16	5712	5	17	11427	1	1	3934	1	12	5300	1	15	7897	1	13	1763	1	4	5092	1	19	2690	3	14
3	7	10880	5	12	5098	2	5	5833	3	16	9523	2	20	12315	2	1	8933	2	19	8744	4	10	6683	4	11	10285	4	3	28595	2	15	6287	5	18	9931	5	13	6602	2	9	4427	5	2	5210	4	17	12329	1	14
5	16	3489	4	14	3841	5	17	2288	5	8	3157	4	3	9132	2	7	3191	4	1	6377	4	11	5660	5	5	12929	4	18	4526	4	9	2788	5	19	9687	5	20	5578	3	2	9419	5	6	2972	4	13	2872	1	10
1	14	14034	1	6	7842	5	5	7776	2	4	5847	2	19	16523	5	16	4131	4	7	10365	1	18	5364	5	15	4597	5	20	13333	1	12	14682	5	1	6170	1	11	11735	2	3	5905	5	13	12917	4	10	12017	5	17
5	15	6725	5	8	36739	1	18	33641	1	7	4167	5	12	33897	1	11	3300	1	14	4818	4	19	730	1	10	11196	1	5	32109	1	6	28982	5	2	12336	5	13	11867	1	1	13777	4	16	1562	1	17	6184	1	20
2	7	14203	2	3	13333	4	19	38703	5	20	3583	1	5	13780	2	16	5841	2	15	7591	1	1	360647	5	8	8672	5	10	19961	5	12	21028	5	13	7481	1	18	12924	4	9	13129	3	4	3479	5	2	14654	5	11
5	4	5183	4	16	3738	2	9	5978	1	3	4552	5	10	15474	4	20	2949	2	14	6010	2	1	6019	5	18	8703	1	15	10004	4	8	6932	5	19	5223	1	2	8793	1	17	4671	2	6	3514	2	5	5332	1	7
3	17	8779	4	4	5609	4	20	7817	3	12	4032	3	10	10134	2	19	3884	2	7	5274	5	11	5479	5	2	8949	4	3	15197	3	14	9135	5	18	5806	4	13	8578	1	6	3003	4	5	4126	2	16	5542	2	15
1	3	5884	3	15	13015	5	17	6137	4	19	4455	5	11	10692	5	9	7144	5	20	6702	3	1	14925	5	16	32486	5	6	16436	2	7	19630	1	4	6506	3	18	13641	3	13	9234	4	12	9271	4	2	11275	4	5
3	5	6927	4	9	5846	4	6	7157	4	18	3159	4	7	7361	2	13	6213	2	11	5533	3	4	7213	3	16	6552	5	10	9599	1	17	5452	5	3	4942	1	1	7889	1	12	2633	4	20	5351	2	2	9219	5	19
1	12	15249	2	14	8778	5	10	15108	5	3	6419	4	5	149750	5	15	5751	2	8	8068	2	2	19412	5	16	16589	4	17	9922	5	11	19180	2	19	7383	2	6	40605	4	9	3575	4	13	10919	4	20	8190	3	7
1	3	6425	4	19	12114	1	1	9095	4	2	5784	2	7	7248	5	13	3317	1	11	5970	3	10	6117	5	12	8076	5	18	6547	1	6	6337	4	9	7217	1	15	19806	1	17	4584	5	20	5613	2	8	7217	1	5
4	4	4166	4	9	5413	2	11	9964	3	7	6271	5	1	2536	3	3	5465	1	10	4018	2	8	8832	4	12	7377	4	19	14462	1	15	6117	4	17	7070	4	13	7515	2	14	3200	4	5	5444	3	20	3483	2	16
2	19	3884	4	2	4775	2	7	3164	2	6	2301	4	13	3153	1	17	2065	2	8	4625	4	9	6743	3	16	3719	3	18	15798	1	10	2971	5	15	2881	5	4	4354	1	12	2545	3	5	3538	1	3	6564	2	20
4	16	5691	5	11	9006	3	8	4450	2	6	7533	5	5	12717	2	19	5237	2	12	5505	4	1	24031	5	2	16777	4	14	11925	2	10	8191	5	3	6401	5	9	6475	1	7	3258	4	18	4566	2	17	7600	4	20
4	18	10129	4	8	8370	2	16	14646	4	10	3044	4	17	50130	2	3	8456	2	13	3408	4	6	4036	4	7	39965	2	9	10771	1	12	5231	4	15	6773	4	4	10923	2	11	3054	3	19	9510	1	2	6329	3	20
1	2	8359	4	16	7626	4	4	4315	4	17	8490	2	8	15976	4	1	6327	2	9	7298	2	12	7092	4	10	6264	4	19	163831	3	14	8466	4	13	6273	4	11	12514	2	15	3711	2	7	8963	4	3	6197	4	18
3	14	14822	3	8	4602	3	13	8814	1	12	1565	4	19	6381	1	2	9581	1	18	4698	4	7	10422	5	15	10372	2	3	9280	2	6	5881	4	11	6550	2	10	9765	2	1	7815	4	16	7582	1	4	6837	3	17
5	20	10441	4	12	12062	2	3	11094	2	14	5275	4	10	42070	1	7	8332	2	2	15351	3	18	9510	1	11	39580	2	8	18933	1	19	9814	5	4	21506	4	15	11400	1	16	5066	4	13	5809	1	9	6420	3	5
4	20	3715	5	13	5852	2	11	6607	3	6	13093	4	10	6873	1	19	5112	1	8	3782	4	9	8374	2	16	7263	1	17	8876	1	12	3027	5	2	10994	5	14	5512	2	5	9501	4	7	3278	1	1	10153	5	15
4	1	17956	4	11	7947	4	20	28863	5	2	14096	2	14	17148	4	8	2868	4	5	8753	2	4	10903	4	19	9355	4	15	27051	3	3	6832	4	16	6378	4	9	14000	4	6	8292	4	7	8925	2	18	7698	3	12
2	8	13269	5	10	7239	3	15	25586	5	17	5369	2	19	12127	2	9	6768	2	16	7783	2	12	11296	2	20	15496	1	2	22737	1	4	10287	4	18	5928	3	3	18604	1	11	2719	5	6	3760	2	1	12232	1	7
5	14	8523	1	16	4937	1	20	3364	1	8	1923	5	4	6863	1	9	1851	1	2	7296	5	18	3413	2	5	10178	1	10	12339	1	3	2866	5	12	4569	4	1	6685	1	19	1510	3	13	4442	1	7	4601	1	15
5	16	4300	5	4	7373	5	9	8338	3	7	6416	5	3	6594	3	19	7081	5	15	6397	3	5	9349	4	17	12354	4	12	7650	2	6	6604	5	13	6155	3	1	19479	4	2	8671	4	11	6890	3	20	7360	3	18
5	10	7005	4	15	14099	2	19	9217	1	1	6349	5	2	14334	1	14	8118	1	3	6424	4	16	13601	1	5	33421	2	8	48804	1	12	6395	5	9	7462	5	20	12534	2	6	6333	4	11	7124	1	17	6918	4	7
1	10	15132	1	19	11556	4	1	669266	5	16	5607	4	5	19664	4	11	6803	2	18	29570	2	4	6552	5	13	18084	4	9	9247	1	12	9619	3	17	29779	1	15	11898	3	6	7591	3	2	10400	4	20	9624	2	7
4	14	4392	4	4	4672	2	8	5041	3	3	4935	3	1	16284	4	10	4440	2	15	4488	4	7	3824	3	6	6895	4	18	14983	2	12	6127	5	17	22913	3	9	7199	2	2	8280	4	5	2928	2	19	3520	3	11
4	12	15851	1	18	9751	5	7	8961	3	13	5330	5	4	25140	5	9	7217	5	6	4442	1	3	10815	5	20	11257	5	14	12993	2	10	6592	2	11	11861	3	15	9136	2	2	7006	1	5	6791	5	17	5916	3	16
5	14	7758	5	15	4334	1	8	7125	2	11	11344	5	3	45626	1	18	4056	1	2	17930	4	7	7748	3	12	14640	4	4	27083	1	10	5906	5	1	9210	5	16	9500	1	6	10143	3	20	7889	1	5	7327	2	13
3	12	4400	5	14	5111	1	20	7231	2	2	4720	4	13	5842	1	1	8709	1	15	2070	4	8	5383	3	5	10289	1	9	4311	1	19	2686	4	16	4555	4	3	8450	2	11	3971	5	6	5413	1	17	4654	1	10
2	7	34305	1	18	6495	4	15	7312	4	6	18443	1	13	7831	2	17	3592	2	16	33703	1	5	17629	5	2	11211	5	3	11622	2	19	9568	1	8	5392	1	9	6590	2	1	9497	1	20	4448	2	12	10410	4	11
5	7	10169	5	5	4993	1	2	7500	1	12	3436	5	18	8989	2	8	2320	1	4	2275	4	19	5102	3	14	1551	2	1	47766	1	3	10321	5	11	4315	5	10	5355	1	6	2806	5	13	2652	2	15	2950	2	16
5	20	4796	5	8	6974	1	7	5201	1	9	3468	5	11	9418	1	2	5132	1	6	3194	5	19	4652	1	4	13929	1	5	8527	1	12	4260	5	1	4947	5	10	5635	2	17	4602	4	3	6903	2	18	5627	1	16
1	7	8888	2	4	12824	2	11	13785	5	1	5139	1	6	10108	4	13	12662	2	10	7777	1	14	5890	3	20	8512	4	8	16568	2	15	11901	4	9	11520	1	3	15251	2	18	4061	4	19	8260	5	2	8433	5	12
5	3	4974	5	8	4205	1	6	6614	1	2	9957	5	5	7643	1	20	4528	1	14	5104	3	18	4727	1	15	9880	1	12	10117	1	11	10368	5	9	4824	5	19	7545	1	1	10030	5	7	3050	1	17	5399	1	13
5	15	8817	2	1	30319	1	12	8936	1	8	5339	3	13	1535	2	6	8337	1	9	4856	1	18	15747	2	4	13581	4	7	17254	1	3	12082	2	19	9832	1	14	10816	1	17	4292	3	20	27650	4	5	10859	4	10
3	2	7508	3	5	8041	2	15	6551	5	16	4944	4	18	6521	3	19	4476	1	3	4648	1	7	4975	5	6	5769	5	1	12852	1	12	5004	3	14	4784	1	10	7454	1	13	4017	4	17	5865	1	4	4064	1	20
5	20	16342	5	3	4732	1	13	5783	1	14	2878	5	7	46326	2	5	5013	1	1	37199	4	8	84398	3	19	10187	2	18	20143	1	6	5322	5	15	3967	5	4	10105	1	16	8275	5	9	2540	3	11	79806	1	12
5	12	5102	4	15	5457	5	2	16845	5	3	3124	4	8	6172	2	19	3785	2	10	6113	5	17	4326	1	20	8715	2	4	8087	1	14	4595	5	9	4074	1	13	8112	2	5	5196	4	1	7328	4	16	4732	1	7
4	14	4375	4	11	9706	2	1	73680	2	12	3821	5	15	6898	1	7	3074	1	10	2738	4	3	5247	5	9	10854	1	5	6616	1	16	3759	5	8	4499	1	4	12585	1	2	2908	3	20	10783	1	17	5971	5	19
5	4	30649	4	8	10713	1	3	8040	3	11	5337	4	10	5805	2	18	5020	1	16	4610	5	17	5739	3	7	19248	1	6	14857	1	2	8295	5	20	3892	3	13	12409	2	5	4374	5	15	5585	2	1	11341	1	19
1	18	5283	2	11	7151	5	3	5983	5	16	2365	1	20	7201	4	8	4049	4	19	4191	2	1	12470	5	4	10636	5	7	17334	1	13	9767	1	10	9518	1	14	5868	4	2	12281	2	17	7183	5	9	8383	3	15
5	11	5670	5	13	5471	1	8	6875	1	3	8530	5	9	7795	1	14	5017	1	19	5035	5	12	6285	1	15	12234	1	5	16468	1	1	23283	5	4	9893	2	2	13446	1	17	4650	3	16	5529	1	7	7611	1	20
5	1	6729	5	4	5541	5	18	5058	2	9	5566	5	6	7301	5	14	6769	5	20	2372	1	12	5681	5	10	7518	2	17	8563	2	16	6303	5	15	5065	5	3	6137	1	19	2910	1	2	8145	1	13	5519	3	5
2	12	6674	4	1	48897	5	20	5053	2	10	5233	4	11	8369	4	7	5789	5	13	12349	1	17	12729	5	2	7270	4	3	39393	4	19	16810	3	5	23929	1	4	6777	4	18	5250	4	6	7978	5	14	3863	3	8
5	16	3950	5	7	3882	1	2	5649	1	9	2315	5	15	5318	1	3	2078	1	10	2502	4	4	6017	2	20	3351	3	19	12240	3	17	5179	5	11	3733	3	12	3966	2	8	2470	5	6	25166	1	5	2972	1	14
4	13	4602	4	20	4707	2	5	12068	4	4	5948	4	15	17599	2	18	2792	1	12	5556	5	10	4897	5	16	9524	2	17	8087	2	19	10010	2	14	6779	1	8	11811	1	1	7301	4	11	6584	1	7	4916	1	2
5	4	7346	3	11	11503	2	17	17130	1	19	6226	2	15	8598	1	1	14474	1	14	9625	2	10	11576	2	2	12643	4	18	27087	2	13	15103	4	6	8628	4	16	17340	3	9	5303	5	8	9365	2	20	4980	2	7
1	5	5212	4	1	6314	5	8	9926	4	16	7120	4	20	11202	4	2	12568	4	14	4513	4	13	6983	5	4	7229	4	11	1933	3	10	13547	5	3	4425	4	6	7188	1	12	2755	3	7	5791	4	15	17888	5	18
4	5	4972	5	3	2863	3	12	8248	2	19	3168	5	16	7962	2	8	4232	2	18	3480	1	4	5352	5	14	6060	2	9	9656	1	6	4128	4	11	4176	5	2	8056	1	7	2536	5	20	3108	1	10	2928	1	15
5	4	7927	5	6	4731	1	20	8017	2	2	10254	5	12	12046	1	10	7731	1	17	4583	5	18	10673	5	8	12691	3	7	867	1	14	14263	5	3	8118	5	15	6862	2	9	5537	5	5	24482	1	19	5864	1	1
1	15	4795	1	6	6638	2	2	30169	2	8	25602	4	17	6418	4	14	4100	5	5	24867	1	20	68983	5	12	11416	4	11	29054	2	7	7597	3	13	6151	4	18	10418	4	19	3531	2	9	12256	4	3	14185	3	16
3	16	6504	4	6	4598	1	1	9110	1	12	3149	4	14	7454	1	20	2174	1	18	7303	2	17	12310	2	2	6914	1	3	5587	1	7	4355	5	10	3883	5	15	4525	2	9	2976	4	8	5735	1	11	2593	4	13
4	8	10639	3	2	62103	1	13	8319	2	14	11473	4	10	14289	2	9	7588	1	1	9458	4	3	15110	1	18	16178	2	4	36006	2	6	15266	5	19	10112	2	20	16277	1	15	6332	3	16	15187	2	5	11563	1	12
4	14	10096	5	16	7678	3	10	5094	3	12	3361	3	9	6926	4	7	4074	1	4	8366	3	6	9269	4	1	11635	3	18	14009	1	13	6162	3	8	7599	3	19	9335	2	15	4464	2	11	8301	1	2	4191	1	3
2	12	4835	3	2	17073	4	19	4738	2	11	5787	4	20	7741	4	18	3934	3	10	2813	2	8	5475	5	5	4167	4	9	9721	1	6	5719	2	7	5217	2	16	6532	4	4	3070	3	13	4531	4	17	5920	2	14
5	15	6335	4	16	2901	3	11	4801	4	12	16616	2	6	6584	1	10	4396	1	2	4211	4	14	5864	3	9	6069	3	20	9150	1	18	4703	5	7	4179	4	13	7035	3	4	3963	5	5	5716	3	8	4984	1	17
5	11	13900	4	8	17373	5	17	9467	2	1	11588	5	20	7234	3	13	7018	1	16	12483	5	6	12050	4	3	19817	1	15	20734	1	12	6066	5	7	7517	1	18	13701	1	2	6370	5	10	7649	1	14	4718	3	9
3	13	9000	5	2	6719	3	17	7751	1	11	2994	4	20	5788	2	14	4164	2	1	8716	5	9	4840	5	4	7290	3	15	9734	1	12	4589	4	18	5404	1	16	7579	1	8	2895	3	7	4366	3	5	3349	1	10
5	18	3432	1	10	4551	2	15	5569	1	9	2515	5	17	4435	2	16	2813	1	4	3400	5	13	5900	5	1	18802	5	3	10731	1	5	4600	5	11	4635	1	14	5235	1	12	2182	4	19	3701	5	6	6885	1	8
5	18	7434	5	6	6215	1	11	7597	1	4	5864	5	12	23261	1	16	4958	1	2	14486	2	17	15154	2	5	15535	1	8	12962	1	10	6554	5	19	5666	3	9	20546	1	15	3140	5	14	16269	1	3	8608	1	7
5	10	4108	5	20	5402	1	3	4627	4	18	3421	4	5	5926	4	9	4189	1	6	3260	2	16	4478	4	17	10447	2	15	11950	1	8	4282	5	7	5513	4	11	6827	2	2	4458	4	14	3105	2	12	3368	1	19
4	20	4281	5	2	8271	1	16	3183	1	14	3294	4	10	9130	1	15	2980	2	3	3568	4	5	4566	1	18	9145	1	11	7903	1	4	4436	5	7	4984	4	13	4704	2	6	2384	4	1	4237	1	8	2648	1	17
1	16	11930	2	10	9426	5	2	27927	4	8	3239	2	18	7471	5	4	1358	1	7	4859	4	9	8869	5	3	7343	2	5	24945	2	11	6665	5	17	7937	1	19	6240	2	14	3930	5	1	11627	2	12	11394	1	20
2	18	6409	2	16	6140	4	17	14741	5	11	4820	4	12	21050	5	7	3524	4	1	4922	4	5	7757	5	15	9078	3	13	19506	5	8	14336	1	2	11885	2	9	17135	4	14	2992	4	3	6817	5	4	20680	5	6
4	9	7373	2	12	6113	5	1	13151	1	7	3743	2	8	4394	2	15	3721	1	20	4777	2	16	4759	4	13	4483	2	17	9140	4	6	7424	3	18	6180	1	4	7944	2	5	2775	2	3	4670	1	2	7153	1	11
4	9	19535	4	13	22123	2	3	17415	3	2	35770	4	12	16607	1	17	8799	2	7	8433	4	5	10128	4	14	19696	4	10	32323	2	8	13162	5	18	15611	2	6	28196	2	19	40823	3	15	11449	1	11	4627	2	16
5	13	15829	5	7	3076	4	2	6132	4	9	5635	5	20	4873	4	17	3413	1	10	4453	5	8	6849	3	5	4624	2	12	12521	2	6	5713	5	1	5953	5	18	5266	3	16	2055	5	11	3037	2	3	3272	1	14
5	7	5193	4	15	12163	2	3	4060	1	6	1018	5	5	5588	1	10	2787	2	1	5612	4	13	27106	3	2	5196	1	12	8144	1	11	3908	5	14	5567	2	17	6344	2	16	2458	5	8	3887	1	9	2621	4	4
5	3	11557	5	11	7732	5	20	9846	1	2	7492	5	8	9587	2	7	3394	2	1	1465	4	6	8089	5	12	7729	4	15	6835	1	16	7272	5	13	5322	5	19	6506	1	17	2015	4	5	5742	1	14	6197	1	4
1	3	6054	4	4	7167	1	18	5211	5	20	7238	2	8	14899	2	1	8329	1	6	5575	1	15	5353	2	7	9447	2	2	29473	1	9	4714	4	14	5731	1	13	11724	1	11	2942	5	10	6144	5	12	8739	1	19
5	13	15623	2	11	10862	4	10	19276	1	14	10896	5	18	7953	1	16	5878	1	2	11456	5	4	8797	5	3	20439	4	19	17155	1	20	7836	5	15	8304	4	12	9588	1	7	4029	5	9	5401	5	1	15669	1	8
4	17	6533	4	18	5933	1	10	5918	4	9	4915	2	13	9784	1	5	8368	1	19	3583	4	4	10650	5	2	20908	1	12	1033	4	1	29416	4	8	4617	2	6	953	2	11	7432	4	16	6149	1	7	6299	1	15
5	16	5152	5	20	5860	1	14	2748	1	9	2612	5	5	4246	1	2	4432	1	8	3313	5	7	5284	4	12	6207	1	17	6504	1	6	3863	5	19	3429	5	18	8745	1	11	2287	5	15	6130	1	10	3545	1	13
1	10	16073	2	18	9858	4	7	29625	3	8	10278	2	20	9205	2	13	14983	2	5	3673	2	6	6626	2	11	32867	3	4	53016	1	15	5669	4	14	8066	1	2	9982	2	16	3967	4	1	8048	4	12	9691	1	17
4	9	22599	3	19	27252	2	8	10928	1	18	4329	5	2	14191	1	4	4785	1	14	3464	5	12	9591	1	5	15400	2	17	31863	1	20	10288	5	10	10536	4	7	20047	1	11	2737	5	3	4343	1	6	7201	1	15
4	6	5337	4	10	3676	2	7	11188	4	12	3749	2	1	15699	4	2	5568	1	16	3233	1	20	6686	3	4	7573	2	5	12232	2	15	4527	1	17	6261	3	18	5634	3	14	3901	4	11	6572	5	19	4965	2	13
4	6	9898	4	19	3356	2	9	4374	5	2	3413	2	7	25526	5	1	3789	4	5	5373	2	3	6847	5	13	5726	2	20	10915	5	14	5909	2	17	6061	2	15	8560	4	12	3203	4	18	3899	2	4	3730	4	10
4	5	35821	5	13	5199	1	4	9028	1	11	3678	5	2	7881	1	12	2559	1	14	2609	4	7	6066	2	19	11055	3	17	11199	1	6	4607	4	18	4632	4	9	8505	1	16	2367	5	3	3035	1	1	9077	1	10
5	12	12189	4	10	8446	2	3	11099	3	18	15020	4	8	15831	2	6	9508	1	7	9602	2	19	8971	4	15	20971	3	13	17580	1	2	22460	5	5	13671	5	16	12014	1	1	11556	5	20	8711	2	4	18622	4	11
5	8	6797	2	9	5966	1	12	5960	1	1	5894	5	19	7248	1	5	2634	1	15	6598	5	7	6233	3	11	4789	4	4	16296	1	10	5265	5	6	5996	4	3	7414	1	2	3182	2	18	6063	1	14	3199	5	16
5	17	5521	3	12	9667	1	4	5952	1	16	4150	5	13	6539	1	6	2511	1	20	4925	1	8	12352	1	7	8246	1	15	10137	1	9	5470	5	10	3628	5	14	6099	1	18	2313	5	5	3886	1	3	4207	1	1
4	11	7055	3	13	4095	2	3	8150	1	19	2263	4	5	8146	1	6	2611	1	17	2069	3	4	3112	3	12	2943	2	7	12060	2	2	5816	3	10	3335	3	20	7256	1	15	3339	3	8	2926	1	16	2098	1	1
3	13	3495	4	15	9851	2	10	8271	3	7	35554	4	19	8075	1	6	4846	1	8	2459	4	14	26951	2	1	59814	2	4	26472	1	12	6101	4	18	13317	4	5	69998	1	9	1008	4	20	4488	2	16	14140	2	3
1	16	16291	1	15	5154	2	19	5142	2	8	3450	2	20	8879	2	18	2704	1	4	4078	4	2	10896	4	12	6838	2	10	40482	2	9	4577	5	1	9932	5	7	13922	2	11	2377	2	17	4866	5	5	5881	2	14
1	10	2960	1	8	854	2	15	5483	3	1	20663	3	17	6138	2	6	3541	2	19	3587	1	16	5372	4	18	7629	2	9	7825	1	12	6888	5	13	3438	4	4	7202	1	20	2163	3	14	672	1	2	5208	1	5
1	17	15435	3	1	37325	2	2	17147	3	6	3663	5	14	5763	1	11	6819	1	13	3617	1	16	4933	5	15	8075	3	20	29881	1	9	3587	4	10	7766	3	12	8630	1	19	3089	4	3	11784	1	4	3304	1	8
4	20	5523	2	7	3502	3	5	5588	4	14	3152	5	18	7342	2	12	2669	2	19	2534	4	8	5706	3	6	6608	2	13	9142	2	16	7258	5	9	4821	4	11	5105	2	17	2236	5	10	3022	2	4	4320	1	3
5	9	6753	1	18	4769	1	16	5672	1	19	2401	4	11	5610	1	12	2293	1	1	5001	2	17	6858	1	5	4617	1	15	7643	1	4	6144	5	14	3021	5	13	6477	4	3	4036	3	20	4153	1	2	4578	2	10
5	5	3535	2	4	5085	4	13	71247	1	2	4515	2	8	68074	1	7	3618	1	11	3002	2	9	4670	5	17	85245	1	1	104426	2	14	12115	4	12	5351	1	6	249796	1	10	32476	4	3	2451	1	16	3717	4	19
2	10	9224	3	12	6107	2	15	5963	1	8	2925	1	17	15777	2	19	3463	1	16	4427	1	14	3797	3	20	7559	2	9	15548	1	11	6169	5	13	3844	4	7	9934	2	6	3164	5	2	3690	1	4	5123	1	1
4	15	7124	2	9	13293	4	18	11349	5	14	4621	4	12	18197	4	11	4865	4	7	9234	2	6	6829	5	10	9409	2	17	18446	2	20	4793	3	16	7416	4	2	20844	4	1	24985	4	4	4266	5	5	8665	4	3
5	2	4042	5	3	2703	2	20	3832	1	8	2996	4	18	15881	2	12	1898	1	13	2534	5	17	3558	2	14	7346	3	4	74421	1	19	5487	5	9	3242	5	5	4857	2	10	2658	3	16	2860	1	15	2565	1	6
4	1	5344	5	20	4230	1	15	4595	3	2	5887	5	19	9096	3	14	8411	2	11	5892	5	7	4762	3	4	5517	4	8	14848	3	17	9956	5	5	3871	5	10	4650	1	9	4212	4	12	3610	3	13	3622	1	18
5	19	3426	5	7	2935	4	14	4768	5	13	2079	5	20	5783	4	18	3233	1	2	4348	2	10	21882	5	1	12563	3	4	16431	1	8	4681	5	12	4637	5	16	7446	2	5	3695	2	9	4499	5	17	2502	1	11
5	12	5776	5	18	5784	4	13	13144	1	5	6631	5	7	5447	1	16	3304	2	3	9528	5	10	6200	2	2	18261	5	11	15800	1	4	10697	5	15	3817	5	8	5007	4	1	7395	5	6	4792	1	17	5503	5	14
5	10	8560	5	8	5928	3	11	10704	1	14	8105	3	16	23625	2	19	8832	1	13	9559	3	6	7536	1	9	9808	1	17	99263	1	4	7887	5	12	9189	5	18	6337	1	2	11599	3	7	10440	1	20	4119	1	1
5	19	9588	5	11	7756	4	1	26849	1	16	4301	5	13	14779	3	20	4496	1	6	9228	5	7	12545	4	17	9318	2	18	41880	1	14	8462	5	2	11156	5	5	8559	1	15	4231	5	4	4747	2	8	12535	1	10
4	2	15999	4	10	11777	2	19	19704	2	7	17777	4	14	23653	2	17	7320	1	1	23035	4	8	12019	3	4	13904	3	6	16157	1	3	24073	5	16	5584	5	13	10264	2	12	5289	3	11	8742	1	20	10703	3	15
5	16	13455	4	5	6845	2	12	69562	2	17	4377	2	8	10588	5	20	4750	1	6	16133	4	4	23489	3	19	11105	4	10	21845	2	14	5881	4	11	6155	1	7	11219	1	15	5324	4	18	6680	4	9	11849	3	3
1	18	5512	3	6	6734	5	17	10731	5	7	5149	4	3	10721	1	16	5859	4	1	11070	1	12	4628	5	8	5535	5	11	8793	1	14	6832	4	15	7150	1	13	6963	3	4	5120	4	5	7685	5	10	7568	2	9
5	7	6100	2	2	10116	5	6	3100	1	4	5733	5	14	5310	5	13	1226	4	1	5298	5	12	4618	5	17	11566	3	9	4547	1	19	2966	5	3	3449	5	16	8332	1	15	2367	1	18	4251	1	5	4735	4	11
4	14	6948	3	6	6418	2	19	68867	3	13	4402	5	17	7204	2	10	2402	2	2	6691	4	7	5624	5	20	5887	5	1	14089	1	12	1738	5	5	3185	5	18	16552	1	8	2440	3	3	5624	4	4	4790	1	11
5	20	4752	1	4	9344	1	5	5768	1	7	4131	3	2	16559	4	15	7184	1	9	5976	5	3	5839	5	1	28554	3	17	15144	1	18	5527	1	19	6600	4	14	14559	1	11	2663	5	12	9360	1	10	11825	1	6
5	17	1179	1	8	4784	5	3	9729	4	11	122272	5	1	774526	5	14	5702	3	6	4855	5	13	7818	3	16	11183	5	12	14768	5	2	265524	1	5	10624	3	18	60655	1	4	2296	1	9	14168	5	20	3114	1	10
5	9	6093	3	2	16389	1	11	5383	1	13	3291	5	3	38166	2	15	8394	1	1	12193	5	14	6335	1	5	8533	1	19	13219	1	8	12098	5	12	5944	5	18	7853	1	6	3426	5	20	28705	1	16	3975	1	17
5	9	4678	5	1	10110	4	7	7654	2	18	6550	5	4	11930	2	8	6176	3	13	7089	4	12	5568	3	11	10292	2	2	12826	1	17	11549	5	14	10904	2	20	9277	2	15	4136	4	19	3954	2	5	6181	3	10
4	10	8527	4	11	2468	1	18	8187	1	6	3564	5	2	12170	1	19	3606	1	4	11016	4	3	7401	3	12	10079	1	7	12229	1	13	8128	5	20	7592	5	1	13263	2	14	4746	4	16	1382	1	5	5574	5	9
2	9	4944	1	11	4321	2	4	5393	1	18	5075	4	1	6102	4	8	2669	5	19	2720	4	12	4035	5	10	5100	4	15	5781	1	17	2452	4	5	3576	1	13	4952	1	6	2218	5	2	2843	1	16	3920	5	14
5	10	8095	5	14	11679	1	16	9415	2	13	1067	5	1	9399	1	20	8118	2	12	5392	4	5	14776	2	4	14752	1	18	25577	3	15	11778	5	3	2619	2	11	9247	1	8	1537	5	7	2596	1	9	4194	3	2
5	3	44414	5	2	79645	5	10	9195	2	12	6352	3	9	47998	5	18	6052	4	4	17167	5	11	11806	5	19	28984	5	13	35947	2	8	26320	5	16	12845	1	20	18897	2	14	8882	5	15	24734	5	7	6429	3	5
3	18	6987	4	5	12033	3	12	8400	4	17	7712	2	3	7943	3	19	5192	3	7	6139	4	4	10029	4	15	12673	4	20	13449	1	11	8854	4	2	7819	2	8	13198	2	10	7359	3	1	6375	2	6	6096	2	13
1	4	6449	2	15	4874	4	8	6975	2	18	2841	2	7	10446	1	9	2911	2	11	4489	1	14	5891	5	17	8608	4	5	15510	1	2	12910	1	1	5883	2	20	5121	1	13	3873	3	19	6042	1	6	3667	2	16
4	8	8723	4	15	5298	2	16	12584	2	1	18728	4	18	16772	1	14	13771	5	11	6518	2	5	9959	3	9	7537	4	20	18997	1	4	11333	4	7	13151	5	2	22897	3	6	3694	1	12	8707	1	19	6352	1	3
2	8	15336	1	12	9917	3	16	12316	4	18	4630	2	3	21544	4	1	15144	5	10	9284	1	13	8831	5	7	5432	5	20	11464	2	4	16640	4	14	33529	1	5	11349	4	2	35730	1	17	5522	4	6	5546	2	9
4	5	12844	4	10	9112	4	14	40934	4	19	3538	3	1	9686	1	18	4751	1	7	6615	5	20	9227	5	3	6993	1	12	11123	1	9	6324	5	8	3438	5	4	51927	1	13	2031	5	17	610	1	15	3116	2	2
4	8	12616	4	5	16249	5	15	23735	5	1	7795	4	17	19454	4	4	8756	2	18	4849	5	19	13885	5	10	6465	4	12	18765	1	13	6417	2	9	10234	1	2	14003	2	20	3699	1	7	5952	5	11	5253	4	3
4	11	8036	5	18	4845	3	2	6944	4	9	7366	4	20	6647	4	14	5448	2	19	3750	4	4	7317	3	6	10421	2	15	8645	3	5	7702	2	12	6247	2	16	9186	1	17	1281	4	13	3360	2	1	11149	5	8
2	10	13630	2	12	11345	4	7	19582	3	13	13263	2	2	11926	5	15	12596	4	4	9843	4	9	8586	5	18	7442	3	6	18754	2	8	9972	4	19	16972	1	1	11863	1	20	6178	3	5	7635	4	16	15112	4	14
2	14	5727	2	12	55437	2	20	6603	3	15	4835	4	1	49113	4	17	2963	4	4	12562	2	3	6681	4	11	55776	4	9	59828	3	16	83338	4	19	6215	5	7	23030	2	10	20125	3	2	6543	5	8	12170	4	5
4	8	5397	4	5	6664	2	3	8730	1	2	4720	4	18	4565	2	6	3365	2	16	1848	2	12	4498	4	11	5448	2	17	11278	2	7	7497	4	19	7349	2	14	14112	2	1	8409	3	9	2300	1	4	2316	2	20
3	17	15532	1	18	313488	3	20	13005	1	16	5661	3	13	17108	2	14	20401	3	6	21615	5	11	22378	4	12	22333	3	5	22675	1	1	31217	5	15	7340	1	19	8764	1	9	6792	3	10	11373	1	2	7818	1	7
2	4	5536	5	11	4929	4	13	12266	1	2	7287	5	12	4519	1	3	3686	2	8	4850	4	20	4822	3	14	8014	2	5	7679	2	18	6682	5	6	6194	4	17	6885	2	7	5235	2	10	4942	1	19	3638	1	16
2	2	23739	1	16	6923	1	19	8026	1	3	5276	5	12	30514	2	15	5843	1	5	6113	1	18	12849	4	4	21064	1	9	26809	1	6	8944	4	14	12771	1	13	7890	2	11	6614	1	8	11903	1	20	7495	4	1
4	2	7321	4	5	5427	2	19	5973	5	4	4286	3	16	12032	1	9	3524	1	18	4685	2	12	5721	4	15	7545	2	7	8385	3	6	10281	4	20	5933	3	14	11668	3	10	3270	4	13	4668	4	11	5066	2	17
5	7	12279	4	16	7472	2	12	5232	1	4	5487	4	13	10712	2	17	3520	3	11	4969	2	3	16728	2	9	9919	2	10	16120	1	5	5976	4	20	4216	4	6	7673	1	2	5184	5	19	4839	1	18	4848	1	15
2	11	5633	4	7	9367	4	19	5167	3	15	3516	2	3	9099	2	13	3066	2	16	2716	4	18	717	5	9	12017	4	5	24067	1	1	5623	5	20	3966	1	10	1166	4	14	2834	4	4	4750	2	2	6201	2	6
1	8	6284	1	17	4782	4	19	11181	5	5	5200	4	4	12610	5	3	7585	3	18	3529	2	20	6705	5	1	7972	3	13	59974	1	16	9947	4	12	10273	4	7	23142	5	6	5868	1	11	5782	3	14	5249	5	15
2	1	7156	3	17	7467	4	11	11369	1	6	8451	5	5	6817	4	10	10102	2	15	11001	3	9	17185	5	3	8684	2	20	10934	1	12	10601	1	18	6301	2	14	9719	1	7	3033	5	2	9835	1	19	4585	1	16
5	6	16912	5	17	6439	4	10	41484	1	4	6221	5	16	12875	1	5	3434	1	20	3403	4	15	10961	2	7	27294	1	12	21816	1	9	8467	5	1	15118	4	2	12232	1	3	2762	5	11	4113	1	13	4953	1	14
5	9	4230	5	18	4370	1	7	6016	1	8	3260	5	4	8382	1	10	5078	1	11	3664	5	20	4753	1	14	7115	2	5	10413	1	19	4662	5	15	4494	4	17	10303	1	12	3247	4	13	4155	3	16	4022	1	1
5	3	5846	5	1	9213	1	18	12641	1	10	3658	5	14	13928	1	9	3749	1	4	5104	5	17	5326	1	2	18293	1	15	12520	1	6	9432	5	5	6845	5	11	6847	1	7	3872	5	16	5347	1	13	5710	5	12
2	20	9579	1	1	7420	4	10	6154	1	6	2663	5	17	5344	5	16	5021	5	7	2645	2	2	8985	5	14	5723	5	11	11545	1	15	4743	5	4	9891	2	5	7959	1	13	4138	2	18	5885	1	9	3880	2	19
5	2	21282	5	8	8735	1	11	7552	3	15	10247	5	3	30743	1	17	5415	1	19	3712	5	14	8462	1	18	9103	1	5	33398	1	7	14342	5	4	8126	2	13	23719	1	12	2833	4	9	6977	1	20	15743	1	1
5	10	5946	4	5	15548	2	17	7104	2	1	1250	4	13	5688	4	7	6339	1	14	5585	5	15	16653	3	8	6735	5	19	10927	2	2	10005	5	3	7218	2	9	10359	1	4	3688	4	20	6807	2	12	3751	1	18
5	12	3805	5	14	19280	2	9	17422	4	4	10906	5	10	8851	1	8	88133	1	2	179199	5	1	153234	4	18	8415	2	15	25741	1	3	10901	4	5	336	5	6	5942	2	20	7036	4	17	6148	1	7	14821	5	16
4	9	3616	4	11	4099	5	5	10684	3	15	2783	3	6	6901	3	18	2433	2	12	3654	4	4	3600	4	7	3282	4	8	12109	2	1	16107	4	16	3734	1	14	34115	3	2	3538	3	10	12953	2	3	4431	3	20
5	11	6160	2	2	19334	2	20	6582	2	18	7907	4	3	11582	1	1	12216	1	16	7819	4	14	8848	2	6	6340	3	15	26960	1	19	4572	5	17	8656	4	8	8069	1	9	3470	3	13	11219	1	12	4344	1	7
2	7	2679	1	11	6493	3	14	7871	3	13	13594	5	5	9542	5	20	8026	5	3	10079	2	17	5540	5	18	3723	5	10	8206	1	8	13208	3	1	8396	4	16	20784	4	15	3941	3	6	4595	5	2	5230	1	19
2	12	50382	4	13	10083	1	15	7344	4	6	4743	1	8	11292	5	5	3200	2	1	6685	1	4	31253	5	18	4615	5	9	7904	5	14	15071	4	19	153885	1	10	9522	2	20	3767	3	3	3235	4	16	7143	5	2
4	16	9226	5	2	11091	1	8	9517	2	3	7963	5	4	16623	1	12	3956	1	10	8230	4	15	7094	4	11	13296	2	18	14490	1	20	12824	5	13	5001	4	5	19844	1	6	5398	5	9	8504	1	7	9918	2	17
3	19	4650	2	1	15153	2	14	1084901	3	10	4705	5	15	6684	3	17	2223	1	3	3612	4	9	6063	4	2	19573	4	13	9586	2	5	5758	3	6	8048	4	16	7456	2	11	3519	1	4	4509	5	12	3880	2	20
5	14	4138	4	15	8046	1	20	5231	1	11	2731	5	1	6119	1	16	2406	1	10	3264	5	4	6407	1	17	3616	1	19	11840	1	5	7358	5	6	4953	5	3	6101	1	7	2097	3	8	5271	1	13	4045	1	18
5	16	5281	5	9	5009	2	2	10495	1	8	3184	5	13	10342	1	12	4143	1	10	6393	1	18	6673	1	11	7073	3	15	12140	1	5	5324	5	20	6698	1	1	10385	1	3	2771	4	14	3591	1	17	4248	1	6
5	16	9313	5	19	5165	1	6	3598	1	12	3953	2	20	20943	1	10	4200	1	14	2097	4	4	6663	1	15	3789	1	9	8913	1	2	8630	5	8	3231	5	18	4183	1	13	3296	5	1	5545	2	11	10362	5	17
1	10	5513	1	6	6376	4	17	5223	4	19	5624	2	4	5711	3	16	3632	2	20	3752	1	13	9279	4	14	8432	5	18	7663	1	15	6391	3	3	5102	2	1	6003	5	7	3801	2	12	4790	1	11	3335	1	2
5	3	3673	5	1	6320	1	16	4431	1	4	3417	5	9	6659	1	11	4683	1	8	6909	4	20	5058	4	6	11198	4	5	20003	1	15	4645	4	14	3873	3	18	8783	1	19	2451	5	7	4718	4	17	3336	1	12
2	19	2881	4	6	6118	4	17	3385	4	3	1966	1	1	6892	4	10	1933	2	12	2588	1	15	2448	5	13	2813	2	2	5214	4	4	3966	2	20	3393	2	9	5348	2	7	1959	4	8	2358	5	11	1784	5	16
5	11	5703	2	9	14361	5	10	10209	4	7	5303	2	8	32768	4	20	4728	2	3	6927	1	16	12666	4	5	23483	4	14	9351	1	13	7559	4	12	8288	2	1	21133	3	19	6023	4	17	7767	5	18	5033	1	6
3	12	13785	4	14	5486	1	9	6000	4	16	6631	4	17	11951	5	18	4033	1	2	10554	4	3	7651	5	5	10624	1	13	15084	1	8	4954	5	20	5117	4	15	9176	2	4	3330	3	6	6447	5	19	6084	2	11
4	11	10459	4	8	9753	3	20	14557	3	18	9680	5	3	14164	3	5	7422	1	2	10033	1	9	18064	3	7	8206	2	10	25447	3	4	34894	5	14	6865	3	1	43807	3	12	9542	3	16	5465	1	15	7803	3	19
2	4	13718	5	17	5015	4	2	12314	1	18	2183	4	13	8265	1	3	2098	1	6	2847	1	10	5699	4	9	7452	1	12	10669	1	11	4251	5	14	3034	4	7	1331	1	5	1918	1	20	3178	1	1	4822	2	19
2	6	8475	2	3	12330	4	8	7225	2	7	3290	5	1	16321	4	2	13483	4	19	5439	4	12	6425	5	11	8026	4	9	6189	1	5	8395	4	15	12471	2	14	13313	3	18	8003	4	4	12849	5	20	6958	1	16
4	20	12454	2	17	7829	1	9	10097	4	5	5848	4	15	21450	2	10	5587	4	13	6864	2	19	19672	3	16	8280	2	6	14734	2	14	12887	5	8	9490	5	7	8849	2	11	3473	4	18	5524	2	2	9011	2	3
5	10	3229	5	17	2843	1	6	3812	3	2	6002	5	7	2265	1	15	2309	1	1	7680	5	16	5030	1	18	11003	1	8	8932	1	3	10538	5	20	6716	5	13	7062	1	14	8606	5	19	5213	1	9	3544	3	12
4	17	5497	4	16	3372	1	6	8730	2	15	2978	4	3	11444	4	11	4125	1	7	4535	2	13	8491	3	9	7260	5	2	13212	1	12	4737	2	5	4673	4	18	7176	1	1	5656	5	4	5028	1	10	3940	1	8
4	14	15889	1	2	14613	5	19	11400	4	20	6317	2	1	16712	4	18	4015	4	12	9839	2	9	28533	5	3	8808	4	8	23857	1	16	6105	5	6	14912	2	15	27351	1	11	3594	4	4	6784	4	5	6112	1	7
5	6	14155	3	12	9048	5	13	9279	3	1	12463	4	15	9982	3	19	4416	2	4	8255	4	3	7088	4	17	6632	2	10	17769	1	20	9159	5	2	12671	1	11	12157	1	7	3180	4	16	5736	4	5	9120	1	9
1	14	5848	1	7	5901	5	2	7681	5	10	3173	3	3	8610	5	13	2920	4	9	5544	2	4	7372	5	1	15993	5	6	8982	3	8	11934	4	5	5430	1	20	16600	4	19	2465	2	16	3781	4	11	2855	2	17
5	20	69954	4	14	5657	2	12	6824	5	16	3441	4	19	36457	4	6	5649	3	4	682	4	18	21011	4	10	12195	4	8	11881	3	9	5699	2	15	9464	2	7	12054	2	17	3896	4	5	15508	4	3	10162	2	2
4	11	7146	4	8	5376	4	1	11587	4	17	3250	5	16	1708	4	19	2356	4	9	9007	4	13	3920	5	15	8036	4	14	8334	4	20	2362	2	3	7022	1	5	6675	4	18	1397	4	10	5961	5	6	7889	2	7
5	12	7887	5	1	7706	1	15	5021	5	18	2516	5	3	6186	5	14	2666	3	8	7941	1	11	3721	5	2	9225	5	4	6665	1	16	5119	1	17	6024	1	7	14936	5	6	1917	5	5	4435	5	9	3140	3	20
3	12	6667	2	15	7519	3	17	4612	4	5	4633	2	3	10316	5	4	4958	4	20	3821	4	18	5396	4	10	5696	5	19	19244	2	14	6463	2	6	6152	5	11	5350	1	16	2983	3	9	10245	2	8	5133	1	13
2	6	8025	2	18	5512	2	20	5495	1	2	6988	4	3	6830	4	15	6599	4	9	6407	2	8	5481	4	5	9272	4	7	10584	1	11	9152	4	10	7368	1	13	10422	1	17	2984	3	1	15356	2	12	3537	1	16
2	14	14976	1	13	6322	3	20	8282	5	6	3746	5	7	5084	3	8	3435	4	3	8156	4	1	23378	5	15	12754	5	2	12106	1	17	6526	3	4	16533	2	18	11990	2	9	6741	4	12	3864	4	16	1340	5	19
4	18	5731	2	6	7396	2	9	8103	1	13	4444	5	14	5474	2	1	6728	1	16	3356	3	2	11977	1	19	6663	1	7	22027	1	8	5097	5	5	3995	1	11	6328	1	20	2845	3	10	3873	1	3	7753	1	15
5	5	4405	5	13	2935	2	15	4055	1	14	2306	5	7	4882	2	8	3846	2	6	3812	4	3	4820	2	2	7348	2	4	10828	1	10	4132	5	9	3606	2	19	13586	1	17	1963	5	16	3337	1	11	3342	1	12
1	6	8708	1	20	6970	1	11	18447	5	5	3774	1	19	9102	5	9	6744	4	16	10391	1	4	10149	5	10	9043	4	12	33649	3	3	11142	2	1	23381	1	14	6146	3	18	4225	2	13	9119	5	8	9053	4	15
3	14	11691	3	4	7548	4	5	18577	5	7	12683	3	16	13441	3	2	260	5	10	12147	1	18	11430	5	20	10951	3	13	28741	5	19	9623	4	1	12070	3	17	11633	5	15	14338	4	8	19974	4	6	23794	5	9
3	3	15300	2	20	5456	4	12	12714	2	8	4911	4	14	35141	1	16	6243	1	11	33112	4	2	7083	4	4	8858	4	18	10139	1	19	8318	1	17	8712	4	6	8616	1	1	8591	2	10	6780	1	9	4279	2	15
1	8	9709	4	20	6633	2	4	9194	5	9	4758	4	6	920	2	12	2725	3	3	5715	4	7	9963	4	18	8850	3	15	12334	2	19	11569	2	14	6867	2	11	12790	2	13	4171	3	1	4791	2	16	3729	3	17
1	14	11657	2	8	13577	5	20	9383	4	11	6856	4	4	74833	2	5	7577	3	9	11922	2	12	7408	5	13	16954	3	15	18659	3	19	25761	2	10	15274	1	1	13024	1	3	11161	3	18	12098	4	16	10640	5	2
3	12	5086	3	1	8292	2	2	7204	3	13	5784	4	11	9247	3	14	5346	1	20	5819	5	9	14410	3	19	12749	2	4	8950	2	8	7205	5	17	6483	3	5	13168	2	16	735	4	6	3034	1	18	999	2	15
4	13	7689	3	5	9517	5	17	7658	3	11	4350	2	7	9589	5	9	4522	2	8	7916	1	3	9710	5	6	5214	5	4	13791	1	10	9287	1	19	6264	2	12	8237	1	20	2465	3	14	7781	4	1	16904	3	15
1	19	6959	1	20	4693	5	8	1143	5	9	4236	1	18	14126	4	13	3067	3	2	2094	3	4	10352	5	17	5809	5	7	6224	2	5	9707	2	15	5931	3	16	7649	4	3	3728	3	10	4643	2	14	5629	3	6
5	17	6789	5	18	3396	3	7	1092	1	6	3771	4	5	10698	3	15	3137	5	11	14793	2	8	5126	4	16	9505	1	3	11931	2	9	8244	5	12	6029	2	10	10628	2	2	7324	5	4	2434	5	13	4670	2	20
1	15	58477	1	7	71250	2	1	26060	1	10	9249	5	5	122298	1	20	25470	1	9	11308	4	18	50872	5	12	15208	4	16	32763	1	8	10117	5	3	20353	2	6	24232	1	13	17624	4	14	41554	1	17	38256	1	11
5	7	4043	5	12	3682	1	17	4998	1	6	2553	5	10	4516	1	2	5919	1	15	1977	5	3	5036	1	8	3106	1	19	8864	1	11	3721	5	16	3308	5	5	7383	1	4	3424	5	9	3341	1	14	2970	1	20
5	2	11354	5	14	5534	2	13	5729	1	10	3167	4	18	11357	2	4	3926	1	9	3920	5	16	4921	5	20	11742	1	5	15210	1	15	4399	5	1	7089	4	12	7436	1	3	3321	3	6	5396	1	19	6022	1	11
2	17	11424	3	15	3824	4	1	6447	3	13	2992	4	9	4704	4	11	4214	3	12	2449	3	2	4031	3	16	6656	2	10	7983	2	20	4127	2	5	3408	3	8	7681	5	4	2312	3	18	4304	4	7	2840	3	19
2	13	5584	2	20	5591	3	10	6133	5	7	3658	4	9	15229	3	14	2926	3	1	4840	3	6	4554	5	11	5799	5	12	9171	4	17	7961	2	5	5289	5	15	8880	2	8	5960	3	2	10332	5	19	3780	2	3
3	1	10770	2	9	4161	2	14	4014	4	13	4240	3	6	3599	2	15	2588	2	11	9326	1	19	5734	5	18	5809	4	17	8907	2	12	7382	3	4	7107	1	10	6571	1	7	3072	1	16	4758	5	20	3357	4	8
1	13	4566	2	5	7694	3	4	29727	2	9	3199	1	20	6593	2	8	6966	1	7	3477	1	16	5668	5	1	9627	3	2	24942	1	12	6812	2	15	7827	1	6	9478	3	18	2775	1	3	9543	2	11	8622	3	19
4	13	6410	2	10	12071	1	9	6714	1	20	2645	4	6	8139	2	12	3902	1	19	7352	4	3	6479	1	18	7064	3	15	17114	1	7	4266	5	11	7302	4	14	7553	1	17	6112	4	1	5925	1	5	4282	1	4
5	4	7298	4	10	8100	5	16	5502	5	12	2049	5	20	228798	2	6	11519	1	18	5659	1	5	5484	4	13	12602	5	2	16764	1	3	5866	5	7	3298	1	19	10802	4	1	20561	1	15	4365	5	11	5466	1	17
5	16	5328	1	15	5180	2	10	5451	1	1	5704	5	3	8160	4	13	8340	3	2	8283	5	4	4609	2	18	8476	2	17	9785	2	6	8595	4	5	8071	5	12	7443	1	8	6030	4	9	4999	3	7	8446	1	19
3	3	10708	2	4	8576	2	14	6803	4	20	8154	4	5	13870	4	12	3620	4	7	9082	2	15	7197	5	1	6188	2	19	14416	3	6	17430	5	8	6670	2	9	8785	1	17	2238	2	16	5935	4	11	4367	2	10
4	15	3510	5	20	29680	1	4	3259	1	17	2874	5	16	4194	1	3	2457	1	10	3359	2	6	4327	1	2	8322	1	5	2670	1	14	5331	4	9	3726	4	1	7210	1	8	2957	5	18	2190	1	7	4363	2	13
4	15	7232	4	5	7162	2	3	8135	2	10	3746	4	16	5221	1	19	2612	1	18	2595	3	8	8530	4	4	7207	2	13	19471	1	12	4303	4	7	3565	4	2	8273	1	6	2551	3	14	6092	1	1	6999	1	17
1	7	5542	1	15	6062	5	20	8270	3	10	3044	4	11	7025	5	12	2317	5	19	2877	1	9	4197	5	17	5514	5	18	6638	5	8	9124	1	3	5747	1	5	12868	4	16	3166	2	14	4742	5	1	4786	5	4
1	16	4198	4	18	4337	5	3	7277	4	7	3431	4	2	9057	1	19	3395	1	1	8618	5	13	8096	4	12	6629	2	11	16811	1	10	5545	5	17	8918	1	15	5655	1	4	2951	4	5	3581	1	6	5436	1	20
1	6	6745	1	1	6216	5	14	6686	5	18	2823	3	20	6511	5	2	7170	5	10	3661	1	17	5190	5	4	5296	5	5	6023	3	15	7134	1	19	6143	3	8	7400	3	3	3965	1	13	2806	5	11	3278	5	7
5	1	22167	4	9	13118	2	15	21391	1	14	5266	4	3	15186	1	5	6331	1	11	6308	3	16	9408	2	10	12710	2	6	32853	1	2	26872	3	19	6523	3	18	16339	1	17	3615	2	4	15725	3	7	13886	4	20
4	20	92592	4	9	41039	4	5	13057	2	10	3865	5	17	10091	2	16	3752	3	8	3554	4	6	21732	3	7	5668	2	1	25770	2	2	13667	4	14	5207	4	4	9988	1	18	3505	4	12	4609	4	3	7256	2	15
3	9	9156	1	1	20616	5	14	6620	3	4	5114	2	20	12202	4	17	17693	4	19	16356	4	15	12443	5	3	9695	3	10	11458	2	16	7922	1	12	10571	1	11	16111	4	18	6379	1	5	4911	2	13	7421	1	2
2	14	16465	4	7	6040	3	12	18032	3	9	5639	3	3	15439	1	11	11776	1	19	3486	1	13	10871	3	4	9160	1	10	19753	1	6	7752	4	20	8296	1	17	20194	3	15	7959	4	1	5722	1	5	6696	3	16
1	15	7815	1	8	3329	5	6	4968	1	17	2922	5	12	4572	3	16	4511	5	13	2646	5	18	3435	5	2	8177	5	19	6460	1	4	5006	5	10	3764	1	20	5553	2	9	4352	1	3	3275	2	5	900	4	1
5	12	4073	5	20	32131	1	16	8818	4	4	8751	4	19	7016	1	7	4327	1	13	3324	5	2	29190	2	15	280483	1	1	24295	2	5	13236	5	14	8070	5	3	6266	2	9	1665	2	18	9378	1	11	3955	1	8
4	2	19041	4	16	9186	2	15	9605	3	11	4894	5	14	9403	3	9	3757	2	4	4078	4	17	4760	2	5	14397	5	7	20896	2	8	5428	5	10	4444	4	13	7149	2	1	6923	3	3	7582	2	20	8002	1	19
5	12	11008	2	3	10209	5	10	8397	3	19	7837	5	20	12993	1	11	3840	1	13	5076	5	8	13416	1	17	8294	1	16	12361	1	6	7702	5	2	13495	2	9	9666	1	14	2890	5	7	14352	1	1	6379	1	18
5	19	7326	5	2	7529	3	18	4845	3	10	4121	5	12	5754	3	7	4855	1	15	5086	5	17	3662	3	13	10127	5	5	8815	1	8	6178	5	1	7548	5	3	12879	1	4	3631	3	20	4692	1	9	2945	1	11
3	10	3421	5	6	2497	2	11	2835	2	20	2283	5	1	3875	1	16	1725	1	5	2586	2	2	2619	2	12	3887	2	8	3009	1	4	2055	4	18	3059	2	7	3294	3	3	11087	5	19	2228	1	13	1884	1	15
1	20	3951	2	7	8685	4	2	13073	4	15	89083	1	10	7831	4	16	3950	4	6	5726	1	18	4894	5	1	8254	5	9	5897	2	11	7827	4	19	4371	1	8	8798	3	17	3209	1	4	6877	2	3	6576	2	13
4	7	10910	5	2	19279	5	3	14940	4	20	6468	4	13	12069	4	5	13713	1	16	8003	2	1	29557	3	17	39872	4	11	52613	1	9	14144	3	4	14770	3	18	11773	1	10	4678	5	12	6148	2	15	5840	4	14
2	8	7102	2	9	1763	5	4	9197	3	18	7532	3	7	16638	3	20	4799	3	15	4143	4	19	5200	5	1	10194	3	3	10422	3	2	13081	5	14	5895	4	10	10524	3	13	6380	3	11	4956	1	6	8585	1	17
5	1	4809	5	18	3665	1	6	10848	1	10	4621	5	7	38983	1	5	2955	1	15	4400	5	20	10345	1	16	7631	1	3	9332	1	11	3228	5	9	4665	5	12	30184	1	17	2468	5	4	3378	1	8	3550	1	13
4	17	3252	3	11	6413	2	12	3692	3	15	2047	2	7	7367	4	9	2716	1	20	2490	1	8	3668	5	10	3696	4	19	5090	1	1	4685	4	5	5314	4	16	7521	2	4	4044	2	14	2575	1	6	2771	5	3
5	17	3994	5	2	9629	2	1	7805	3	3	5895	4	7	7346	2	19	3649	5	20	3407	4	9	7387	2	15	12332	1	16	10264	1	6	4853	5	18	5084	5	12	4968	2	8	4818	5	11	3631	1	13	4907	1	10
1	16	7248	3	18	12082	5	19	8469	3	14	4613	1	3	11153	5	13	7769	4	9	14366	2	20	13446	5	17	5852	5	5	11083	3	11	11283	3	2	10464	1	6	9782	3	4	4299	1	7	4633	4	1	6873	3	8
5	6	10016	3	5	7400	1	20	3688	1	14	2832	3	12	13400	1	1	7420	1	16	3161	3	17	6575	2	4	7376	1	13	13494	1	10	5144	5	19	4328	5	8	8922	1	3	3479	3	9	4686	1	2	105255	1	18
5	7	5419	4	5	9126	2	3	9756	4	12	11977	5	20	5345	1	18	2822	1	6	4515	4	15	8034	2	17	7154	2	8	17386	1	10	5730	5	1	18169	5	4	9062	2	19	4790	5	2	10313	1	13	5292	1	11
5	9	5721	5	13	4473	1	12	4249	1	17	3112	5	18	5839	1	10	4320	1	3	2823	5	16	8497	1	11	28455	1	6	11739	1	2	4608	5	19	4184	5	4	4088	1	20	3104	5	5	2320	1	8	5087	1	14
1	17	5196	1	4	4565	4	2	7671	3	20	3720	4	19	4722	4	3	3970	1	15	5496	2	7	5663	4	1	10509	4	11	7281	1	13	4724	4	5	5510	1	18	4782	1	14	2259	1	12	4160	2	10	9267	1	9
2	2	15953	4	17	6824	4	14	5369	3	10	5264	2	9	6805	4	6	5271	2	20	3661	1	15	7980	5	11	4187	1	16	14418	2	8	3288	2	7	7058	1	1	6967	2	12	2948	1	19	19449	4	4	4885	5	5
4	5	17770	1	10	55255	2	11	15345	1	16	2240	5	1	23388	1	18	2104	5	4	13559	5	13	3830	1	14	6490	1	19	22936	1	2	11201	5	17	4296	5	12	12808	1	20	2064	1	9	7632	1	15	4199	1	3
5	6	5937	5	18	12128	1	15	11720	1	19	3759	5	10	17800	1	17	3273	2	1	8535	4	12	10784	3	11	14559	2	5	27143	2	7	15495	1	9	8968	3	4	17616	2	2	7144	3	8	7537	5	16	7079	5	3
5	20	17354	3	15	6861	4	19	10199	1	18	5111	5	12	27042	5	16	559	5	13	4269	5	1	47467	5	2	22608	1	6	19881	1	10	5843	5	17	5071	3	11	6439	1	4	3006	4	7	4499	1	3	3273	1	9
4	1	7783	5	9	4393	2	4	3777	1	6	2575	5	5	5057	2	13	2351	1	14	4249	5	2	6081	2	3	6392	2	11	9929	1	19	2193	5	16	4480	5	12	8250	1	18	3120	5	20	3441	1	17	2592	1	15
5	13	4211	5	16	4631	2	12	5350	3	3	5157	4	5	10995	5	18	5248	4	14	8680	2	17	10854	3	10	11006	1	7	6932	5	6	6317	4	2	9613	5	19	6663	4	8	3670	5	4	4487	2	15	4330	5	11
2	1	8445	5	6	5883	1	13	4116	4	19	2966	2	12	6243	5	8	4694	4	3	5833	1	15	4867	5	9	4483	4	17	6867	1	11	5290	1	7	7323	4	10	8266	3	16	3282	4	18	4584	5	5	4283	2	14
2	14	8677	4	16	5521	5	11	11215	4	9	6986	2	18	829	5	12	3752	5	5	4439	3	4	11936	5	7	6496	5	6	9062	5	20	5766	2	1	11152	4	8	6800	2	15	1096	4	10	8662	5	3	5081	5	13
4	7	4618	5	3	3416	3	16	6986	3	18	3797	5	1	9213	1	5	6462	1	17	3665	2	11	8323	2	12	14547	1	9	9067	1	10	8613	5	2	6618	5	13	7788	3	19	2849	4	15	7566	2	14	3414	3	8
5	8	2101	4	18	16505	2	14	14342	2	13	14318	5	20	35065	1	2	15405	1	9	9741	4	6	76504	1	17	8202	1	3	32383	3	1	32986	4	10	16055	1	7	33271	2	11	20876	4	4	40017	3	5	18459	3	12
5	15	4121	5	16	5851	2	2	12234	1	19	3365	4	5	10804	1	8	6389	1	9	5191	4	3	26268	4	13	9024	2	7	29451	1	10	3328	5	6	6247	4	12	7299	1	11	2923	2	17	8777	3	1	32809	5	4
5	4	13102	5	10	11083	1	8	5689	1	5	5170	5	16	5433	1	3	3888	1	2	6328	3	7	12143	1	15	5567	1	12	5817	1	18	5249	5	20	6133	5	11	8584	1	19	2467	5	1	7193	1	9	3676	1	6
3	15	8444	5	17	6156	5	6	11183	5	14	4322	1	12	15286	1	9	8224	1	20	7474	5	8	5663	5	16	8192	5	10	17135	4	19	11831	2	13	9855	1	3	10687	1	18	5665	1	1	8543	5	5	20834	1	2
5	2	9248	5	19	6680	2	17	10504	3	8	16944	4	4	6784	1	12	4152	1	10	4648	5	16	4560	2	18	13632	1	9	7968	1	5	14744	5	3	5424	3	7	17281	1	14	4520	3	15	8952	1	20	6672	3	11
1	15	5746	4	6	3557	1	12	8088	4	18	5557	1	11	7078	1	14	3056	1	16	2218	1	20	7868	5	10	13767	4	7	13630	1	3	6429	5	1	4739	4	5	17100	2	9	2997	3	8	3977	2	17	3898	5	4
4	15	7873	4	1	12424	1	4	8412	1	16	3004	5	11	5918	1	10	4590	2	20	10136	5	6	7861	3	14	9534	2	3	9160	1	17	3755	4	9	4815	2	8	10046	1	2	5655	5	12	4308	1	13	3657	2	7
4	7	5463	4	18	5902	3	4	18959	1	11	4035	3	20	9391	3	6	10601	2	12	7222	3	5	48532	4	9	9204	3	2	12019	3	13	16738	3	14	40464	3	10	7144	2	8	5053	3	3	6378	3	16	7620	2	17
4	2	10919	4	19	6653	4	6	849	3	17	9564	4	18	5778	2	16	2519	1	15	4028	5	10	5394	5	20	5756	4	12	12511	2	3	7960	5	1	4681	2	13	3277	1	5	3850	4	11	14488	2	8	2442	5	9
4	4	12056	5	20	4570	1	15	21096	4	8	20816	5	10	3804	1	13	2435	1	6	5073	4	19	1455	3	7	10728	1	1	15540	2	12	15738	2	16	20641	4	18	13093	2	17	13506	5	9	2537	4	14	8290	1	3
4	8	6322	4	12	7518	2	2	32489	1	6	3205	4	7	18856	2	13	3870	1	14	3936	5	19	8527	3	20	15892	1	17	13560	1	4	3489	4	10	7167	4	18	12928	1	9	3269	1	15	11871	4	1	31981	2	11
5	6	7037	5	10	6915	5	11	9976	4	2	9963	5	7	11541	1	12	5142	2	8	11147	4	17	14950	5	18	14185	4	9	17086	2	13	4672	5	20	4588	2	14	16270	1	5	3788	2	1	7438	2	16	3500	1	3
5	13	3950	4	10	4684	4	18	15234	2	4	4720	3	9	9318	2	17	12770	2	11	9248	5	5	5048	3	1	30646	2	14	6526	3	16	12588	3	8	7065	1	2	14266	2	20	2138	4	12	27461	2	7	8761	4	6
4	8	7074	2	1	104125	4	19	5570	1	7	4389	5	9	8121	3	11	4178	3	13	3346	4	4	8624	1	10	13038	3	5	32536	1	20	3482	5	18	6577	1	2	16718	1	14	2653	4	16	9920	1	15	7782	5	3
3	13	8259	1	14	5585	5	4	7851	5	18	8568	2	5	8679	4	8	1149	5	20	12831	1	7	9821	5	1	16063	5	16	14032	1	6	5929	3	2	13958	1	12	8439	3	10	4924	4	15	8724	1	19	4707	1	17
5	5	6288	5	20	10849	1	17	3972	1	13	2480	5	18	10071	1	10	3401	1	2	5808	5	11	7614	1	19	5337	1	4	15098	1	16	6622	5	14	4473	5	9	11706	1	3	4575	3	1	30125	1	6	6608	1	8
5	5	2792	3	12	2636	1	2	15752	2	13	2682	4	16	3900	2	8	3167	1	17	1014	2	18	5273	4	15	7737	3	11	3945	1	19	3275	5	6	2933	3	1	6994	1	7	3073	3	9	3588	2	20	2574	1	10
1	8	5578	1	2	11596	5	15	5166	4	17	2926	1	14	6047	5	18	3212	2	1	5683	1	11	4725	5	7	6201	5	12	7136	1	13	5181	1	5	3326	1	6	5672	3	3	2902	4	4	4249	5	10	3348	3	9
2	2	10142	1	1	6654	3	3	7408	4	15	4833	2	18	4296	3	16	2367	2	4	5143	1	12	3409	3	17	5617	5	7	10649	3	19	3504	4	13	2856	1	11	3064	4	9	1825	4	14	4518	3	8	3543	2	6
5	6	19020	5	11	7815	5	2	23736	2	14	6400	4	15	9067	1	8	5245	1	1	7984	1	10	5316	4	13	13307	1	9	9287	1	17	8069	4	19	10627	5	5	12241	1	16	3657	5	12	4702	1	18	5675	1	4
4	19	6238	4	13	13874	5	9	6102	1	12	2850	5	8	5071	3	16	4415	5	1	12607	3	15	4723	5	7	5602	3	5	21984	1	11	8249	5	6	9020	1	2	20637	3	20	2571	1	10	5925	1	4	3253	2	17
4	6	8204	5	10	5217	1	5	7181	2	2	139544	3	9	11515	1	20	4685	1	12	3647	5	4	7631	3	19	7084	2	17	12705	1	11	5551	3	14	5884	4	15	9984	1	7	3131	5	8	3602	1	13	4000	1	1
3	14	5140	4	10	4717	3	2	5324	2	8	6740	5	20	5455	1	5	1808	1	15	5568	4	12	5020	3	6	5462	2	13	13946	1	17	3125	5	18	2898	5	11	6360	2	3	2843	5	9	3331	1	1	5421	4	4
5	17	5374	5	14	4272	1	18	8276	2	13	5328	4	5	15113	1	1	6401	1	3	6617	4	8	8962	2	11	6776	3	9	23689	1	15	4393	5	20	11267	5	12	6244	2	6	4145	4	2	7410	1	19	3918	1	7
3	19	5345	4	3	5730	4	9	8039	4	4	3144	4	16	6596	3	7	5175	3	14	5900	4	18	8179	4	17	4229	3	10	14284	2	12	5889	4	1	6553	4	15	6681	2	13	2835	4	5	2839	2	6	3613	4	20
4	15	6283	2	4	8943	2	17	5923	3	1	10417	2	18	6157	4	8	4997	2	3	2275	1	20	5278	5	9	7814	2	19	12652	2	5	10414	5	14	3365	1	11	16248	3	16	3421	4	7	8874	2	10	8337	2	2
1	13	8642	2	14	5791	5	10	9583	4	3	9061	5	7	6164	5	2	5102	5	4	9026	2	5	10168	5	19	5582	5	9	12948	1	12	7725	2	18	4927	2	11	11113	4	1	6059	2	16	3535	5	15	12315	2	8
2	14	5550	5	6	4316	1	11	9315	3	16	2966	1	7	9383	1	20	3250	1	18	2761	1	10	6313	5	17	5172	1	3	14030	1	15	12115	5	9	6086	1	5	8316	5	12	4666	3	4	4783	1	19	2749	5	13
4	3	7118	3	18	8476	1	20	3934	3	8	5836	5	6	8456	1	16	4433	1	15	3797	4	11	6763	4	7	10143	1	19	9447	1	9	4045	5	4	3890	2	12	7688	1	1	3365	4	17	4369	5	10	3905	1	5
5	9	1652	5	20	2334	2	16	4218	5	10	3310	5	19	2841	3	18	1744	1	4	1986	5	7	2501	2	15	2974	5	17	5256	1	3	33312	5	5	3768	5	8	2467	5	13	2437	5	1	5958	3	11	3176	5	14
5	15	5914	3	18	8283	5	1	41456	1	11	5600	5	16	14016	3	7	31869	1	2	13732	2	14	74618	3	19	13483	4	4	73388	1	13	223600	5	10	92315	1	8	225499	5	20	3267	3	12	19999	1	3	7750	1	17
3	13	4602	5	14	3733	2	8	9327	4	20	5074	4	5	6950	2	2	5444	1	10	3416	2	9	7473	5	7	7684	4	1	13279	2	3	6836	4	4	5796	4	17	8484	3	6	4192	5	12	3533	5	11	5436	1	15
2	7	10738	2	11	13054	3	12	12758	4	20	6634	4	9	13003	5	15	3960	4	6	9602	4	17	18531	5	16	7646	4	18	23105	2	19	6325	5	8	8384	4	1	13435	2	4	4010	2	2	9331	1	5	9973	2	3
3	11	10567	5	17	1922	1	7	4687	2	5	6435	3	13	11071	1	16	11467	1	3	6120	4	20	9894	3	18	7015	1	19	23171	2	1	12421	2	15	5432	5	6	12002	1	4	6927	1	2	9112	2	12	7566	1	14
2	9	8510	1	16	7085	5	14	4048	4	17	3744	2	15	9458	4	20	3975	2	13	6782	2	3	14742	5	5	11746	4	4	10936	2	1	7040	4	19	50944	1	12	14660	5	10	1045	4	2	35049	1	7	4454	3	8
2	20	3370	2	3	4830	4	11	6753	1	14	4356	2	16	5013	4	2	6922	2	4	4940	4	1	7074	4	15	8434	5	6	6986	1	5	4921	4	19	3187	4	17	6826	1	9	2835	4	8	3963	1	10	3089	1	18
2	11	6055	4	6	5038	4	1	14536	1	13	4647	5	14	6927	4	7	5313	1	19	2608	4	16	4588	5	10	9255	2	20	12708	2	17	6351	4	4	3183	1	8	5368	2	15	2097	5	2	7157	2	3	3238	2	9
1	3	15200	4	15	14150	1	12	6032	4	10	4522	4	17	9356	4	7	4427	4	6	17827	4	1	9306	2	14	7976	2	2	12152	1	4	5185	5	5	11230	3	9	14525	1	19	3379	1	16	4077	1	11	3742	2	18
4	15	5243	3	7	6601	2	8	7801	1	4	3039	5	5	5048	1	2	7973	3	14	6092	2	12	6875	5	18	10268	3	19	10627	2	20	6358	4	3	5668	3	9	9381	2	17	2570	3	16	2693	1	10	3245	1	13
2	2	46411	1	9	32559	4	8	13756	1	20	10190	1	19	161108	4	12	9731	2	7	9203	1	4	6174	4	3	12659	5	13	16733	1	18	11090	4	11	7182	1	1	9848	1	5	2905	3	10	8614	2	15	11626	1	14
1	1	5224	1	10	10124	5	3	3464	4	6	3302	2	4	7495	5	15	1394	5	12	2685	1	9	4555	5	5	6989	5	14	4005	2	2	6778	5	13	4643	5	7	4666	3	19	3791	4	17	3886	4	18	4782	3	16
2	18	8375	4	15	6645	5	19	13685	4	16	3443	2	14	14884	2	11	3624	1	9	5947	1	20	6735	5	10	8417	5	3	7329	2	17	6088	4	12	4275	1	1	7993	3	4	4808	5	8	4763	1	2	10409	1	6
4	9	5568	4	12	5321	3	14	8314	1	18	3463	5	17	7420	2	10	6498	1	15	5685	5	4	7214	2	16	10042	2	2	18438	1	7	10147	4	6	6713	5	20	5830	1	1	4430	4	11	4938	1	8	4629	1	19
3	18	13591	3	5	4400	3	9	5981	3	13	4632	4	14	8537	3	3	4567	2	6	4102	3	7	5233	3	17	10668	4	8	13621	2	20	8240	3	4	10518	3	11	11850	1	12	4285	3	16	4283	2	2	11081	3	1
4	8	5375	3	10	6424	4	16	8222	4	9	3232	5	11	7519	3	14	3643	5	4	127973	4	2	14346	5	20	10733	5	18	9648	2	13	6895	3	7	6303	2	19	7002	4	1	5474	3	12	6217	5	17	3511	4	15
4	2	10546	5	11	6418	2	20	7506	2	19	632	5	7	6866	4	17	5719	1	10	848	3	9	14724	2	18	10674	2	4	13071	2	3	13972	2	8	10439	5	14	6644	2	12	2435	5	6	4385	4	5	6538	2	16
4	7	2918	5	8	1700	2	2	2351	1	3	2077	5	14	2750	1	20	1550	1	13	2183	4	11	2665	2	4	3967	2	16	2465	1	6	1582	5	10	2001	5	18	2085	2	19	2317	5	15	1417	1	5	2283	2	12
5	6	5865	5	16	5837	3	18	5883	2	11	3049	4	4	6699	2	5	3453	2	1	6873	1	3	6984	4	10	7737	1	12	7101	3	7	7772	5	19	4283	1	14	5521	1	13	3812	4	20	5723	1	17	4637	3	9
4	5	7349	3	11	14487	2	6	10391	3	16	5145	4	4	7434	2	18	9974	2	15	6339	3	1	46886	2	9	7463	3	17	28668	2	8	6536	4	2	15324	2	7	10562	1	14	4987	4	10	10329	1	20	15553	2	19
4	9	50982	3	5	45107	1	3	7234	2	11	8659	4	10	38113	1	2	18885	1	15	12419	3	16	6759	1	13	11788	3	17	28963	1	12	7101	4	1	9708	3	19	16614	2	18	4647	4	4	8123	1	6	3663	4	14
2	9	5839	5	11	6382	2	1	20702	2	5	7450	5	16	7419	1	3	4819	1	6	4175	3	10	10320	4	15	15969	4	19	15937	1	14	5986	5	18	17484	4	17	9880	1	8	4040	5	20	3735	1	7	6078	5	12
1	7	7918	2	3	14867	1	8	9149	2	6	10033	4	20	9218	2	16	11086	1	5	6302	2	13	58124	3	19	6633	4	18	13204	3	15	10640	1	10	5397	1	14	4942	3	17	6248	3	4	13433	1	2	13148	1	11
5	20	19876	1	3	13656	5	13	8648	2	12	6952	3	18	10399	5	4	5758	3	16	16699	1	1	29036	3	17	11642	5	11	25235	1	19	21123	5	15	11235	3	5	22589	1	8	4649	5	2	10029	1	6	11110	5	14
5	15	12025	5	4	5580	1	11	8440	1	19	3199	4	2	15989	1	13	4819	2	7	9650	5	9	10168	2	14	19485	2	10	61929	1	8	5232	4	16	9999	4	17	10940	1	18	2662	5	20	45047	2	5	6480	1	12
5	18	8216	3	20	5496	1	15	7032	4	13	5671	5	8	8832	2	2	10495	1	19	4448	5	14	7761	4	16	8104	2	12	11048	1	6	11289	4	4	6207	4	17	7880	1	1	6787	4	9	4496	1	11	5048	3	7
4	20	7179	5	13	9684	2	2	11851	2	9	7868	5	16	18874	3	19	7071	2	18	6283	2	10	8100	5	3	13253	2	11	12441	1	12	14596	2	7	12354	3	6	46622	1	4	4714	4	1	57599	5	17	6582	4	15
5	15	6513	4	19	3395	1	9	4539	2	2	5206	2	1	7348	1	13	3420	1	18	4747	5	20	4224	5	3	9582	2	10	6999	1	7	5405	4	11	4934	4	14	5999	1	12	4197	4	4	5719	5	8	3192	2	17
5	3	3103	5	20	4135	1	8	3531	1	12	3850	5	13	6525	1	15	4371	1	6	2402	4	5	8112	1	2	3738	1	7	6915	1	17	3275	5	10	3046	5	19	6592	1	9	1575	5	16	9720	1	14	2468	1	18
2	4	7604	2	6	5901	1	10	5364	4	2	3764	1	15	11444	1	11	2100	1	1	6238	1	16	5520	3	5	3935	1	12	10141	1	18	3310	2	20	4469	2	7	9858	1	13	2665	2	9	3770	1	19	3227	1	17
2	4	8601	1	8	10867	3	12	12783	3	11	5266	1	10	14565	4	9	9668	3	19	8632	1	14	12599	4	16	11466	5	20	38208	3	7	7577	2	13	10953	3	1	14605	3	18	3483	4	3	5903	5	6	7839	3	2
5	12	8188	5	19	5317	4	2	8088	3	11	5609	5	3	6797	2	16	4968	1	14	4646	1	6	9814	4	4	8069	2	8	7813	1	15	5425	5	5	8609	5	9	8442	5	13	3073	1	7	3392	4	17	4305	5	18
5	5	14604	2	6	5785	4	11	5008	3	10	8328	4	12	9047	5	13	3647	4	1	9973	2	15	5119	5	16	4628	5	7	10971	4	9	23381	3	8	4339	1	4	6701	3	17	2068	3	20	4043	4	3	6406	3	2
3	6	52280	5	12	3489	1	19	7563	1	2	4884	5	1	12158	1	18	2372	1	16	3137	5	11	4528	3	17	11865	1	15	11119	1	10	5287	5	20	10773	5	13	10548	1	8	3699	4	3	11678	1	14	950	2	7
2	18	37041	5	4	6449	5	19	4377	5	12	5442	4	3	11899	5	13	2159	4	15	5174	1	5	8803	5	11	7167	4	20	10266	3	6	19083	2	7	5597	2	14	7230	5	1	1889	2	16	4439	1	9	4809	2	10
5	14	3978	5	15	2975	1	17	2236	1	8	3932	5	20	3637	1	2	1733	1	6	3145	4	3	4695	1	16	3369	1	9	7567	1	11	1914	5	13	2518	5	1	2096	1	18	1618	5	7	2473	4	4	4240	1	12
3	11	10523	1	18	6531	3	6	14396	2	16	5278	4	17	17202	5	12	9005	2	8	12844	3	3	13111	5	2	18422	4	13	14495	2	15	11024	5	9	8585	2	1	17848	2	10	7715	2	14	17337	2	19	10188	2	5
4	4	15288	5	16	3978	2	6	12823	3	9	16834	4	1	16158	3	7	13072	1	17	11092	4	8	7597	2	18	20669	2	15	28235	3	14	5694	5	13	5569	5	12	23724	1	2	5943	5	11	3340	3	5	5195	1	10
3	5	18652	5	6	5683	5	4	5243	3	15	10204	1	12	6621	3	16	3364	4	7	5530	5	10	4017	5	2	9359	4	3	11364	1	19	4709	5	9	6704	4	8	9244	1	13	2748	1	20	3882	5	11	3846	1	14
5	15	3265	4	1	5267	1	16	4015	1	2	7575	4	10	7081	1	20	2231	1	7	3504	5	14	3408	2	4	4456	2	5	4544	1	9	3800	5	12	4152	4	6	3952	1	3	2048	4	11	2776	1	8	4056	1	17
3	4	12979	1	17	4299	3	11	7838	4	14	5520	1	7	13636	2	2	12156	1	19	3269	1	20	3837	4	16	5149	3	3	12109	1	6	10326	2	12	4401	1	18	5892	1	13	2362	4	5	5357	4	1	8378	3	8
5	13	5061	4	2	8604	1	8	9087	3	15	5249	5	12	13919	1	5	12049	2	3	3826	1	4	10024	2	11	12012	1	1	14191	1	18	5114	5	16	4027	5	17	8838	1	10	3575	3	20	10692	1	7	7839	1	19
5	10	10643	4	18	9695	3	5	34922	2	15	3797	4	7	5811	2	4	8840	2	12	31238	4	20	5643	5	2	41890	3	13	14739	1	14	5411	5	8	5836	3	11	8796	1	9	5325	2	16	8116	1	3	8618	3	1
1	3	1608	1	11	2933	1	1	10802	1	14	5151	1	12	14424	1	2	1904	1	9	2178	3	20	1239	4	15	5638	1	13	26525	3	19	5452	4	6	7258	5	16	6289	2	8	8842	1	10	3470	5	4	5337	1	5
2	19	3203	1	8	32333	4	9	8432	3	13	2284	3	17	38235	4	3	3866	4	12	5015	2	14	3134	5	16	3116	5	11	13869	4	15	3817	2	2	4700	2	7	15903	3	4	4153	2	18	4246	4	1	11776	1	5
3	2	22577	2	15	7508	3	10	11586	2	3	9838	3	18	13407	2	1	9368	2	12	8857	1	14	12276	5	8	11486	3	16	15195	1	9	4202	4	5	6175	4	17	16617	1	13	5383	3	4	8983	1	7	11662	2	11
1	10	9076	1	3	4962	3	7	20982	5	6	5303	5	14	102474	5	20	2854	5	11	3531	1	1	7930	5	2	52584	5	17	26315	5	13	6241	1	4	6469	1	5	12626	3	19	13960	1	9	7965	5	8	4067	5	18
4	3	6362	4	18	8964	2	15	7027	3	11	14668	5	7	5098	2	17	3357	5	16	4665	4	13	8064	5	10	17363	2	12	10898	1	2	5727	4	19	4514	5	14	11797	2	20	2579	5	9	12690	5	6	3300	1	5
1	15	4112	1	19	3345	1	12	8573	5	3	3608	4	16	6032	5	2	16209	1	1	13594	1	13	12815	5	7	5307	5	14	22490	2	6	5696	1	18	3828	1	20	5172	5	10	4730	1	17	3455	1	9	7250	2	4
5	14	7666	3	8	10092	1	17	26565	4	16	9320	5	9	14698	1	1	9306	1	19	3841	4	2	10904	1	12	9346	4	18	17217	5	5	9527	5	6	6860	5	15	7016	1	10	2889	3	7	39660	1	11	5261	1	4
5	13	6584	4	3	5176	4	10	10668	3	2	5247	4	1	9417	2	17	4335	2	16	3633	4	14	6934	3	6	8332	4	8	11852	2	7	8534	3	5	11417	5	20	5084	1	19	3134	4	4	5337	2	15	4184	4	11
1	14	33895	1	18	5200	1	16	6387	5	5	4163	1	15	8822	1	1	9885	1	13	9932	1	9	12610	5	7	7450	5	2	11763	1	12	5966	1	6	9008	1	10	7475	5	17	4477	1	19	3502	1	8	5377	5	3
3	10	7399	4	4	6618	4	18	10890	4	9	3708	3	17	6551	4	7	4738	2	11	7050	4	2	12852	4	6	8164	2	16	9012	2	14	9560	5	20	6368	2	12	8530	2	5	7599	4	15	5820	2	19	4390	5	1
4	6	17795	3	19	16504	3	18	13660	4	14	11565	4	13	27492	4	8	11418	2	1	23168	3	4	13199	2	15	26664	2	10	19835	1	7	13105	5	2	15906	4	9	16749	1	20	8093	3	16	15185	1	5	22550	3	17
5	12	6176	5	3	7996	5	6	9519	2	5	9248	5	1	20168	4	20	5980	3	16	5062	4	2	10389	4	13	19969	4	14	29324	2	4	8677	5	15	11627	5	17	10390	2	11	3558	1	9	23580	2	8	8400	3	18
4	12	13263	3	17	23491	2	18	15985	1	6	19672	4	19	16251	2	14	10394	1	1	12918	5	4	14048	2	15	11245	2	16	23610	1	7	6623	5	8	8142	5	3	14416	1	5	6891	2	20	13798	1	11	7041	1	9
5	15	5574	5	8	5226	1	13	5169	3	3	10562	5	12	12002	1	9	4291	1	19	5050	5	7	8151	1	1	61403	1	20	19089	1	14	5911	5	18	5208	5	17	8750	2	11	5705	5	2	15568	1	6	5214	1	10
5	5	7063	4	4	7493	1	17	6177	4	16	2899	5	15	16391	2	1	6046	1	9	5678	1	3	6533	4	19	6888	2	10	14415	1	14	6175	2	13	6647	2	2	12912	1	11	20889	2	6	4128	5	20	4398	3	7
4	5	5143	5	9	3895	1	10	5812	1	4	2590	2	19	8018	2	2	7793	2	13	3472	4	15	4329	3	7	6709	2	3	10473	1	17	2911	4	11	6028	4	18	4556	1	8	2357	4	12	4483	4	14	3788	1	16
4	19	6843	4	9	5248	4	13	10988	4	16	4031	4	3	9728	5	18	2601	5	8	4034	2	20	5312	4	4	7943	4	15	9551	4	17	6937	4	5	6278	3	14	8629	4	11	2374	4	10	5001	5	1	8781	2	6
5	15	4612	5	8	4776	5	11	5822	4	2	8302	5	18	11268	5	13	3693	3	20	6933	4	4	7222	5	12	11185	3	7	7816	4	3	7057	2	5	5765	4	14	11063	4	6	3425	3	1	6910	5	17	4067	3	9
5	13	7519	5	4	7480	1	8	10616	2	11	6057	5	9	12535	2	16	6768	1	20	5701	5	1	14491	5	2	41507	3	5	35871	1	6	8596	5	14	66075	2	15	8006	1	3	3406	4	19	5102	3	10	10834	3	12
5	15	6472	4	9	6668	1	11	14870	1	20	4150	3	16	11164	1	8	6975	1	14	5559	2	4	5881	2	12	1109	3	17	12427	1	5	7590	5	18	5481	5	19	5534	2	3	3790	4	1	5610	3	13	7385	2	2
4	15	4688	4	16	3574	2	3	15210	4	10	5012	5	4	12098	2	6	3926	2	18	4105	3	13	7795	4	20	4793	3	19	8424	2	1	9138	2	9	4320	4	8	1276	3	12	2768	4	17	2010	5	5	3025	2	7
4	3	9237	2	5	16105	4	20	9371	2	2	8065	5	15	14018	3	16	6066	2	17	16060	4	1	10105	5	13	17261	2	19	12446	2	4	11698	5	7	5899	4	14	9800	1	11	5731	4	12	10750	2	8	8812	1	18
5	7	7893	4	18	6721	2	6	10686	3	10	11840	4	9	13352	1	4	8439	4	20	6599	4	17	19921	3	19	13978	2	16	19859	1	3	16239	5	1	22004	3	8	25697	2	13	7909	3	14	10015	2	11	7830	2	15
4	5	5183	1	9	4334	1	17	2831	4	15	3124	4	3	5172	5	10	3398	1	7	5600	3	4	3941	4	18	5466	5	2	15536	1	20	4177	5	1	3905	4	14	7325	1	6	2473	4	16	4163	1	11	2710	1	19
5	6	17395	2	4	10711	1	19	13350	5	5	4195	5	9	20236	2	13	50818	2	3	6539	1	15	15810	5	7	11893	4	14	10305	4	11	11845	5	12	13988	1	8	48491	1	17	23237	3	18	30932	1	2	13263	1	20
5	19	13634	5	9	5787	1	14	4197	3	18	3215	5	17	6385	1	16	4185	1	10	4050	4	20	11009	4	13	20564	2	4	20968	1	12	3660	5	11	3730	2	2	6518	1	5	3686	5	8	8859	1	1	9972	1	3
3	9	23947	5	12	6416	2	14	63379	4	2	1476	4	17	32916	1	5	8598	1	18	6621	4	7	7848	2	15	11425	3	19	20860	1	20	9210	4	3	29305	4	13	5793	1	6	3737	4	16	7605	2	4	8960	4	1
2	12	10915	1	20	3867	3	17	4862	4	6	4675	2	13	3202	2	5	2891	1	3	3013	1	14	2534	5	19	6365	4	2	14745	1	1	9495	1	11	5802	1	9	7416	3	4	4322	2	15	7701	3	16	3101	1	8
4	17	5468	4	12	5041	1	5	4641	4	14	5299	4	3	7134	4	19	8722	1	2	6204	2	7	7048	3	10	8391	2	16	10950	1	13	5798	5	4	5936	5	11	5317	1	9	2235	5	8	4264	1	6	5295	1	18
4	6	5312	4	2	5881	3	9	10863	2	20	5522	5	16	7647	2	5	4744	3	4	5072	4	1	4340	3	11	13506	2	10	11872	1	14	6871	4	13	7528	5	8	7152	1	18	3463	5	17	4842	1	12	13255	3	3
5	12	3807	5	19	3361	1	14	5702	1	20	2997	5	16	11923	1	6	5108	1	15	4752	5	3	4097	2	9	6481	1	5	15244	1	4	8092	4	18	5872	5	1	11837	1	13	3703	4	17	3356	1	11	4663	4	2
1	5	6312	1	16	7391	1	14	8663	2	15	5784	4	1	13355	5	4	4880	1	19	3672	1	12	6320	5	8	5511	5	20	11367	1	6	5232	4	13	6585	1	11	8136	2	7	4616	4	17	3481	2	18	4799	1	10
5	8	8694	5	20	8041	2	16	5489	1	12	4904	2	18	17523	1	9	5278	2	2	22161	4	10	11665	1	5	8735	1	13	15071	1	4	12700	4	17	13975	2	3	20632	1	1	11884	5	15	5382	2	7	14365	5	6
5	9	7748	4	17	12768	1	10	5763	2	6	32673	5	14	45444	2	5	11746	1	13	4715	3	15	11943	1	19	14760	1	4	14329	1	1	7137	5	3	9015	2	8	21911	1	12	7914	5	11	4667	3	2	12345	1	16
1	11	8150	1	14	4210	3	9	12451	3	6	7674	4	5	9946	5	7	2509	5	1	3496	4	13	7838	4	8	10138	4	16	29840	2	3	10934	3	17	6502	2	18	30313	4	2	9971	4	19	16303	2	10	8785	2	15
5	16	4966	5	5	6821	1	2	5056	1	6	2645	5	9	5012	1	1	5211	1	13	2460	4	20	6153	1	7	7659	1	19	9036	1	17	5857	5	12	5107	5	11	6239	1	8	2811	3	14	5862	1	3	2651	5	15
1	9	5218	3	1	12300	4	7	6009	3	13	5617	3	19	5400	3	14	4418	4	16	6513	5	15	6240	5	3	6456	5	12	8720	1	10	4887	4	4	5704	1	6	11642	2	20	4849	1	11	3826	3	5	11097	4	2
2	18	14335	1	12	4992	4	7	51092	4	11	6367	2	9	11986	4	3	4015	5	5	13037	1	17	14825	5	4	11912	5	14	22541	1	2	10308	4	1	8970	2	19	22476	3	20	28942	1	10	13763	5	8	9129	1	6
5	9	6300	5	7	9918	4	4	12138	2	6	5777	5	17	10734	1	16	3832	1	14	6791	5	2	6515	5	20	6396	1	10	11346	1	19	4006	5	12	5676	1	5	6822	1	11	2937	1	15	3566	5	18	3946	1	8
5	6	10917	5	14	5554	1	8	4479	1	19	2283	5	11	13425	1	7	3177	1	2	4864	5	4	4722	1	16	7086	1	1	16918	1	9	5775	5	13	7732	5	5	10884	1	3	2094	4	17	4824	2	18	6173	1	15
5	18	4616	5	16	3899	1	12	8171	1	15	4545	3	6	9407	1	17	2796	3	9	5521	5	2	14245	3	10	5402	5	5	6014	2	1	14584	4	13	5326	5	3	8228	3	20	2781	5	19	2146	1	7	3296	3	14
4	5	7681	5	18	4626	2	8	5715	1	11	3072	5	7	6616	1	6	2898	1	9	2873	1	3	9237	3	12	5923	3	16	24427	1	17	3553	2	1	11050	2	14	7489	2	13	3445	4	15	8605	1	19	3228	1	2
2	6	7533	3	11	9235	2	14	6921	1	16	2669	3	1	13472	1	2	6544	1	3	3750	1	19	5525	2	10	6956	1	5	10504	1	20	5450	5	7	3132	4	17	7787	1	4	4756	4	12	9065	1	15	3789	4	13
1	12	6781	1	13	6122	4	6	5998	4	1	3394	4	18	5477	5	2	4115	5	19	2086	1	9	3136	5	4	4333	4	5	6625	3	15	5995	5	11	7006	4	7	8842	4	20	2067	1	14	4028	5	3	6732	5	17
2	2	9571	4	9	5785	4	4	4816	1	5	4298	1	14	3821	2	19	2481	2	1	11591	5	6	4072	1	8	9612	3	18	14079	1	7	6403	4	15	3490	4	17	9501	1	12	2648	4	16	3390	1	13	2032	1	20
5	18	5683	4	12	5665	1	9	10153	1	8	5006	4	2	18444	3	19	5632	1	16	4152	4	7	26202	3	10	7998	2	17	15430	1	20	10425	5	3	6485	5	13	16917	1	11	3454	4	1	45343	1	15	5585	1	14
5	10	21359	2	8	27015	4	20	17504	3	2	53103	5	16	22447	2	15	14783	1	6	8712	1	12	13552	2	7	23183	1	14	61777	1	9	11071	5	4	6511	5	3	20007	1	19	3936	1	5	39760	4	17	34311	1	11
2	3	8011	1	6	4116	4	19	8284	5	16	2459	4	4	8063	4	14	2993	4	5	4023	1	2	17775	5	10	5700	5	9	7710	3	20	8357	2	12	6140	1	7	6696	1	1	7420	5	18	4018	5	11	5893	4	15
5	7	4820	4	13	3803	2	15	3876	1	17	2190	5	18	6184	1	19	3631	1	20	2803	4	2	11347	1	11	13722	2	4	1370	2	5	4348	4	9	9866	5	12	4300	2	14	5128	4	8	2910	4	6	3575	3	16
5	16	20369	5	3	7023	1	12	13096	1	11	9080	5	4	71193	1	6	5776	1	20	7065	5	2	35585	1	13	13856	1	7	25473	1	14	10656	5	17	8920	5	9	18607	1	8	4528	5	5	23288	1	18	8894	1	19
4	17	16085	2	10	7897	3	14	15538	3	3	7461	5	12	10745	2	16	9471	2	1	13547	5	18	7879	3	11	12205	1	13	29884	1	4	6567	4	2	16982	4	19	14478	1	20	4111	3	7	7867	2	15	9433	3	9
1	8	9878	4	11	9766	4	2	10170	4	9	5236	4	13	8470	4	17	6450	2	1	8145	2	3	12634	5	19	6584	2	15	21368	1	7	6401	2	10	8483	1	14	8995	2	18	5000	3	20	5749	1	5	5966	2	4
2	7	9603	2	1	9039	1	15	7947	4	20	3065	5	9	10043	3	5	8348	1	17	4265	5	18	7101	1	11	14900	5	3	14388	1	2	8984	4	16	7145	4	10	12803	2	6	3928	5	4	5331	1	19	4017	1	14
5	17	6266	5	4	3187	1	12	3491	2	5	3902	4	16	7035	1	20	2371	1	10	2467	4	3	7378	3	19	6280	2	8	12284	1	11	3061	4	9	3583	5	13	9536	1	14	4884	2	15	3782	1	6	2816	3	1
5	16	6514	3	13	5817	1	1	11864	3	18	5874	5	20	9562	4	17	7066	3	4	14086	5	15	6387	5	14	11111	2	12	22836	1	9	6305	5	6	6918	3	11	14741	1	3	5241	4	7	6821	1	5	7639	1	10
4	19	6225	4	18	6590	5	14	7302	1	2	5769	2	4	5626	1	20	3389	2	1	9168	2	5	4690	4	16	6286	2	9	13812	1	10	4634	2	12	29002	1	3	10817	1	15	3582	3	6	4716	1	17	3638	3	8
5	3	18378	5	9	9882	5	4	11438	1	16	7515	3	12	18261	5	20	6099	5	1	19934	5	6	13402	5	17	10972	5	19	13322	5	10	10212	1	18	12475	1	7	16258	5	11	4619	1	8	9653	1	5	8827	5	13
5	10	12846	5	16	4828	2	8	7049	2	20	8017	5	9	9453	1	11	4040	1	13	4960	5	7	8769	1	19	8633	2	17	18588	1	18	8805	5	5	5044	5	15	12595	1	3	4326	5	12	4127	1	2	10941	5	6
2	5	7543	3	9	3912	5	11	4529	3	10	4672	3	7	5945	3	16	1984	3	1	3724	2	3	4240	5	20	4521	3	4	38209	3	14	6081	2	17	2361586	1	18	3736	4	19	2776	4	13	3872	4	2	3952905	3	6
3	8	11835	5	11	5466	3	14	7380	3	17	6498	4	1	23766	4	4	4589	2	5	5704	5	16	5389	2	3	3113	1	7	14522	1	20	4804	4	9	9442	4	12	10109	1	15	2700	5	19	3952	1	6	5975	4	2
5	18	8262	4	5	10096	2	1	52888	2	13	32185	5	19	6443	2	9	7682	1	10	10267	4	12	13906	2	16	22373	1	20	25544	2	2	36581	5	14	4562	5	6	14561	1	17	9329	2	4	20598	2	8	8117	5	3
5	11	7371	4	14	7807	3	3	23869	3	2	14189	1	7	14767	1	17	5738	3	1	9642	1	9	9160	2	18	20458	2	12	47256	1	5	12744	4	8	6528	1	6	7699	1	4	1130	5	16	5851	5	10	11170	3	19
4	18	5569	1	11	6068	4	1	7811	5	6	4090	5	19	5801	4	10	8235	1	4	4583	4	8	10636	5	14	18803	4	5	12240	2	12	5566	5	20	2999	2	9	7497	2	16	3328	5	7	2988	1	2	5613	2	17
2	11	4096	2	18	5479	4	14	6157	2	19	3255	4	15	7523	1	5	7715	1	7	3380	1	10	9163	5	16	4378	4	4	3061	2	1	21758	5	13	5059	2	20	2752	1	8	3523	4	17	3152	1	9	3016	2	12
5	5	1864	4	8	680	1	2	2152	3	16	4310	4	12	10601	1	15	2091	1	20	2872	4	18	2791	1	6	2319	4	1	12971	1	10	3607	5	19	2520	4	9	6242	1	13	2132	5	7	1953	3	14	2913	1	3
1	7	9334	1	13	17702	2	10	25732	3	19	12948	2	1	113041	1	15	5516	1	4	7416	5	11	6734	3	17	13152	2	2	2988	1	9	12017	5	12	8583	1	14	17235	1	6	4369	4	8	43037	1	18	5070	2	16
5	12	2628	5	3	3518	1	15	2024	1	10	1705	5	16	3917	1	17	1576	1	8	2229	5	1	4766	1	11	2530	1	5	5318	1	4	3981	5	9	2200	5	14	3825	1	18	2308	5	19	1568	3	13	6130	1	7
2	13	12374	2	17	34172	5	18	46135	4	10	10845	4	6	14770	2	3	19536	2	16	8227	5	4	7094	5	5	8878	1	9	10645	1	1	20554	5	19	8725	2	11	30014	1	20	6168	4	7	13661	3	15	116417	1	8
5	17	10728	5	2	14398	1	7	7776	2	1	12988	4	20	10217	1	5	5633	1	12	2726	5	15	9967	1	4	7056	2	10	14752	1	13	4181	5	9	4525	1	18	28202	1	14	3718	4	16	5283	1	8	2748	1	3
5	2	8556	4	18	6727	2	6	8670	3	17	6485	1	14	13760	2	16	4646	1	1	4267	5	15	4648	3	10	7458	2	20	11540	1	13	5842	5	3	6454	4	7	11269	1	12	2794	4	4	6664	1	11	4906	2	5
1	7	6605	5	1	25107	4	12	9424	2	10	7725	4	17	14645	4	2	10943	2	15	5988	2	18	7206	5	8	18083	5	20	9508	2	11	12576	4	4	7673	2	6	17115	3	5	7039	5	19	5207	4	16	6973	3	3
4	7	25230	3	11	20909	3	15	47469	4	4	71345	4	12	104783	3	1	55968	1	2	31174	4	10	48908	5	18	52424	4	13	39744	5	20	95769	4	5	11206	4	19	181320	3	17	26529	5	16	69734	2	6	64135	1	3
4	6	5884	2	5	3531	4	19	5111	4	15	2635	4	10	23299	2	8	2951	2	16	3275	4	3	5130	3	13	4737	3	1	7947	3	4	5502	4	20	3592	2	14	4600	2	9	2723	4	12	3713	3	7	4866	3	18
2	17	7248	2	16	5285	4	7	35535	3	10	1269	2	4	9703	3	8	3466	2	14	8901	2	18	18152	4	20	78042	4	5	17284	1	13	1598	4	1	5584	3	2	9957	2	15	3733	3	3	7395	2	19	3999	3	12
4	17	7775	5	6	13709	5	12	13352	4	20	18580	3	5	23719	2	14	7760	4	4	18285	5	1	13831	5	7	16337	4	2	29145	1	9	14300	4	10	9239	5	13	10394	2	11	8945	5	18	10500	2	16	14013	3	8
2	5	8438	2	14	4496	2	10	5859	4	3	4475	2	9	7024	2	7	5981	2	19	3204	4	17	5341	5	12	5110	5	15	8868	4	20	7338	2	2	6547	1	13	4710	1	16	2447	2	8	3128	4	11	3552	3	4
4	6	36575	4	7	11360	5	15	10064	3	11	8688	4	20	55726	5	8	3810	3	9	6432	3	1	10773	5	16	13432	5	17	83828	4	4	27560	5	5	8576	2	3	10112	3	19	4865	4	18	7869	5	10	7216	5	13
2	14	11937	2	2	16842	4	11	4179	3	12	1962	2	15	5124	2	7	7456	2	16	3045	4	19	4853	5	1	13554	4	9	9155	1	3	5868	1	10	3878	1	18	5296	3	13	1809	4	17	2783	5	6	4542	3	20
1	11	9382	1	5	6481	5	7	9661	1	2	5533	5	9	12095	2	13	6050	3	14	8439	4	3	9788	5	1	11145	5	16	15341	2	4	7362	1	8	9199	1	19	13253	1	17	4551	1	20	3887	1	10	10623	2	15
5	9	4637	5	10	4021	2	4	6971	1	7	2206	5	12	5612	2	13	4742	1	2	5241	5	8	3020	2	6	5373	3	14	11803	1	16	5543	5	3	2561	4	11	5742	1	19	2469	5	5	2791	2	20	3503	1	15
1	16	7287	4	18	9822	3	3	8791	2	4	5492	5	5	9764	2	17	7780	3	12	34738	5	2	16150	3	8	14007	1	6	18098	1	14	8229	5	19	8276	1	7	11271	2	10	4265	3	15	11762	1	9	6152	1	13
4	17	11990	1	8	4739	4	14	13819	2	13	10917	1	16	6173	2	4	6060	5	5	5907	1	1	4682	5	7	15102	3	9	16129	3	3	11935	1	6	6249	1	11	5487	3	15	5549	1	19	4682	5	10	4094	2	20
2	15	84005	5	16	1980	2	18	15013	2	10	11793	5	12	22040	1	9	8176	1	20	5416	4	8	15049	2	11	7366	2	4	29721	1	5	6302	5	2	90254	5	17	43413	2	6	4248	4	1	28613	1	13	22391	1	19
5	11	6318	5	13	5574	1	20	9888	1	12	3350	5	19	9428	1	14	3275	2	18	3850	4	7	11261	4	10	11599	2	1	12536	1	16	15409	5	2	7680	5	17	5723	1	6	3333	5	15	3176	3	8	7231	1	3
4	2	11902	1	12	4024	5	4	8194	5	18	1733	1	8	10722	4	11	3827	3	15	4340	1	13	4849	5	5	4498	5	10	48631	4	14	9535	2	9	10882	1	7	8708	1	6	3885	3	19	3545	5	20	2850	5	17
4	9	6651	4	2	17476	2	8	10066	4	18	3716	5	3	12468	3	5	9811	4	6	11707	3	12	18093	5	19	5629	2	1	39918	2	20	13623	4	15	6904	1	16	17996	4	4	4637	5	11	4845	2	7	10218	2	13
4	16	12641	4	11	7235	2	15	9129	2	9	13156	3	19	27305	2	18	3267	2	7	39633	3	10	12006	3	8	9093	2	5	35758	2	1	3145	4	2	12704	4	12	30113	3	17	7424	4	14	1444	1	3	9097	2	6
2	9	17883	2	2	9647	2	19	7973	1	10	4189	4	13	11842	1	1	6164	2	20	4923	4	15	7203	3	3	9664	3	12	8922	1	5	6831	5	11	8165	4	4	7432	2	14	3384	4	6	5805	2	7	4315	4	18
5	18	5013	5	17	2933	5	6	5088	2	19	518	5	15	4839	5	5	2190	5	1	3942	1	9	9151	5	11	2380	4	16	5631	5	7	4178	5	13	3952	5	10	5615	1	8	884	5	14	1979	2	12	877	3	20
4	7	7487	4	9	6172	2	3	10306	4	17	3754	5	14	9421	1	13	6310	3	4	8220	4	5	8651	4	15	23079	2	10	29351	1	1	7420	5	16	7174	4	6	10323	4	18	4342	4	20	4220	3	8	7821	2	12
5	17	4065	5	14	4366	1	10	7305	1	1	4058	5	12	4983	1	13	2393	1	4	3302	5	18	7797	1	7	7817	1	19	7755	1	5	4969	5	16	3301	5	15	4000	1	3	2610	5	20	3572	1	11	4966	1	6
4	14	5285	5	9	3568	2	1	6744	1	16	4369	5	2	6737	1	15	4026	1	6	3710	4	12	6461	1	19	7705	1	3	9532	1	17	4398	4	4	4402	4	18	4617	1	20	3671	5	8	11388	1	10	5265	5	5
5	19	6449	3	13	16872	1	10	50943	4	9	6928	2	4	30400	4	15	9072	3	6	14047	2	11	101535	4	14	23200	1	20	35351	1	5	7552	5	1	121711	5	3	13087	1	2	9351	5	17	21376	4	16	30616	1	8
5	14	9513	3	17	37463	1	12	8737	1	15	11031	5	3	11567	4	18	13567	1	5	7356	3	4	47581	1	8	13777	1	2	12858	1	13	8209	5	6	9808	5	1	25771	1	10	2420	3	20	3622	1	11	4241	1	16
2	16	5280	3	13	4762	4	3	8124	3	11	3859	2	17	6335	3	7	2698	3	19	4346	1	10	6551	5	2	11060	4	18	14600	2	20	7371	2	9	5531	2	15	12832	3	5	3122	4	4	4508	5	1	5646	3	12
1	6	7442	5	3	9212	5	19	8777	1	8	4666	5	5	13842	1	4	4969	1	9	8377	2	2	14157	5	15	8678	1	1	27555	1	17	6363	5	10	6351	4	14	11759	1	11	3527	3	7	6255	1	13	4654	3	16
5	19	4268	5	18	17882	1	1	7335	1	6	5450	5	4	10048	1	7	2635	1	13	5617	5	8	11327	1	20	9382	5	10	10017	1	11	4452	5	12	9548	5	16	36768	2	5	7235	5	2	6160	3	3	11483	1	14
4	5	3887	5	13	4074	2	18	10626	3	11	4152	3	7	4678	2	3	2519	2	2	9051	3	12	4396	3	16	4137	2	15	9078	3	9	6745	4	8	5441	4	19	5293	4	10	4237	3	6	4779	3	14	6460	3	4
2	1	8313	2	11	4110	4	13	6888	4	4	3790	4	18	7454	2	7	4919	2	16	3183	3	3	5524	5	17	2682	4	14	9932	2	15	5146	2	5	6471	2	2	9959	3	9	5653	4	12	6459	2	10	3912	2	6
5	4	8135	3	20	5123	1	14	4468	3	15	3383	3	5	8803	1	9	2844	1	8	2285	3	19	6199	1	7	12361	3	2	10381	1	16	4585	4	3	12062	4	18	7145	1	10	1833	5	1	6185	1	11	2907	1	12
5	1	8015	5	9	13185	2	6	15451	2	20	5825	5	11	10451	1	10	6078	1	5	9280	5	3	8011	3	2	22413	1	13	23509	2	4	8409	5	19	8711	3	7	12500	1	16	10498	5	15	4838	1	14	5978	1	12
1	15	5825	1	18	9619	1	8	12937	3	11	18539	1	7	13064	4	10	9441	4	16	30494	1	2	11112	5	12	13130	5	6	26141	1	3	15436	1	1	34446	1	5	9451	1	13	5223	1	14	6169	2	17	15202	2	20
5	18	5466	2	1	18996	2	5	10520	3	19	2988	5	2	10208	3	9	4356	1	17	6383	5	15	6156	3	7	6194	2	11	25460	1	20	5969	5	8	5587	5	12	13290	2	10	5060	2	16	5753	1	4	7324	1	13
4	9	9256	1	1	10954	3	2	13228	4	3	4416	5	18	5736	1	8	2415	1	19	3368	2	6	5520	1	5	8376	1	4	15919	1	11	8400	5	20	3744	1	16	6527	2	10	3928	5	7	5641	3	15	5256	1	17
3	3	8553	4	6	5732	4	19	6073	2	15	7565	5	4	7819	3	20	6394	1	9	7089	4	10	10322	4	1	18285	2	16	10566	1	2	12497	5	13	9528	1	7	8012	1	12	3926	4	18	3501	3	8	9261	2	5
2	2	17414	2	18	21412	5	19	10256	3	12	9040	4	13	20843	1	7	15577	2	8	18419	3	9	15120	5	10	12907	4	17	24741	2	4	15066	2	11	12638	1	3	14437	1	14	8781	3	5	10183	1	1	11848	3	20
[truncated: 71,490 more rows]
[truncated: 55 more columns]
