# Supplementary material for: Evaluating the quality of tabular synthetic data in health care
Source: PLOS Digit Health. 2026 Jul 7;5(7):e0001522. doi: 10.1371/journal.pdig.0001522 (PMC13340858; doi:10.1371/journal.pdig.0001522)
Supplement: S1 Data — (ZIP) [file pdig.0001522.s002.zip › Datasets/diabetes.csv]

Diabetes	HighBP	HighChol	CholCheck	BMI	Smoker	Stroke	HeartDiseaseorAttack	PhysActivity	Fruits	Veggies	HvyAlcoholConsump	AnyHealthcare	NoDocbcCost	GenHlth	MentHlth	PhysHlth	DiffWalk	Sex	Age	Education	Income
False	Yes	Yes	Yes	40.0	Yes	No	No	No	No	Yes	No	Yes	No	Poor	18.0	15.0	Yes	Female	60-64	High school graduate	<$20K
False	No	No	No	25.0	Yes	No	No	Yes	No	No	No	No	Yes	Good	0.0	0.0	No	Female	50-54	College graduate	<$10K
False	Yes	Yes	Yes	28.0	No	No	No	No	Yes	No	No	Yes	Yes	Poor	30.0	30.0	Yes	Female	60-64	High school graduate	=>$75K
False	Yes	No	Yes	27.0	No	No	No	Yes	Yes	Yes	No	Yes	No	Very-good	0.0	0.0	No	Female	70-74	Some high school	<$50K
False	Yes	Yes	Yes	24.0	No	No	No	Yes	Yes	Yes	No	Yes	No	Very-good	3.0	0.0	No	Female	70-74	Some college	<$25K
False	Yes	Yes	Yes	25.0	Yes	No	No	Yes	Yes	Yes	No	Yes	No	Very-good	0.0	2.0	No	Male	65-69	College graduate	=>$75K
False	Yes	No	Yes	30.0	Yes	No	No	No	No	No	No	Yes	No	Good	0.0	14.0	No	Female	60-64	College graduate	<$75K
False	Yes	Yes	Yes	25.0	Yes	No	No	Yes	No	Yes	No	Yes	No	Good	0.0	0.0	Yes	Female	70-74	High school graduate	<$25K
True	Yes	Yes	Yes	30.0	Yes	No	Yes	No	Yes	Yes	No	Yes	No	Poor	30.0	30.0	Yes	Female	60-64	Some college	<$10K
False	No	No	Yes	24.0	No	No	No	No	No	Yes	No	Yes	No	Very-good	0.0	0.0	No	Male	55-59	High school graduate	<$20K
True	No	No	Yes	25.0	Yes	No	No	Yes	Yes	Yes	No	Yes	No	Good	0.0	0.0	No	Male	=>80	College graduate	=>$75K
False	Yes	Yes	Yes	34.0	Yes	No	No	No	Yes	Yes	No	Yes	No	Good	0.0	30.0	Yes	Female	65-69	Some college	<$10K
False	No	No	Yes	26.0	Yes	No	No	No	No	Yes	No	Yes	No	Good	0.0	15.0	No	Female	50-54	Some college	<$75K
True	Yes	Yes	Yes	28.0	No	No	No	No	No	Yes	No	Yes	No	Fair	0.0	0.0	Yes	Female	70-74	High school graduate	<$50K
False	No	Yes	Yes	33.0	Yes	Yes	No	Yes	No	Yes	No	Yes	Yes	Fair	30.0	28.0	No	Female	35-39	College graduate	<$15K
False	Yes	No	Yes	33.0	No	No	No	Yes	No	No	No	Yes	No	Very-good	5.0	0.0	No	Female	45-49	College graduate	=>$75K
False	Yes	Yes	Yes	21.0	No	No	No	Yes	Yes	Yes	No	Yes	No	Good	0.0	0.0	No	Female	65-69	High school graduate	<$20K
True	No	No	Yes	23.0	Yes	No	No	Yes	No	No	No	Yes	No	Very-good	0.0	0.0	No	Male	50-54	Some college	<$50K
False	No	No	No	23.0	No	No	No	No	No	Yes	No	Yes	No	Very-good	15.0	0.0	No	Female	25-29	College graduate	<$75K
False	No	Yes	Yes	28.0	No	No	No	No	No	No	Yes	Yes	No	Very-good	10.0	0.0	No	Male	35-39	College graduate	=>$75K
False	Yes	Yes	Yes	22.0	No	Yes	Yes	No	Yes	No	No	Yes	No	Good	30.0	0.0	Yes	Female	75-79	High school graduate	<$25K
False	Yes	Yes	Yes	38.0	Yes	No	No	No	Yes	Yes	No	Yes	No	Poor	15.0	30.0	Yes	Female	=>80	Elementary	<$20K
False	No	No	Yes	28.0	Yes	No	No	No	No	Yes	No	Yes	No	Good	0.0	7.0	No	Male	40-44	Some college	<$35K
True	Yes	No	Yes	27.0	No	No	No	Yes	Yes	Yes	No	Yes	No	Excellent	0.0	0.0	No	Female	=>80	Some college	<$25K
False	Yes	Yes	Yes	28.0	Yes	No	No	No	Yes	Yes	No	Yes	No	Good	6.0	0.0	Yes	Female	60-64	High school graduate	<$50K
False	No	No	Yes	32.0	No	No	No	Yes	Yes	Yes	No	Yes	No	Very-good	0.0	0.0	No	Female	40-44	College graduate	=>$75K
True	Yes	Yes	Yes	37.0	Yes	Yes	Yes	No	No	Yes	No	Yes	No	Poor	0.0	0.0	Yes	Male	65-69	College graduate	<$35K
True	Yes	Yes	Yes	28.0	Yes	No	Yes	No	No	Yes	No	Yes	No	Fair	0.0	0.0	No	Male	75-79	Elementary	<$25K
True	Yes	Yes	Yes	27.0	Yes	No	No	No	Yes	Yes	No	Yes	No	Fair	20.0	20.0	Yes	Female	55-59	High school graduate	<$75K
False	No	Yes	Yes	31.0	Yes	No	No	Yes	Yes	Yes	No	Yes	No	Excellent	0.0	0.0	No	Male	75-79	College graduate	=>$75K
True	Yes	Yes	Yes	34.0	Yes	Yes	No	Yes	No	No	No	Yes	No	Fair	0.0	7.0	Yes	Female	60-64	Some college	<$25K
False	Yes	No	Yes	33.0	Yes	No	No	Yes	Yes	Yes	No	No	No	Excellent	0.0	0.0	Yes	Male	=>80	Some high school	<$20K
False	No	No	Yes	23.0	No	No	No	Yes	Yes	Yes	No	Yes	No	Excellent	2.0	0.0	No	Female	45-49	High school graduate	=>$75K
False	Yes	No	Yes	31.0	No	No	No	Yes	No	No	No	Yes	No	Good	0.0	0.0	No	Male	70-74	College graduate	<$15K
True	Yes	Yes	Yes	24.0	Yes	No	No	No	No	No	No	Yes	No	Very-good	0.0	0.0	No	Female	75-79	Some high school	<$20K
False	Yes	No	Yes	26.0	No	No	No	Yes	Yes	Yes	No	Yes	No	Very-good	0.0	0.0	No	Female	60-64	High school graduate	<$25K
False	Yes	Yes	Yes	24.0	Yes	No	No	Yes	No	Yes	No	Yes	No	Good	5.0	3.0	Yes	Male	55-59	High school graduate	<$20K
False	No	No	Yes	22.0	No	No	No	Yes	Yes	Yes	No	Yes	No	Very-good	0.0	10.0	No	Female	75-79	Some college	<$75K
False	No	No	Yes	26.0	Yes	No	No	Yes	Yes	Yes	No	No	No	Excellent	0.0	1.0	No	Male	35-39	Some college	<$20K
False	Yes	Yes	Yes	24.0	Yes	No	No	No	Yes	Yes	No	Yes	No	Poor	0.0	30.0	No	Male	60-64	Some high school	<$10K
False	No	No	Yes	26.0	No	No	No	Yes	Yes	No	No	Yes	No	Very-good	0.0	1.0	No	Female	35-39	College graduate	<$75K
True	Yes	No	Yes	31.0	No	No	No	No	Yes	No	No	Yes	No	Good	0.0	5.0	No	Female	=>80	High school graduate	<$25K
False	No	No	Yes	28.0	Yes	Yes	No	No	Yes	Yes	No	Yes	Yes	Fair	15.0	30.0	Yes	Female	50-54	High school graduate	<$20K
False	Yes	No	Yes	23.0	Yes	No	No	Yes	No	Yes	No	Yes	No	Very-good	25.0	0.0	No	Female	60-64	College graduate	=>$75K
False	No	Yes	Yes	31.0	Yes	No	No	No	Yes	Yes	No	Yes	No	Very-good	0.0	0.0	No	Female	55-59	Some college	=>$75K
False	No	Yes	Yes	21.0	Yes	No	No	Yes	Yes	Yes	No	No	No	Good	30.0	0.0	No	Female	55-59	College graduate	<$20K
False	No	No	Yes	31.0	No	No	No	Yes	Yes	Yes	No	No	No	Very-good	5.0	0.0	No	Female	50-54	Some college	<$15K
False	Yes	Yes	Yes	25.0	Yes	No	Yes	No	Yes	Yes	No	Yes	No	Very-good	1.0	0.0	No	Male	65-69	High school graduate	<$75K
False	Yes	Yes	Yes	37.0	No	No	No	Yes	Yes	Yes	No	Yes	No	Good	30.0	2.0	Yes	Male	65-69	Some college	<$50K
True	Yes	Yes	Yes	33.0	Yes	No	No	No	No	Yes	No	Yes	No	Good	0.0	30.0	Yes	Female	70-74	High school graduate	<$15K
False	Yes	Yes	Yes	30.0	Yes	No	Yes	Yes	No	No	No	Yes	No	Fair	10.0	17.0	Yes	Female	60-64	High school graduate	<$10K
False	Yes	No	Yes	22.0	Yes	No	No	Yes	Yes	Yes	No	Yes	No	Good	0.0	0.0	No	Female	50-54	Some high school	<$20K
True	Yes	Yes	Yes	27.0	Yes	No	No	No	No	Yes	No	Yes	No	Poor	0.0	30.0	Yes	Female	65-69	High school graduate	<$35K
False	No	No	Yes	31.0	No	No	No	Yes	No	Yes	No	Yes	No	Very-good	0.0	0.0	No	Female	65-69	Some college	<$50K
False	No	Yes	Yes	34.0	Yes	No	No	No	No	Yes	No	Yes	No	Very-good	4.0	0.0	No	Female	35-39	College graduate	=>$75K
False	No	No	Yes	29.0	No	No	No	Yes	No	Yes	No	Yes	No	Excellent	0.0	10.0	No	Male	70-74	College graduate	=>$75K
False	No	No	Yes	26.0	No	No	No	Yes	No	No	Yes	Yes	No	Very-good	0.0	5.0	No	Female	45-49	College graduate	=>$75K
False	No	Yes	Yes	24.0	Yes	No	No	Yes	Yes	Yes	No	Yes	No	Excellent	0.0	0.0	No	Female	65-69	College graduate	=>$75K
False	Yes	Yes	Yes	33.0	Yes	No	Yes	Yes	No	Yes	No	Yes	No	Good	1.0	0.0	No	Male	70-74	College graduate	<$50K
False	No	No	Yes	20.0	Yes	No	No	Yes	No	Yes	No	Yes	No	Very-good	0.0	0.0	No	Female	50-54	High school graduate	<$35K
True	Yes	No	Yes	27.0	No	No	No	Yes	Yes	Yes	No	Yes	No	Good	0.0	0.0	No	Female	70-74	High school graduate	<$25K
False	Yes	No	Yes	27.0	Yes	No	No	No	No	No	No	Yes	No	Fair	0.0	5.0	Yes	Female	70-74	High school graduate	<$15K
False	Yes	No	Yes	34.0	Yes	No	No	Yes	Yes	Yes	No	Yes	Yes	Good	0.0	0.0	No	Female	60-64	College graduate	<$35K
False	Yes	Yes	Yes	30.0	No	No	No	Yes	No	No	No	Yes	No	Good	5.0	1.0	No	Female	50-54	Some college	=>$75K
False	Yes	Yes	Yes	27.0	No	No	No	Yes	Yes	Yes	No	Yes	Yes	Fair	30.0	30.0	Yes	Female	65-69	High school graduate	<$20K
False	Yes	Yes	Yes	38.0	Yes	Yes	Yes	No	Yes	Yes	No	Yes	No	Fair	10.0	5.0	Yes	Male	70-74	Some college	<$50K
False	No	Yes	Yes	28.0	Yes	No	No	Yes	Yes	Yes	No	Yes	No	Good	0.0	0.0	No	Male	55-59	Some college	<$75K
False	Yes	No	Yes	25.0	No	No	No	No	Yes	No	No	Yes	No	Good	0.0	7.0	Yes	Female	=>80	High school graduate	<$25K
True	Yes	No	Yes	21.0	Yes	No	No	Yes	Yes	Yes	No	Yes	No	Good	0.0	0.0	Yes	Female	65-69	Some high school	<$15K
True	Yes	Yes	Yes	23.0	Yes	Yes	Yes	No	Yes	No	No	Yes	Yes	Excellent	2.0	0.0	No	Female	50-54	Some college	<$20K
False	Yes	Yes	Yes	27.0	Yes	No	No	Yes	No	Yes	No	Yes	No	Very-good	0.0	0.0	No	Male	75-79	Some college	<$35K
True	Yes	Yes	Yes	27.0	No	No	Yes	Yes	No	No	No	Yes	No	Very-good	4.0	2.0	No	Male	50-54	College graduate	=>$75K
False	No	No	Yes	32.0	No	No	No	Yes	No	No	No	Yes	No	Good	0.0	0.0	No	Female	50-54	High school graduate	<$20K
False	No	No	No	23.0	Yes	No	No	No	No	Yes	No	Yes	No	Excellent	0.0	0.0	No	Female	50-54	Some college	<$75K
False	No	Yes	Yes	27.0	No	No	No	Yes	No	No	No	Yes	No	Very-good	0.0	0.0	No	Male	18-24	Some college	<$25K
False	No	No	Yes	31.0	Yes	No	No	Yes	No	No	No	Yes	No	Very-good	0.0	4.0	No	Male	45-49	Some college	<$50K
True	Yes	No	Yes	35.0	No	No	No	Yes	No	Yes	No	Yes	No	Very-good	0.0	0.0	No	Male	55-59	Some college	=>$75K
False	Yes	Yes	Yes	28.0	No	No	Yes	Yes	No	Yes	No	Yes	No	Fair	0.0	10.0	Yes	Female	75-79	College graduate	<$15K
False	Yes	Yes	Yes	26.0	Yes	No	No	Yes	No	Yes	Yes	Yes	No	Good	4.0	0.0	No	Male	70-74	College graduate	<$20K
False	Yes	No	Yes	28.0	No	No	No	Yes	No	Yes	No	Yes	No	Very-good	0.0	0.0	No	Male	55-59	High school graduate	=>$75K
False	Yes	No	Yes	28.0	No	No	No	Yes	No	Yes	No	Yes	No	Very-good	0.0	0.0	No	Male	50-54	College graduate	=>$75K
False	Yes	Yes	Yes	33.0	No	No	No	No	No	Yes	No	Yes	No	Good	3.0	0.0	No	Male	50-54	High school graduate	<$75K
False	Yes	Yes	Yes	23.0	No	Yes	No	Yes	Yes	Yes	No	Yes	No	Good	0.0	0.0	Yes	Male	=>80	High school graduate	<$25K
True	No	Yes	Yes	32.0	No	No	Yes	Yes	No	No	No	Yes	No	Excellent	0.0	0.0	Yes	Female	=>80	Elementary	<$15K
False	No	No	Yes	27.0	Yes	No	No	Yes	No	Yes	Yes	Yes	No	Excellent	0.0	1.0	No	Female	65-69	High school graduate	<$75K
True	Yes	Yes	Yes	45.0	No	No	No	No	No	Yes	No	Yes	No	Fair	2.0	30.0	Yes	Female	60-64	College graduate	=>$75K
False	No	Yes	Yes	22.0	No	No	No	Yes	Yes	Yes	No	Yes	No	Good	7.0	2.0	No	Female	18-24	Some college	=>$75K
False	Yes	No	Yes	39.0	No	No	No	No	Yes	No	No	Yes	No	Good	1.0	1.0	No	Male	55-59	High school graduate	=>$75K
False	No	No	Yes	30.0	Yes	No	No	Yes	Yes	Yes	No	Yes	No	Good	10.0	0.0	No	Male	40-44	College graduate	=>$75K
True	Yes	Yes	Yes	31.0	Yes	No	Yes	Yes	No	Yes	No	Yes	No	Good	0.0	0.0	No	Male	=>80	Some college	<$50K
False	Yes	Yes	Yes	32.0	Yes	No	No	No	No	Yes	No	Yes	No	Fair	5.0	15.0	No	Female	65-69	Some college	=>$75K
False	No	No	Yes	22.0	No	No	No	Yes	No	No	No	Yes	No	Excellent	5.0	0.0	No	Female	30-34	College graduate	=>$75K
True	Yes	Yes	Yes	29.0	Yes	No	No	Yes	Yes	Yes	Yes	Yes	No	Good	0.0	0.0	No	Male	70-74	Some college	<$75K
True	No	Yes	Yes	29.0	Yes	Yes	No	Yes	No	No	No	Yes	Yes	Fair	30.0	10.0	Yes	Female	70-74	Some college	<$15K
False	No	No	Yes	31.0	Yes	No	No	Yes	Yes	Yes	No	Yes	No	Excellent	0.0	0.0	No	Female	40-44	College graduate	<$75K
True	Yes	Yes	Yes	25.0	Yes	No	Yes	No	Yes	Yes	No	Yes	No	Poor	15.0	30.0	Yes	Female	60-64	Elementary	<$20K
True	No	No	Yes	32.0	No	No	No	Yes	No	Yes	No	No	Yes	Fair	0.0	3.0	No	Female	30-34	Some college	<$20K
False	Yes	No	Yes	45.0	No	No	No	Yes	Yes	Yes	No	Yes	No	Good	0.0	0.0	No	Female	60-64	High school graduate	<$50K
False	Yes	Yes	Yes	28.0	No	No	No	No	Yes	Yes	No	Yes	No	Very-good	0.0	0.0	Yes	Female	70-74	High school graduate	<$20K
False	Yes	Yes	Yes	35.0	No	No	Yes	Yes	Yes	Yes	No	Yes	No	Very-good	2.0	3.0	No	Female	50-54	High school graduate	=>$75K
False	Yes	No	Yes	27.0	Yes	No	No	Yes	No	Yes	No	Yes	No	Good	0.0	0.0	No	Female	60-64	College graduate	=>$75K
False	No	Yes	Yes	19.0	Yes	No	Yes	Yes	Yes	Yes	No	Yes	No	Good	0.0	0.0	No	Male	75-79	College graduate	<$35K
False	Yes	Yes	Yes	23.0	Yes	No	No	Yes	Yes	Yes	No	Yes	No	Good	0.0	0.0	No	Male	60-64	College graduate	<$50K
True	Yes	Yes	Yes	30.0	No	No	No	Yes	Yes	Yes	No	Yes	No	Very-good	0.0	0.0	No	Male	60-64	College graduate	<$75K
False	No	Yes	Yes	29.0	No	No	No	Yes	Yes	Yes	No	Yes	No	Good	0.0	0.0	No	Female	45-49	College graduate	<$15K
False	Yes	No	Yes	30.0	No	No	No	Yes	Yes	Yes	No	Yes	No	Good	0.0	30.0	No	Female	65-69	College graduate	<$50K
False	No	Yes	Yes	22.0	No	No	No	Yes	Yes	Yes	No	Yes	No	Good	30.0	0.0	No	Female	55-59	Some college	<$15K
True	Yes	Yes	Yes	32.0	Yes	No	No	Yes	No	Yes	No	Yes	No	Good	0.0	0.0	No	Male	50-54	High school graduate	<$35K
False	Yes	No	Yes	28.0	No	No	No	Yes	No	Yes	No	Yes	No	Good	0.0	10.0	No	Female	65-69	College graduate	<$75K
False	Yes	Yes	Yes	33.0	No	No	No	Yes	No	Yes	No	Yes	No	Poor	0.0	15.0	Yes	Female	50-54	Some college	<$20K
False	No	No	Yes	25.0	Yes	No	No	Yes	Yes	Yes	No	Yes	Yes	Very-good	30.0	19.0	No	Female	35-39	Some college	<$50K
False	Yes	Yes	Yes	26.0	No	No	No	No	Yes	Yes	No	Yes	No	Poor	0.0	20.0	Yes	Female	=>80	College graduate	<$25K
False	No	No	Yes	30.0	Yes	No	No	No	No	Yes	No	Yes	No	Good	0.0	0.0	No	Male	60-64	High school graduate	<$50K
False	Yes	No	Yes	27.0	No	No	No	Yes	Yes	Yes	No	Yes	No	Good	0.0	0.0	No	Male	55-59	College graduate	=>$75K
False	No	Yes	Yes	26.0	No	No	No	Yes	Yes	No	No	Yes	No	Very-good	1.0	0.0	No	Female	55-59	College graduate	<$50K
False	No	No	Yes	28.0	Yes	No	No	Yes	Yes	Yes	No	Yes	Yes	Good	30.0	30.0	Yes	Male	30-34	Some college	<$50K
False	No	No	Yes	24.0	Yes	No	Yes	Yes	Yes	Yes	Yes	Yes	No	Excellent	0.0	0.0	No	Female	70-74	College graduate	<$75K
False	No	Yes	Yes	27.0	Yes	No	No	No	Yes	Yes	No	Yes	No	Excellent	2.0	0.0	No	Male	45-49	High school graduate	<$75K
False	Yes	Yes	Yes	35.0	Yes	No	No	No	No	Yes	No	Yes	No	Very-good	20.0	4.0	No	Female	50-54	Some college	<$75K
False	No	Yes	Yes	23.0	No	No	No	Yes	No	No	No	Yes	No	Excellent	0.0	0.0	No	Male	50-54	College graduate	<$50K
False	Yes	Yes	Yes	40.0	No	No	No	Yes	No	Yes	No	Yes	No	Good	0.0	0.0	No	Female	50-54	College graduate	=>$75K
True	No	No	Yes	29.0	No	No	No	No	Yes	Yes	No	Yes	No	Fair	0.0	10.0	No	Female	50-54	College graduate	<$75K
False	No	Yes	Yes	30.0	No	No	Yes	No	Yes	No	No	Yes	No	Fair	15.0	7.0	Yes	Female	65-69	High school graduate	<$25K
False	Yes	Yes	Yes	31.0	No	No	No	Yes	No	Yes	No	Yes	No	Very-good	0.0	7.0	No	Male	65-69	High school graduate	=>$75K
False	No	Yes	Yes	39.0	Yes	No	No	Yes	No	Yes	No	Yes	No	Good	0.0	0.0	Yes	Male	40-44	Some college	<$75K
False	No	No	No	24.0	Yes	No	No	Yes	No	Yes	No	Yes	No	Good	10.0	0.0	No	Female	45-49	Some high school	<$75K
False	Yes	Yes	Yes	25.0	Yes	Yes	Yes	Yes	No	No	No	Yes	No	Fair	0.0	30.0	Yes	Male	75-79	Some college	<$35K
False	Yes	Yes	Yes	22.0	Yes	No	No	No	No	No	No	Yes	No	Fair	3.0	3.0	No	Male	50-54	High school graduate	<$25K
False	No	Yes	Yes	35.0	Yes	No	No	No	Yes	Yes	No	Yes	No	Good	0.0	1.0	No	Female	50-54	High school graduate	=>$75K
False	Yes	Yes	Yes	29.0	Yes	No	No	No	Yes	Yes	No	Yes	No	Poor	0.0	30.0	Yes	Male	=>80	High school graduate	<$20K
False	No	No	Yes	31.0	Yes	No	No	Yes	No	Yes	No	Yes	No	Excellent	0.0	0.0	No	Male	35-39	High school graduate	=>$75K
False	No	Yes	Yes	24.0	Yes	No	No	Yes	No	Yes	No	Yes	No	Very-good	15.0	0.0	No	Female	55-59	Some college	<$50K
False	Yes	Yes	Yes	32.0	Yes	No	Yes	No	Yes	Yes	No	Yes	Yes	Poor	0.0	20.0	Yes	Female	70-74	High school graduate	<$15K
False	No	Yes	Yes	19.0	Yes	No	No	No	No	No	No	Yes	No	Poor	30.0	30.0	No	Female	55-59	Some high school	<$25K
False	Yes	Yes	Yes	23.0	Yes	No	No	Yes	Yes	Yes	No	Yes	No	Good	0.0	5.0	No	Female	75-79	College graduate	=>$75K
False	No	Yes	Yes	22.0	No	No	No	No	Yes	Yes	No	Yes	No	Fair	10.0	15.0	No	Female	70-74	High school graduate	<$35K
False	Yes	Yes	Yes	28.0	No	No	No	Yes	Yes	Yes	No	Yes	No	Excellent	0.0	0.0	No	Female	65-69	College graduate	=>$75K
True	Yes	Yes	Yes	24.0	Yes	No	No	Yes	No	Yes	No	Yes	No	Good	0.0	0.0	No	Male	75-79	High school graduate	<$50K
False	No	Yes	Yes	27.0	Yes	No	No	Yes	Yes	Yes	No	Yes	No	Very-good	0.0	0.0	No	Male	40-44	College graduate	=>$75K
False	Yes	Yes	Yes	31.0	Yes	No	No	No	No	Yes	No	Yes	Yes	Fair	1.0	6.0	Yes	Female	60-64	Some college	<$75K
False	No	No	Yes	23.0	Yes	No	No	No	No	Yes	No	No	Yes	Good	10.0	6.0	No	Male	18-24	Some high school	<$20K
False	Yes	Yes	Yes	28.0	Yes	Yes	No	No	No	Yes	No	No	Yes	Poor	8.0	10.0	Yes	Female	60-64	High school graduate	<$15K
False	No	No	Yes	26.0	No	No	No	No	Yes	Yes	No	Yes	No	Good	0.0	0.0	No	Female	70-74	High school graduate	=>$75K
True	Yes	No	Yes	28.0	No	No	No	No	No	No	No	Yes	No	Very-good	0.0	0.0	No	Female	55-59	College graduate	<$35K
True	Yes	Yes	Yes	29.0	Yes	No	No	Yes	No	Yes	Yes	Yes	No	Good	0.0	0.0	No	Male	55-59	Some college	=>$75K
False	No	Yes	Yes	24.0	Yes	No	No	No	Yes	Yes	No	Yes	No	Good	0.0	0.0	No	Female	75-79	Some high school	<$10K
False	Yes	Yes	Yes	39.0	Yes	Yes	No	Yes	No	No	No	No	No	Fair	15.0	3.0	Yes	Male	60-64	Some high school	<$20K
False	No	No	Yes	34.0	No	No	No	Yes	Yes	Yes	No	Yes	No	Very-good	0.0	0.0	No	Female	50-54	Some college	<$50K
False	Yes	Yes	Yes	27.0	Yes	No	No	No	Yes	No	Yes	Yes	No	Good	5.0	0.0	No	Female	70-74	High school graduate	<$25K
False	No	No	Yes	22.0	Yes	No	No	Yes	Yes	Yes	No	Yes	No	Very-good	0.0	0.0	No	Male	75-79	High school graduate	<$50K
True	Yes	Yes	Yes	29.0	No	No	No	No	No	Yes	No	No	No	Fair	2.0	3.0	No	Female	55-59	High school graduate	<$75K
False	Yes	Yes	Yes	33.0	Yes	No	No	No	No	Yes	No	Yes	No	Very-good	0.0	0.0	No	Male	75-79	High school graduate	<$50K
True	Yes	No	Yes	26.0	No	No	No	Yes	Yes	Yes	No	Yes	No	Very-good	0.0	0.0	No	Female	75-79	Some college	<$25K
True	Yes	No	Yes	33.0	No	No	No	Yes	No	Yes	No	Yes	Yes	Poor	3.0	30.0	Yes	Female	55-59	Some college	<$50K
False	Yes	Yes	Yes	25.0	Yes	No	No	No	No	No	No	Yes	No	Very-good	21.0	0.0	Yes	Female	65-69	Some college	<$50K
False	No	No	Yes	23.0	No	No	No	Yes	Yes	No	No	Yes	No	Excellent	0.0	0.0	No	Male	40-44	College graduate	=>$75K
True	Yes	Yes	Yes	47.0	Yes	No	No	No	Yes	No	No	Yes	No	Good	0.0	0.0	Yes	Female	70-74	College graduate	<$35K
False	No	Yes	Yes	21.0	Yes	No	Yes	Yes	Yes	Yes	No	Yes	No	Good	0.0	0.0	No	Female	=>80	High school graduate	=>$75K
True	Yes	Yes	Yes	27.0	No	No	No	Yes	No	Yes	No	Yes	No	Good	14.0	14.0	No	Female	60-64	College graduate	<$35K
False	Yes	No	Yes	18.0	Yes	No	No	No	Yes	Yes	No	Yes	No	Good	0.0	2.0	No	Female	55-59	College graduate	<$25K
True	No	Yes	Yes	34.0	Yes	No	No	Yes	No	No	No	Yes	No	Good	0.0	2.0	No	Male	65-69	Some high school	<$35K
False	No	No	Yes	22.0	Yes	No	No	Yes	Yes	Yes	No	Yes	No	Very-good	0.0	0.0	No	Female	60-64	High school graduate	=>$75K
False	No	No	Yes	37.0	No	No	No	No	No	Yes	No	Yes	No	Good	4.0	1.0	Yes	Male	55-59	College graduate	=>$75K
True	Yes	No	Yes	40.0	No	No	No	No	No	No	No	Yes	No	Fair	2.0	2.0	No	Female	55-59	High school graduate	=>$75K
False	No	No	No	24.0	Yes	No	No	Yes	Yes	Yes	No	Yes	No	Good	0.0	0.0	No	Male	70-74	High school graduate	<$25K
True	Yes	No	Yes	34.0	No	No	No	No	Yes	No	No	Yes	No	Good	0.0	5.0	Yes	Female	65-69	Some college	<$50K
False	No	Yes	Yes	29.0	No	No	No	No	Yes	Yes	No	Yes	No	Good	3.0	15.0	Yes	Female	55-59	Some college	<$25K
False	Yes	Yes	Yes	37.0	Yes	No	No	Yes	No	Yes	No	Yes	No	Very-good	0.0	0.0	Yes	Female	65-69	College graduate	<$75K
False	No	Yes	Yes	18.0	Yes	No	No	Yes	No	No	No	Yes	No	Very-good	0.0	0.0	No	Female	55-59	College graduate	<$75K
False	Yes	Yes	Yes	30.0	Yes	No	No	Yes	No	No	No	Yes	Yes	Very-good	0.0	0.0	Yes	Male	75-79	Some college	<$50K
True	Yes	Yes	Yes	29.0	Yes	No	No	Yes	Yes	Yes	No	Yes	No	Very-good	0.0	0.0	No	Male	65-69	Some college	<$50K
True	Yes	Yes	Yes	28.0	No	No	Yes	No	Yes	Yes	No	Yes	No	Fair	0.0	30.0	Yes	Female	75-79	Some college	<$20K
False	No	Yes	Yes	36.0	No	No	No	No	No	No	No	Yes	No	Good	26.0	4.0	No	Female	50-54	College graduate	=>$75K
False	No	No	Yes	25.0	Yes	No	No	Yes	No	Yes	No	Yes	No	Good	0.0	2.0	No	Female	50-54	Some college	<$35K
False	Yes	Yes	Yes	29.0	No	Yes	Yes	Yes	Yes	Yes	No	Yes	No	Poor	0.0	30.0	Yes	Female	65-69	Some college	<$15K
False	No	No	Yes	29.0	Yes	No	No	No	No	Yes	No	No	Yes	Fair	2.0	2.0	No	Male	35-39	Some college	<$35K
True	Yes	No	Yes	32.0	Yes	No	No	Yes	No	Yes	No	Yes	No	Fair	0.0	15.0	Yes	Male	65-69	Some college	=>$75K
True	Yes	Yes	Yes	37.0	No	No	Yes	Yes	Yes	Yes	No	Yes	No	Good	0.0	0.0	Yes	Female	=>80	College graduate	<$75K
False	Yes	Yes	Yes	29.0	Yes	No	Yes	No	No	Yes	No	Yes	No	Good	0.0	4.0	No	Male	55-59	Some college	<$50K
False	No	Yes	Yes	30.0	Yes	No	No	Yes	Yes	Yes	No	Yes	No	Very-good	0.0	6.0	No	Male	50-54	Some college	<$75K
False	No	No	Yes	21.0	Yes	No	No	Yes	No	Yes	No	Yes	No	Very-good	3.0	5.0	No	Female	50-54	College graduate	=>$75K
False	Yes	Yes	Yes	34.0	No	No	No	Yes	Yes	No	No	Yes	No	Poor	0.0	30.0	Yes	Female	=>80	High school graduate	<$20K
False	No	Yes	Yes	28.0	Yes	No	No	Yes	Yes	Yes	No	Yes	No	Excellent	1.0	0.0	No	Male	40-44	College graduate	=>$75K
False	Yes	Yes	Yes	26.0	Yes	No	No	Yes	Yes	No	No	Yes	No	Good	0.0	0.0	No	Male	70-74	High school graduate	<$35K
False	Yes	Yes	Yes	37.0	Yes	No	No	No	Yes	Yes	Yes	Yes	No	Fair	30.0	0.0	No	Male	60-64	High school graduate	<$50K
False	No	No	Yes	28.0	No	No	No	Yes	Yes	Yes	No	Yes	No	Excellent	2.0	0.0	No	Female	55-59	College graduate	=>$75K
False	Yes	Yes	Yes	38.0	Yes	No	No	Yes	No	Yes	No	Yes	No	Good	0.0	0.0	No	Male	50-54	College graduate	=>$75K
False	No	Yes	Yes	29.0	Yes	No	No	No	Yes	Yes	No	Yes	No	Poor	0.0	5.0	Yes	Male	55-59	High school graduate	<$50K
False	Yes	No	Yes	43.0	Yes	No	No	No	No	Yes	No	Yes	No	Fair	0.0	7.0	Yes	Female	65-69	Some college	<$15K
False	Yes	Yes	Yes	23.0	Yes	No	No	No	No	No	No	Yes	No	Very-good	0.0	0.0	No	Female	60-64	College graduate	=>$75K
False	Yes	No	Yes	35.0	Yes	No	No	Yes	Yes	Yes	No	Yes	No	Fair	0.0	1.0	Yes	Male	60-64	Elementary	<$35K
False	No	No	Yes	24.0	Yes	No	Yes	No	Yes	Yes	No	Yes	No	Fair	1.0	30.0	No	Male	60-64	College graduate	<$75K
False	Yes	No	Yes	23.0	Yes	No	No	No	No	No	No	Yes	No	Very-good	0.0	0.0	No	Male	65-69	Some college	<$35K
False	Yes	Yes	Yes	34.0	No	No	No	No	No	Yes	No	Yes	No	Very-good	0.0	0.0	No	Female	50-54	High school graduate	=>$75K
True	Yes	No	Yes	33.0	No	No	No	Yes	Yes	Yes	No	Yes	No	Fair	0.0	2.0	No	Female	70-74	College graduate	<$35K
False	Yes	Yes	Yes	28.0	Yes	No	No	No	Yes	Yes	No	Yes	No	Good	0.0	0.0	No	Female	60-64	College graduate	<$75K
False	No	No	Yes	29.0	No	No	No	No	Yes	Yes	No	Yes	No	Good	0.0	0.0	No	Female	75-79	High school graduate	<$75K
True	Yes	Yes	Yes	29.0	Yes	Yes	Yes	No	Yes	Yes	No	Yes	No	Fair	15.0	15.0	No	Female	75-79	High school graduate	<$25K
False	No	Yes	Yes	27.0	No	No	No	Yes	No	No	No	Yes	No	Very-good	4.0	1.0	No	Female	55-59	Some college	=>$75K
False	No	No	Yes	21.0	No	No	No	No	Yes	No	No	Yes	No	Very-good	0.0	0.0	No	Female	45-49	College graduate	=>$75K
False	No	No	Yes	28.0	No	No	No	No	Yes	Yes	No	Yes	No	Very-good	5.0	2.0	No	Female	45-49	College graduate	=>$75K
True	Yes	Yes	Yes	55.0	No	No	No	No	Yes	Yes	No	Yes	No	Fair	0.0	15.0	No	Female	70-74	Some college	<$15K
False	No	No	Yes	22.0	No	No	No	Yes	Yes	Yes	Yes	Yes	No	Excellent	4.0	0.0	No	Female	50-54	College graduate	=>$75K
False	Yes	Yes	Yes	49.0	Yes	Yes	No	No	Yes	Yes	No	Yes	No	Good	15.0	1.0	No	Female	60-64	College graduate	<$50K
False	Yes	No	Yes	28.0	No	No	No	Yes	Yes	Yes	No	Yes	No	Good	0.0	0.0	No	Female	50-54	College graduate	=>$75K
False	No	No	Yes	27.0	Yes	No	No	Yes	Yes	Yes	No	Yes	No	Excellent	0.0	0.0	No	Female	75-79	Some college	<$25K
False	No	No	Yes	27.0	Yes	No	No	Yes	Yes	No	No	Yes	No	Good	0.0	2.0	No	Male	=>80	College graduate	<$50K
False	No	No	Yes	26.0	No	No	No	Yes	Yes	No	No	Yes	No	Very-good	0.0	2.0	No	Male	45-49	College graduate	=>$75K
False	No	Yes	Yes	23.0	No	No	No	No	Yes	Yes	No	Yes	No	Very-good	2.0	1.0	No	Female	=>80	High school graduate	<$20K
False	Yes	Yes	Yes	30.0	No	No	No	Yes	Yes	No	No	Yes	No	Excellent	0.0	0.0	No	Male	50-54	Some college	=>$75K
True	Yes	Yes	Yes	31.0	Yes	No	No	Yes	Yes	Yes	No	Yes	No	Good	4.0	2.0	No	Female	60-64	Some college	<$50K
False	No	No	Yes	34.0	No	No	No	No	Yes	Yes	No	Yes	Yes	Good	0.0	0.0	Yes	Female	45-49	College graduate	<$75K
False	No	Yes	Yes	24.0	Yes	No	No	Yes	Yes	Yes	No	Yes	Yes	Good	7.0	2.0	No	Male	65-69	Some college	<$50K
False	Yes	No	Yes	18.0	Yes	No	No	Yes	No	Yes	No	No	Yes	Poor	30.0	7.0	No	Female	35-39	High school graduate	<$10K
False	No	No	Yes	18.0	Yes	No	No	Yes	Yes	No	No	Yes	No	Very-good	0.0	0.0	No	Female	55-59	Some high school	<$25K
False	No	Yes	Yes	30.0	Yes	No	No	Yes	Yes	Yes	No	Yes	No	Excellent	1.0	0.0	No	Female	45-49	College graduate	<$75K
False	Yes	No	Yes	42.0	No	No	No	No	No	Yes	No	No	No	Good	0.0	2.0	No	Male	55-59	High school graduate	<$75K
True	Yes	Yes	Yes	28.0	Yes	Yes	No	No	No	Yes	No	Yes	No	Fair	0.0	0.0	No	Female	75-79	High school graduate	<$10K
False	Yes	Yes	Yes	31.0	Yes	No	No	Yes	Yes	No	No	Yes	No	Fair	7.0	12.0	Yes	Male	60-64	High school graduate	<$10K
True	Yes	No	Yes	30.0	No	No	No	Yes	Yes	No	No	Yes	No	Good	0.0	0.0	No	Female	65-69	Some college	<$25K
False	No	No	Yes	22.0	Yes	No	No	No	Yes	No	No	Yes	No	Very-good	0.0	0.0	No	Female	25-29	High school graduate	<$35K
False	Yes	Yes	Yes	17.0	Yes	No	Yes	Yes	No	Yes	No	Yes	No	Fair	30.0	0.0	Yes	Female	55-59	High school graduate	<$75K
False	Yes	No	Yes	31.0	No	No	No	No	Yes	Yes	No	Yes	No	Good	0.0	30.0	Yes	Female	75-79	College graduate	<$50K
False	Yes	No	Yes	31.0	No	No	No	Yes	Yes	Yes	No	Yes	No	Good	0.0	0.0	No	Male	55-59	Some college	=>$75K
False	No	No	Yes	22.0	No	No	No	No	Yes	Yes	No	Yes	No	Very-good	15.0	1.0	No	Female	45-49	College graduate	<$75K
False	No	No	Yes	40.0	No	No	No	Yes	Yes	Yes	No	Yes	No	Excellent	0.0	14.0	No	Female	40-44	Some college	=>$75K
False	Yes	Yes	Yes	24.0	Yes	No	No	Yes	No	Yes	No	Yes	Yes	Good	0.0	0.0	No	Male	75-79	Some college	<$25K
False	No	Yes	Yes	30.0	No	No	No	Yes	Yes	Yes	No	Yes	No	Very-good	0.0	0.0	No	Male	65-69	College graduate	=>$75K
False	Yes	No	Yes	33.0	Yes	No	No	Yes	No	Yes	No	Yes	No	Very-good	5.0	0.0	No	Male	65-69	College graduate	=>$75K
False	Yes	No	Yes	28.0	Yes	No	No	Yes	Yes	Yes	No	Yes	No	Fair	5.0	0.0	No	Female	75-79	College graduate	<$25K
False	No	Yes	Yes	24.0	Yes	No	No	Yes	No	Yes	No	Yes	Yes	Fair	10.0	30.0	Yes	Female	50-54	Some college	<$15K
False	No	No	Yes	28.0	No	No	No	Yes	No	Yes	No	Yes	No	Very-good	0.0	0.0	No	Female	45-49	Some college	=>$75K
False	No	Yes	Yes	24.0	No	No	No	Yes	Yes	Yes	No	Yes	No	Excellent	1.0	0.0	No	Female	70-74	College graduate	<$75K
False	No	Yes	Yes	26.0	Yes	No	No	No	No	Yes	No	Yes	No	Good	20.0	5.0	Yes	Female	55-59	Some college	<$50K
False	No	Yes	Yes	32.0	Yes	No	No	No	No	Yes	No	Yes	No	Very-good	0.0	0.0	No	Male	60-64	College graduate	=>$75K
True	Yes	No	Yes	38.0	Yes	No	No	No	No	No	No	Yes	No	Poor	15.0	30.0	Yes	Male	55-59	Some college	<$50K
False	Yes	Yes	Yes	33.0	Yes	No	No	No	Yes	Yes	No	Yes	No	Poor	30.0	30.0	Yes	Female	75-79	College graduate	<$50K
True	Yes	Yes	Yes	24.0	Yes	No	No	Yes	Yes	Yes	No	Yes	No	Very-good	0.0	0.0	No	Male	75-79	College graduate	<$75K
True	Yes	Yes	Yes	32.0	No	No	No	Yes	No	No	No	Yes	No	Good	0.0	28.0	Yes	Male	55-59	High school graduate	=>$75K
False	Yes	Yes	Yes	25.0	No	No	No	Yes	Yes	Yes	Yes	Yes	No	Very-good	0.0	0.0	No	Male	70-74	College graduate	=>$75K
False	No	Yes	Yes	30.0	Yes	No	No	No	No	Yes	No	Yes	No	Good	10.0	2.0	No	Male	70-74	College graduate	<$50K
False	No	No	Yes	26.0	No	No	No	Yes	No	No	No	Yes	No	Very-good	0.0	0.0	No	Male	65-69	Some college	=>$75K
False	No	No	Yes	21.0	No	No	No	Yes	No	No	No	Yes	No	Excellent	0.0	0.0	No	Male	=>80	High school graduate	<$50K
True	No	No	Yes	34.0	Yes	No	No	No	No	No	No	Yes	No	Excellent	0.0	0.0	No	Male	45-49	Some college	<$75K
False	Yes	No	Yes	21.0	Yes	No	No	Yes	Yes	No	No	Yes	No	Good	0.0	0.0	No	Male	75-79	High school graduate	=>$75K
False	Yes	No	Yes	36.0	No	No	No	Yes	No	Yes	No	Yes	No	Good	0.0	0.0	No	Female	50-54	Some college	<$50K
False	No	No	Yes	32.0	Yes	No	No	No	No	Yes	No	Yes	No	Very-good	0.0	0.0	No	Male	45-49	Some college	=>$75K
False	Yes	Yes	Yes	24.0	No	No	No	No	Yes	Yes	No	Yes	No	Very-good	0.0	0.0	No	Male	50-54	Some college	<$75K
False	No	No	Yes	23.0	Yes	No	No	No	Yes	No	No	Yes	No	Excellent	0.0	0.0	No	Female	=>80	High school graduate	<$15K
True	Yes	Yes	Yes	26.0	Yes	No	Yes	No	Yes	No	No	Yes	No	Fair	0.0	0.0	No	Female	65-69	College graduate	<$75K
True	Yes	Yes	Yes	23.0	No	No	No	No	Yes	Yes	No	Yes	No	Very-good	0.0	0.0	No	Female	=>80	Some college	<$50K
False	Yes	Yes	Yes	21.0	No	No	No	No	Yes	Yes	No	Yes	No	Poor	5.0	3.0	Yes	Female	=>80	Some high school	<$15K
False	No	Yes	Yes	23.0	No	No	No	Yes	Yes	Yes	No	Yes	No	Very-good	0.0	0.0	No	Male	60-64	College graduate	<$75K
False	No	No	Yes	23.0	No	No	No	Yes	No	Yes	No	Yes	No	Good	0.0	0.0	No	Female	75-79	Some high school	<$20K
False	Yes	Yes	Yes	23.0	Yes	No	Yes	Yes	Yes	Yes	No	Yes	No	Very-good	0.0	0.0	No	Female	60-64	College graduate	<$75K
False	No	No	Yes	27.0	Yes	No	Yes	Yes	No	Yes	No	Yes	No	Good	0.0	30.0	No	Male	60-64	High school graduate	=>$75K
False	Yes	Yes	Yes	23.0	Yes	No	No	Yes	No	Yes	No	Yes	No	Good	2.0	0.0	No	Male	65-69	High school graduate	<$35K
False	No	Yes	Yes	20.0	No	No	No	Yes	No	Yes	No	Yes	No	Good	7.0	30.0	Yes	Female	50-54	Some college	<$10K
False	Yes	Yes	Yes	29.0	No	No	No	Yes	Yes	Yes	No	Yes	No	Good	20.0	15.0	No	Female	55-59	High school graduate	<$25K
False	No	No	Yes	34.0	No	No	No	Yes	Yes	Yes	No	Yes	No	Good	0.0	0.0	No	Female	65-69	High school graduate	<$75K
True	No	Yes	Yes	27.0	No	Yes	No	Yes	Yes	Yes	No	Yes	No	Very-good	0.0	14.0	No	Female	=>80	High school graduate	<$35K
False	Yes	Yes	Yes	28.0	No	No	Yes	Yes	Yes	Yes	No	Yes	No	Very-good	0.0	0.0	No	Male	65-69	College graduate	<$75K
False	No	No	Yes	33.0	Yes	No	No	Yes	Yes	Yes	No	Yes	No	Very-good	0.0	2.0	No	Male	55-59	College graduate	=>$75K
False	No	No	No	24.0	Yes	No	No	No	No	No	No	Yes	Yes	Poor	30.0	30.0	Yes	Male	55-59	College graduate	<$25K
False	Yes	No	Yes	24.0	No	No	No	Yes	Yes	Yes	No	Yes	No	Excellent	0.0	0.0	No	Male	75-79	Some college	=>$75K
False	Yes	No	Yes	36.0	Yes	No	Yes	No	Yes	Yes	No	Yes	No	Good	0.0	2.0	Yes	Female	70-74	Some college	<$25K
True	No	No	Yes	28.0	Yes	No	No	No	No	No	No	Yes	No	Fair	0.0	0.0	Yes	Male	70-74	Some high school	=>$75K
True	Yes	Yes	Yes	16.0	No	No	No	No	No	Yes	No	Yes	No	Good	0.0	0.0	No	Male	65-69	College graduate	=>$75K
True	Yes	Yes	Yes	31.0	Yes	Yes	Yes	Yes	Yes	No	No	Yes	Yes	Fair	0.0	0.0	No	Male	65-69	Some college	=>$75K
True	Yes	Yes	Yes	27.0	No	No	No	No	Yes	Yes	No	Yes	No	Good	0.0	0.0	Yes	Female	70-74	Some college	<$35K
False	No	No	Yes	41.0	No	No	No	No	No	Yes	No	Yes	No	Excellent	0.0	0.0	No	Male	40-44	Some college	=>$75K
False	No	No	Yes	22.0	No	No	No	Yes	No	Yes	No	Yes	Yes	Excellent	3.0	0.0	No	Female	40-44	High school graduate	=>$75K
False	Yes	Yes	Yes	21.0	No	No	No	Yes	Yes	Yes	No	Yes	No	Excellent	0.0	0.0	No	Female	70-74	High school graduate	<$35K
False	Yes	Yes	Yes	34.0	No	No	No	Yes	No	Yes	No	Yes	No	Good	0.0	2.0	No	Male	60-64	Some college	<$35K
True	Yes	Yes	Yes	37.0	No	No	No	Yes	No	Yes	No	Yes	No	Fair	10.0	15.0	Yes	Female	65-69	College graduate	<$35K
False	Yes	Yes	Yes	32.0	Yes	Yes	No	Yes	No	Yes	No	Yes	No	Poor	0.0	30.0	Yes	Male	55-59	Some college	<$75K
False	No	No	Yes	26.0	Yes	No	No	Yes	No	Yes	No	Yes	No	Very-good	0.0	0.0	No	Male	65-69	High school graduate	<$25K
False	Yes	Yes	Yes	39.0	No	No	No	No	No	Yes	No	Yes	Yes	Good	0.0	0.0	No	Female	65-69	College graduate	<$50K
False	No	No	Yes	28.0	No	No	No	Yes	Yes	No	No	Yes	No	Excellent	4.0	0.0	No	Male	35-39	College graduate	<$50K
True	Yes	No	Yes	26.0	No	No	No	No	Yes	No	No	Yes	No	Fair	14.0	2.0	No	Female	65-69	High school graduate	<$50K
False	No	Yes	Yes	20.0	No	No	No	No	No	No	No	Yes	No	Good	0.0	0.0	No	Female	35-39	College graduate	<$20K
False	Yes	Yes	Yes	31.0	No	No	No	No	Yes	Yes	No	Yes	No	Fair	0.0	28.0	No	Male	60-64	Some college	<$75K
False	Yes	Yes	Yes	32.0	No	No	No	Yes	Yes	Yes	No	Yes	No	Very-good	4.0	2.0	No	Female	65-69	High school graduate	<$50K
False	Yes	Yes	Yes	20.0	Yes	No	No	Yes	Yes	Yes	No	Yes	No	Fair	0.0	10.0	Yes	Female	65-69	Some college	<$20K
False	Yes	Yes	Yes	36.0	Yes	No	No	Yes	Yes	No	No	No	No	Fair	0.0	7.0	Yes	Male	50-54	High school graduate	<$20K
True	Yes	Yes	Yes	29.0	Yes	No	No	No	Yes	Yes	No	Yes	No	Very-good	0.0	0.0	No	Male	60-64	Some college	=>$75K
False	Yes	Yes	Yes	31.0	No	No	No	No	Yes	Yes	No	Yes	No	Very-good	0.0	0.0	No	Male	50-54	Some college	=>$75K
False	Yes	Yes	Yes	32.0	No	No	No	No	Yes	Yes	No	Yes	No	Good	0.0	0.0	No	Male	70-74	Some college	<$75K
False	Yes	No	Yes	30.0	No	No	No	Yes	Yes	Yes	No	Yes	No	Good	0.0	3.0	No	Female	55-59	High school graduate	<$75K
True	No	No	Yes	30.0	Yes	No	No	No	No	Yes	No	Yes	No	Very-good	0.0	0.0	Yes	Female	70-74	College graduate	<$75K
False	No	Yes	Yes	22.0	No	No	No	Yes	Yes	Yes	No	Yes	No	Excellent	0.0	0.0	No	Female	65-69	College graduate	<$75K
True	Yes	Yes	Yes	21.0	No	Yes	No	Yes	Yes	No	No	Yes	No	Fair	3.0	0.0	Yes	Female	70-74	High school graduate	<$25K
False	Yes	No	Yes	28.0	Yes	No	Yes	Yes	No	Yes	No	Yes	No	Poor	10.0	10.0	No	Female	=>80	Some college	<$35K
False	Yes	No	Yes	29.0	Yes	No	No	Yes	Yes	Yes	Yes	Yes	No	Good	10.0	25.0	No	Male	70-74	High school graduate	<$35K
False	Yes	Yes	Yes	45.0	Yes	No	Yes	Yes	Yes	Yes	No	Yes	Yes	Poor	5.0	10.0	Yes	Female	50-54	Elementary	<$15K
True	Yes	No	Yes	25.0	No	No	No	Yes	Yes	No	No	Yes	No	Fair	0.0	5.0	Yes	Female	75-79	Some high school	<$10K
False	No	No	Yes	24.0	No	No	No	Yes	Yes	Yes	No	Yes	No	Good	20.0	7.0	No	Male	55-59	College graduate	<$35K
False	No	No	Yes	23.0	No	No	No	Yes	No	Yes	No	Yes	No	Good	0.0	0.0	No	Female	60-64	College graduate	<$50K
False	Yes	No	Yes	26.0	No	No	No	Yes	No	Yes	No	Yes	No	Good	0.0	0.0	No	Female	45-49	Some college	<$75K
False	No	No	Yes	30.0	No	No	No	Yes	No	Yes	No	Yes	No	Very-good	0.0	0.0	No	Female	50-54	College graduate	=>$75K
False	No	No	Yes	25.0	No	No	No	Yes	No	Yes	No	Yes	No	Excellent	0.0	0.0	No	Female	55-59	College graduate	=>$75K
False	No	Yes	Yes	27.0	No	No	No	No	Yes	Yes	No	Yes	No	Very-good	0.0	0.0	No	Female	60-64	Some college	<$25K
False	No	Yes	Yes	25.0	No	No	No	No	Yes	Yes	No	Yes	No	Fair	10.0	0.0	No	Female	=>80	High school graduate	<$25K
False	Yes	No	Yes	24.0	No	No	No	Yes	Yes	Yes	No	Yes	No	Good	0.0	0.0	No	Male	=>80	Some college	<$50K
False	Yes	Yes	Yes	21.0	Yes	No	Yes	Yes	No	No	No	Yes	No	Good	0.0	2.0	Yes	Female	65-69	High school graduate	<$25K
False	Yes	Yes	Yes	31.0	Yes	No	Yes	No	No	Yes	No	Yes	No	Good	3.0	0.0	No	Male	60-64	High school graduate	<$50K
False	No	Yes	Yes	30.0	No	No	No	Yes	Yes	Yes	No	Yes	No	Good	0.0	2.0	No	Female	60-64	High school graduate	=>$75K
False	Yes	Yes	Yes	27.0	No	No	No	No	No	Yes	No	Yes	Yes	Good	7.0	0.0	Yes	Female	50-54	High school graduate	=>$75K
False	Yes	Yes	Yes	25.0	Yes	Yes	Yes	No	No	Yes	No	Yes	No	Poor	0.0	30.0	No	Female	70-74	High school graduate	<$25K
True	No	Yes	Yes	30.0	Yes	No	No	Yes	Yes	No	No	Yes	No	Good	0.0	0.0	No	Female	55-59	College graduate	=>$75K
True	Yes	No	Yes	32.0	No	No	Yes	Yes	No	Yes	No	Yes	Yes	Poor	10.0	15.0	Yes	Female	45-49	Some high school	<$10K
False	Yes	Yes	Yes	24.0	Yes	No	No	Yes	Yes	Yes	No	Yes	No	Fair	3.0	20.0	No	Female	55-59	High school graduate	<$10K
False	No	No	Yes	32.0	No	No	No	Yes	No	No	No	Yes	No	Very-good	0.0	0.0	No	Male	60-64	High school graduate	<$15K
False	No	Yes	Yes	33.0	No	No	No	Yes	Yes	Yes	No	Yes	No	Good	0.0	0.0	No	Male	40-44	High school graduate	<$75K
False	Yes	Yes	Yes	23.0	No	No	No	Yes	Yes	Yes	No	Yes	No	Good	0.0	0.0	No	Female	=>80	Some high school	<$10K
True	Yes	Yes	Yes	27.0	Yes	No	Yes	No	No	No	No	Yes	No	Fair	0.0	14.0	No	Female	60-64	High school graduate	<$25K
True	Yes	Yes	Yes	34.0	No	No	Yes	Yes	No	No	No	Yes	No	Good	7.0	0.0	Yes	Female	=>80	High school graduate	<$35K
True	Yes	Yes	Yes	26.0	Yes	Yes	No	No	Yes	Yes	No	Yes	No	Good	0.0	0.0	Yes	Male	=>80	Some college	<$25K
False	No	No	Yes	22.0	No	No	No	Yes	Yes	Yes	No	Yes	Yes	Very-good	0.0	0.0	No	Female	40-44	College graduate	<$35K
False	No	No	Yes	31.0	Yes	No	No	No	Yes	Yes	No	Yes	No	Very-good	0.0	3.0	No	Female	30-34	Some college	=>$75K
True	Yes	Yes	Yes	23.0	No	Yes	No	No	Yes	Yes	No	Yes	No	Good	0.0	2.0	No	Female	=>80	College graduate	<$75K
True	Yes	Yes	Yes	45.0	No	No	No	No	Yes	No	No	Yes	No	Fair	10.0	15.0	Yes	Female	55-59	Some high school	<$20K
True	Yes	Yes	Yes	37.0	Yes	No	No	No	No	No	No	Yes	No	Poor	0.0	27.0	Yes	Female	50-54	High school graduate	<$10K
False	Yes	No	Yes	27.0	Yes	No	No	Yes	Yes	Yes	No	Yes	Yes	Good	21.0	30.0	Yes	Female	60-64	Some high school	<$15K
True	Yes	Yes	Yes	31.0	Yes	No	Yes	Yes	No	Yes	No	Yes	No	Poor	15.0	30.0	Yes	Male	55-59	High school graduate	<$15K
False	Yes	No	Yes	35.0	No	No	No	No	Yes	Yes	No	Yes	No	Very-good	30.0	30.0	No	Female	50-54	High school graduate	=>$75K
False	Yes	No	Yes	27.0	No	No	No	No	Yes	Yes	No	Yes	No	Good	0.0	0.0	Yes	Female	=>80	High school graduate	<$10K
False	No	No	Yes	31.0	No	No	No	No	Yes	Yes	No	Yes	No	Very-good	0.0	0.0	No	Female	50-54	Some college	=>$75K
False	No	No	Yes	38.0	Yes	No	No	No	No	Yes	No	Yes	No	Excellent	0.0	0.0	No	Male	35-39	Some college	<$50K
False	No	Yes	Yes	23.0	No	No	No	Yes	Yes	Yes	No	Yes	No	Excellent	0.0	0.0	No	Female	70-74	High school graduate	<$50K
False	Yes	Yes	Yes	26.0	Yes	No	No	No	No	Yes	No	Yes	No	Fair	20.0	7.0	No	Male	55-59	Some college	=>$75K
True	Yes	Yes	Yes	25.0	Yes	No	No	No	No	No	No	Yes	No	Fair	3.0	6.0	Yes	Male	75-79	Elementary	<$15K
True	No	No	Yes	43.0	No	No	No	No	Yes	Yes	No	Yes	No	Good	0.0	0.0	Yes	Female	65-69	High school graduate	<$20K
False	No	Yes	Yes	26.0	Yes	No	No	No	No	Yes	No	Yes	No	Good	15.0	0.0	No	Female	75-79	High school graduate	<$25K
False	Yes	No	Yes	33.0	No	No	No	Yes	Yes	Yes	No	Yes	No	Very-good	0.0	0.0	No	Male	50-54	College graduate	<$75K
False	Yes	Yes	Yes	37.0	Yes	No	No	Yes	Yes	Yes	No	Yes	No	Good	0.0	0.0	No	Female	70-74	Elementary	<$15K
False	No	No	Yes	32.0	Yes	No	Yes	Yes	Yes	Yes	No	Yes	No	Very-good	0.0	1.0	No	Male	70-74	Some college	<$50K
False	Yes	Yes	Yes	29.0	Yes	No	Yes	Yes	Yes	Yes	No	Yes	No	Poor	15.0	7.0	No	Male	70-74	Some high school	<$20K
False	No	No	Yes	25.0	Yes	No	No	Yes	Yes	No	No	Yes	No	Very-good	0.0	0.0	No	Male	65-69	College graduate	<$75K
False	No	No	Yes	31.0	Yes	No	No	No	No	Yes	No	Yes	No	Poor	0.0	30.0	Yes	Female	70-74	Some college	<$10K
False	Yes	Yes	Yes	31.0	No	No	No	No	Yes	Yes	No	Yes	No	Good	0.0	0.0	Yes	Female	65-69	High school graduate	<$10K
True	Yes	Yes	Yes	24.0	No	No	No	No	Yes	Yes	No	Yes	No	Good	0.0	0.0	No	Female	60-64	High school graduate	<$50K
False	Yes	No	Yes	23.0	Yes	No	No	Yes	No	Yes	No	Yes	No	Very-good	15.0	5.0	No	Female	45-49	College graduate	<$35K
False	No	Yes	Yes	19.0	Yes	No	No	No	Yes	Yes	No	Yes	No	Excellent	0.0	1.0	No	Female	60-64	College graduate	<$75K
False	Yes	No	Yes	32.0	Yes	Yes	Yes	No	Yes	Yes	No	Yes	Yes	Fair	30.0	21.0	Yes	Male	45-49	Some high school	<$20K
False	No	Yes	Yes	24.0	Yes	No	No	Yes	Yes	No	No	Yes	No	Good	3.0	0.0	No	Female	40-44	High school graduate	<$75K
False	Yes	No	No	32.0	Yes	No	No	No	No	Yes	No	Yes	No	Poor	30.0	30.0	Yes	Female	55-59	Some college	<$75K
False	No	Yes	Yes	21.0	No	No	No	Yes	No	Yes	No	Yes	No	Very-good	5.0	10.0	No	Female	50-54	College graduate	=>$75K
False	No	No	Yes	30.0	Yes	No	Yes	Yes	No	Yes	No	Yes	No	Good	0.0	0.0	No	Male	60-64	Some college	<$50K
False	No	No	Yes	30.0	No	No	No	Yes	Yes	Yes	No	Yes	Yes	Good	14.0	30.0	Yes	Female	55-59	College graduate	<$20K
False	Yes	No	Yes	26.0	No	Yes	No	No	No	No	No	Yes	No	Good	0.0	7.0	No	Female	=>80	High school graduate	<$15K
False	No	No	Yes	18.0	No	No	No	No	Yes	Yes	No	Yes	No	Excellent	0.0	0.0	Yes	Male	60-64	High school graduate	<$50K
False	Yes	Yes	Yes	30.0	Yes	No	Yes	No	No	No	No	Yes	Yes	Fair	29.0	22.0	Yes	Male	60-64	College graduate	<$15K
True	Yes	No	Yes	38.0	Yes	Yes	No	Yes	No	Yes	No	Yes	No	Excellent	0.0	0.0	Yes	Male	65-69	Some high school	<$15K
False	No	Yes	Yes	20.0	Yes	No	No	No	No	Yes	No	Yes	No	Fair	0.0	4.0	No	Female	60-64	Some high school	<$35K
True	Yes	Yes	Yes	42.0	No	No	No	No	No	No	No	Yes	No	Fair	0.0	0.0	No	Male	45-49	Some college	<$20K
False	No	No	Yes	23.0	No	No	No	No	Yes	Yes	No	Yes	No	Good	0.0	0.0	Yes	Female	25-29	High school graduate	<$20K
True	No	Yes	Yes	26.0	Yes	No	No	No	Yes	No	No	Yes	No	Fair	0.0	5.0	Yes	Male	55-59	High school graduate	<$50K
False	Yes	Yes	Yes	29.0	Yes	No	No	No	Yes	Yes	No	Yes	No	Poor	0.0	30.0	Yes	Female	75-79	Some college	<$15K
False	No	No	Yes	27.0	No	No	No	No	No	Yes	No	Yes	Yes	Very-good	0.0	1.0	No	Female	35-39	College graduate	<$75K
False	Yes	Yes	Yes	26.0	Yes	No	No	No	No	Yes	No	No	Yes	Good	30.0	15.0	Yes	Female	45-49	High school graduate	<$20K
True	Yes	Yes	Yes	47.0	Yes	No	Yes	No	No	Yes	No	Yes	No	Poor	20.0	20.0	Yes	Male	70-74	High school graduate	<$15K
False	No	No	Yes	26.0	Yes	No	No	Yes	Yes	Yes	No	Yes	Yes	Very-good	0.0	0.0	No	Male	60-64	Some college	=>$75K
True	Yes	Yes	Yes	25.0	No	Yes	Yes	Yes	Yes	Yes	No	Yes	Yes	Fair	5.0	15.0	Yes	Female	70-74	Some high school	<$10K
False	Yes	No	Yes	31.0	No	No	No	Yes	No	Yes	No	Yes	No	Good	0.0	0.0	No	Male	60-64	High school graduate	<$50K
False	No	No	Yes	32.0	Yes	No	No	Yes	Yes	Yes	No	Yes	No	Excellent	0.0	0.0	No	Male	50-54	College graduate	<$75K
False	No	Yes	Yes	33.0	Yes	No	No	Yes	Yes	Yes	No	Yes	No	Good	0.0	0.0	Yes	Female	60-64	Some college	<$20K
False	Yes	Yes	Yes	24.0	No	No	No	No	No	Yes	No	Yes	No	Fair	0.0	30.0	No	Male	=>80	Some college	<$50K
True	Yes	Yes	Yes	31.0	No	No	No	No	Yes	Yes	No	Yes	No	Good	0.0	0.0	Yes	Female	=>80	Some college	<$15K
True	Yes	Yes	Yes	44.0	Yes	No	No	Yes	Yes	Yes	No	Yes	Yes	Fair	16.0	8.0	No	Female	35-39	Some college	<$15K
False	No	Yes	Yes	32.0	No	No	No	Yes	Yes	Yes	No	Yes	No	Very-good	0.0	0.0	No	Male	45-49	College graduate	<$75K
False	Yes	No	Yes	36.0	No	No	No	No	Yes	Yes	No	No	No	Good	4.0	20.0	No	Female	45-49	High school graduate	<$15K
False	Yes	No	Yes	25.0	No	No	No	Yes	Yes	No	No	Yes	No	Good	0.0	0.0	No	Female	40-44	College graduate	=>$75K
False	No	Yes	Yes	29.0	No	No	No	No	No	No	No	Yes	No	Very-good	0.0	1.0	No	Male	40-44	High school graduate	<$75K
True	Yes	No	Yes	43.0	No	No	No	Yes	No	Yes	No	Yes	No	Fair	0.0	10.0	No	Male	65-69	High school graduate	<$10K
True	Yes	No	Yes	36.0	No	Yes	No	Yes	No	Yes	No	Yes	No	Fair	0.0	2.0	Yes	Female	55-59	High school graduate	<$25K
False	No	Yes	Yes	25.0	Yes	No	No	No	No	Yes	No	Yes	No	Very-good	0.0	0.0	No	Female	45-49	College graduate	=>$75K
True	No	No	Yes	30.0	No	No	No	Yes	Yes	Yes	No	Yes	No	Good	0.0	10.0	No	Female	60-64	College graduate	=>$75K
True	No	Yes	Yes	22.0	No	No	No	Yes	Yes	Yes	No	Yes	No	Good	0.0	0.0	No	Female	=>80	College graduate	<$10K
False	Yes	Yes	Yes	26.0	No	No	No	No	No	Yes	No	Yes	Yes	Poor	25.0	30.0	Yes	Male	50-54	Some college	<$15K
False	Yes	Yes	Yes	36.0	No	No	No	No	Yes	Yes	No	Yes	No	Good	7.0	0.0	No	Female	60-64	Some college	<$25K
False	Yes	Yes	Yes	26.0	Yes	No	Yes	Yes	Yes	Yes	No	Yes	No	Good	0.0	0.0	No	Male	75-79	High school graduate	<$20K
False	Yes	Yes	Yes	24.0	No	No	No	No	No	No	No	Yes	No	Fair	0.0	29.0	Yes	Female	75-79	High school graduate	<$15K
False	Yes	No	Yes	39.0	Yes	No	No	Yes	Yes	No	Yes	Yes	No	Very-good	0.0	0.0	No	Male	55-59	High school graduate	=>$75K
True	Yes	No	Yes	30.0	No	No	No	Yes	No	No	No	Yes	No	Good	0.0	7.0	Yes	Female	65-69	Elementary	<$20K
False	No	No	Yes	24.0	No	No	No	Yes	Yes	Yes	No	Yes	No	Excellent	10.0	0.0	No	Female	55-59	College graduate	<$50K
False	No	No	Yes	26.0	No	No	No	Yes	No	Yes	No	No	No	Excellent	0.0	1.0	No	Male	18-24	High school graduate	<$20K
False	No	Yes	Yes	27.0	Yes	No	No	Yes	Yes	Yes	No	Yes	No	Very-good	0.0	0.0	No	Male	65-69	High school graduate	<$50K
True	Yes	No	Yes	34.0	Yes	Yes	No	No	No	No	No	Yes	No	Fair	3.0	30.0	Yes	Male	65-69	High school graduate	<$25K
False	Yes	No	Yes	43.0	No	No	No	Yes	Yes	Yes	No	Yes	No	Fair	0.0	0.0	No	Female	75-79	High school graduate	<$10K
False	Yes	Yes	Yes	30.0	No	No	No	Yes	Yes	Yes	No	Yes	No	Good	0.0	15.0	Yes	Male	50-54	Some college	<$50K
False	Yes	No	Yes	33.0	No	No	No	Yes	No	Yes	No	Yes	No	Very-good	0.0	0.0	No	Female	65-69	College graduate	=>$75K
False	No	No	Yes	25.0	No	No	No	No	Yes	Yes	No	Yes	Yes	Fair	25.0	30.0	Yes	Female	55-59	College graduate	<$20K
False	Yes	No	Yes	24.0	Yes	No	Yes	Yes	Yes	Yes	No	Yes	No	Fair	5.0	2.0	No	Male	60-64	High school graduate	<$50K
False	No	No	No	20.0	No	No	No	No	Yes	Yes	No	No	No	Good	0.0	0.0	No	Female	35-39	Some college	<$25K
True	Yes	Yes	Yes	40.0	No	No	No	Yes	Yes	Yes	No	Yes	No	Fair	0.0	0.0	Yes	Female	55-59	Some college	<$10K
False	Yes	Yes	Yes	35.0	No	No	Yes	Yes	Yes	Yes	No	Yes	No	Good	0.0	14.0	No	Female	=>80	College graduate	<$35K
False	Yes	No	Yes	22.0	No	No	No	Yes	Yes	Yes	No	Yes	No	Very-good	30.0	0.0	No	Male	=>80	College graduate	<$75K
False	Yes	No	Yes	32.0	No	No	No	No	No	Yes	No	Yes	No	Good	0.0	0.0	No	Female	65-69	College graduate	<$75K
False	No	No	Yes	31.0	No	No	No	No	No	No	No	Yes	No	Good	5.0	10.0	No	Female	55-59	College graduate	<$35K
False	Yes	Yes	Yes	28.0	Yes	No	Yes	No	Yes	Yes	No	Yes	No	Poor	28.0	24.0	Yes	Female	60-64	High school graduate	<$15K
True	Yes	No	Yes	32.0	No	No	No	No	Yes	Yes	No	Yes	No	Good	0.0	0.0	No	Female	65-69	High school graduate	<$20K
True	Yes	Yes	Yes	28.0	No	No	No	No	Yes	Yes	No	Yes	No	Poor	0.0	30.0	Yes	Female	60-64	Some college	<$35K
True	Yes	Yes	Yes	40.0	No	Yes	No	No	Yes	Yes	No	Yes	No	Fair	0.0	0.0	Yes	Female	60-64	High school graduate	<$15K
False	No	No	Yes	23.0	Yes	No	No	Yes	Yes	Yes	No	Yes	No	Very-good	0.0	0.0	No	Female	30-34	College graduate	<$25K
False	Yes	No	Yes	29.0	No	No	No	Yes	No	No	No	Yes	No	Fair	5.0	7.0	Yes	Female	55-59	High school graduate	<$10K
True	Yes	Yes	Yes	34.0	Yes	No	No	No	No	Yes	No	No	No	Fair	2.0	0.0	No	Female	60-64	College graduate	<$50K
False	Yes	No	Yes	30.0	No	No	No	Yes	Yes	No	No	Yes	No	Very-good	0.0	0.0	No	Female	75-79	High school graduate	=>$75K
True	Yes	Yes	Yes	30.0	No	No	Yes	Yes	Yes	Yes	No	Yes	No	Very-good	2.0	2.0	No	Male	65-69	College graduate	<$25K
False	No	Yes	No	26.0	No	No	No	No	Yes	Yes	No	Yes	Yes	Good	0.0	0.0	No	Female	40-44	High school graduate	<$35K
False	No	Yes	Yes	36.0	Yes	No	No	No	No	No	No	Yes	No	Poor	30.0	30.0	Yes	Female	55-59	High school graduate	<$75K
True	Yes	No	Yes	35.0	Yes	No	No	Yes	Yes	Yes	No	Yes	No	Fair	4.0	0.0	Yes	Female	70-74	High school graduate	<$10K
False	No	Yes	Yes	36.0	No	No	No	No	No	Yes	No	No	Yes	Fair	0.0	30.0	No	Male	40-44	Elementary	<$20K
False	Yes	No	Yes	24.0	Yes	No	Yes	No	No	No	Yes	Yes	No	Fair	5.0	30.0	Yes	Male	65-69	College graduate	=>$75K
False	Yes	Yes	Yes	22.0	No	No	Yes	No	Yes	Yes	No	Yes	No	Fair	0.0	0.0	Yes	Female	75-79	College graduate	=>$75K
False	Yes	No	Yes	34.0	No	No	No	Yes	Yes	Yes	No	Yes	No	Fair	2.0	30.0	Yes	Male	70-74	High school graduate	<$20K
False	Yes	Yes	Yes	25.0	No	No	No	No	Yes	No	No	Yes	No	Fair	0.0	3.0	No	Female	65-69	Some high school	<$10K
True	Yes	Yes	Yes	49.0	No	Yes	Yes	No	No	No	No	No	Yes	Good	10.0	15.0	Yes	Female	65-69	Some high school	<$10K
True	Yes	Yes	Yes	28.0	No	No	No	No	Yes	Yes	No	Yes	Yes	Poor	25.0	30.0	Yes	Male	65-69	High school graduate	<$75K
False	No	Yes	Yes	29.0	Yes	No	No	No	No	No	No	No	Yes	Fair	30.0	0.0	No	Female	30-34	Some college	<$25K
True	Yes	Yes	Yes	23.0	Yes	Yes	No	Yes	No	No	Yes	Yes	No	Fair	2.0	6.0	Yes	Male	60-64	High school graduate	<$35K
True	Yes	Yes	Yes	35.0	No	Yes	Yes	No	No	Yes	No	Yes	Yes	Fair	0.0	14.0	Yes	Male	55-59	High school graduate	<$10K
False	Yes	No	Yes	26.0	Yes	No	No	Yes	No	No	No	Yes	No	Good	0.0	0.0	No	Male	=>80	Some high school	<$35K
False	Yes	Yes	Yes	27.0	Yes	No	No	No	Yes	Yes	No	Yes	No	Very-good	0.0	0.0	No	Female	70-74	College graduate	<$50K
False	No	No	Yes	20.0	No	No	No	Yes	Yes	Yes	No	Yes	No	Excellent	0.0	0.0	No	Female	60-64	Elementary	<$75K
False	Yes	Yes	Yes	34.0	Yes	No	No	Yes	Yes	Yes	No	Yes	No	Good	0.0	0.0	No	Male	35-39	Some college	<$50K
True	Yes	No	Yes	43.0	No	No	No	No	No	No	No	Yes	No	Poor	3.0	5.0	Yes	Female	65-69	High school graduate	<$10K
False	Yes	No	Yes	27.0	No	No	No	Yes	Yes	No	No	Yes	No	Very-good	0.0	0.0	No	Female	65-69	High school graduate	<$20K
False	Yes	Yes	Yes	39.0	No	No	No	No	Yes	Yes	No	Yes	No	Fair	0.0	0.0	No	Female	65-69	High school graduate	<$15K
False	Yes	Yes	Yes	36.0	Yes	No	No	Yes	Yes	Yes	No	Yes	Yes	Good	4.0	1.0	No	Male	30-34	High school graduate	<$50K
False	Yes	No	Yes	18.0	No	No	No	Yes	No	Yes	No	Yes	No	Good	7.0	7.0	Yes	Female	75-79	High school graduate	<$50K
False	Yes	No	Yes	39.0	No	No	Yes	Yes	Yes	Yes	No	Yes	No	Very-good	2.0	3.0	No	Female	65-69	College graduate	=>$75K
False	Yes	Yes	Yes	32.0	Yes	No	No	Yes	No	Yes	Yes	Yes	No	Good	6.0	0.0	No	Female	65-69	College graduate	=>$75K
False	No	Yes	Yes	29.0	Yes	No	No	Yes	Yes	Yes	No	Yes	No	Excellent	0.0	0.0	No	Male	60-64	College graduate	=>$75K
False	Yes	Yes	Yes	36.0	Yes	No	No	Yes	Yes	Yes	No	Yes	Yes	Fair	30.0	30.0	Yes	Female	65-69	College graduate	<$75K
False	Yes	Yes	Yes	29.0	Yes	No	No	No	Yes	Yes	No	Yes	No	Good	0.0	0.0	No	Female	55-59	Some college	<$20K
False	No	No	Yes	24.0	Yes	No	No	Yes	Yes	Yes	No	Yes	No	Very-good	30.0	0.0	No	Female	55-59	Some college	=>$75K
False	Yes	No	Yes	32.0	No	No	No	Yes	Yes	No	No	No	No	Good	30.0	30.0	No	Male	40-44	Some college	<$10K
False	No	No	Yes	23.0	No	No	No	Yes	Yes	No	No	Yes	No	Very-good	0.0	0.0	No	Female	18-24	High school graduate	<$15K
False	Yes	No	Yes	24.0	No	No	No	Yes	Yes	Yes	No	Yes	No	Excellent	0.0	0.0	No	Female	40-44	College graduate	=>$75K
False	Yes	No	Yes	17.0	No	Yes	Yes	No	Yes	No	No	Yes	Yes	Excellent	0.0	0.0	No	Female	=>80	Some high school	<$20K
True	Yes	Yes	Yes	26.0	No	No	No	Yes	No	Yes	No	Yes	No	Good	20.0	1.0	No	Female	65-69	Some college	<$35K
False	No	No	Yes	28.0	No	No	No	No	No	No	No	No	No	Fair	2.0	20.0	Yes	Male	45-49	High school graduate	<$10K
False	Yes	No	Yes	21.0	No	No	No	Yes	Yes	Yes	No	Yes	No	Very-good	0.0	3.0	No	Female	50-54	College graduate	=>$75K
False	No	Yes	Yes	29.0	No	No	No	No	Yes	No	No	Yes	No	Very-good	0.0	0.0	No	Female	60-64	High school graduate	<$35K
True	No	Yes	Yes	25.0	Yes	No	Yes	Yes	Yes	Yes	No	Yes	No	Very-good	0.0	7.0	No	Male	65-69	College graduate	<$75K
False	Yes	No	Yes	27.0	Yes	Yes	No	Yes	Yes	Yes	No	Yes	No	Fair	0.0	0.0	No	Female	75-79	Some high school	<$20K
False	Yes	No	Yes	24.0	No	No	No	No	No	Yes	No	Yes	No	Very-good	0.0	0.0	No	Female	=>80	College graduate	<$35K
False	Yes	Yes	Yes	27.0	Yes	No	No	No	Yes	Yes	No	Yes	No	Very-good	0.0	0.0	No	Male	60-64	College graduate	=>$75K
False	Yes	Yes	Yes	28.0	Yes	No	Yes	Yes	Yes	Yes	No	Yes	No	Very-good	0.0	0.0	No	Male	65-69	High school graduate	<$50K
False	Yes	Yes	Yes	30.0	Yes	No	Yes	Yes	Yes	Yes	No	Yes	No	Very-good	5.0	3.0	No	Female	70-74	Some college	<$20K
False	No	Yes	Yes	32.0	Yes	No	No	Yes	Yes	Yes	No	Yes	Yes	Poor	25.0	30.0	Yes	Female	65-69	High school graduate	<$20K
True	No	No	Yes	39.0	Yes	No	No	No	No	Yes	No	No	Yes	Good	5.0	0.0	No	Female	60-64	Some college	<$20K
False	No	Yes	Yes	27.0	No	No	No	Yes	Yes	Yes	No	Yes	No	Very-good	1.0	0.0	No	Female	55-59	College graduate	<$50K
True	No	No	Yes	31.0	Yes	No	No	Yes	Yes	Yes	Yes	Yes	No	Very-good	0.0	0.0	No	Female	65-69	College graduate	=>$75K
True	Yes	No	Yes	36.0	No	No	No	No	Yes	Yes	No	Yes	No	Fair	3.0	30.0	No	Female	55-59	High school graduate	<$20K
True	Yes	Yes	Yes	33.0	No	Yes	No	No	No	No	No	Yes	No	Good	0.0	3.0	Yes	Male	65-69	Some college	=>$75K
False	Yes	Yes	Yes	35.0	No	No	No	Yes	Yes	Yes	No	Yes	No	Good	0.0	14.0	No	Female	70-74	High school graduate	<$35K
True	Yes	No	Yes	24.0	No	No	No	Yes	No	No	No	Yes	No	Good	5.0	30.0	Yes	Male	70-74	Some college	<$25K
False	Yes	Yes	Yes	18.0	No	No	No	Yes	Yes	No	No	Yes	No	Fair	0.0	0.0	No	Female	70-74	Some college	<$25K
True	Yes	No	Yes	24.0	No	No	No	No	Yes	Yes	No	Yes	No	Fair	0.0	0.0	No	Female	60-64	Some high school	<$35K
False	Yes	No	Yes	28.0	No	No	No	No	No	Yes	No	Yes	No	Very-good	0.0	1.0	No	Female	70-74	Some college	<$50K
False	No	No	Yes	23.0	No	No	No	Yes	Yes	Yes	No	Yes	No	Very-good	0.0	0.0	No	Female	75-79	College graduate	<$50K
False	Yes	No	Yes	27.0	Yes	No	No	Yes	No	Yes	No	Yes	No	Very-good	0.0	0.0	No	Female	65-69	Some high school	<$15K
False	No	No	Yes	42.0	Yes	No	No	No	Yes	No	No	Yes	Yes	Poor	4.0	30.0	Yes	Female	55-59	Some college	<$15K
False	Yes	Yes	Yes	30.0	No	No	No	No	No	No	No	Yes	No	Fair	5.0	5.0	No	Female	60-64	Some college	<$50K
False	Yes	Yes	Yes	33.0	No	No	No	Yes	No	Yes	No	Yes	No	Fair	10.0	30.0	Yes	Male	35-39	Some college	<$35K
False	No	No	Yes	23.0	Yes	No	No	Yes	Yes	Yes	No	Yes	No	Very-good	0.0	0.0	No	Male	65-69	College graduate	=>$75K
False	No	Yes	Yes	29.0	Yes	No	No	No	No	Yes	No	Yes	Yes	Fair	30.0	30.0	No	Male	40-44	Some college	<$35K
False	Yes	Yes	Yes	31.0	Yes	No	No	No	No	No	No	Yes	No	Very-good	2.0	0.0	No	Male	55-59	High school graduate	<$75K
False	Yes	Yes	No	33.0	No	No	No	Yes	Yes	Yes	No	No	Yes	Fair	11.0	20.0	Yes	Female	50-54	High school graduate	<$10K
True	Yes	Yes	Yes	40.0	Yes	No	No	Yes	Yes	Yes	No	Yes	Yes	Good	0.0	0.0	No	Female	65-69	Some college	<$25K
False	No	No	Yes	27.0	Yes	No	No	Yes	No	Yes	No	Yes	No	Very-good	0.0	0.0	No	Female	70-74	High school graduate	<$20K
False	No	No	Yes	27.0	No	No	No	Yes	No	Yes	No	Yes	No	Excellent	0.0	0.0	No	Female	40-44	College graduate	<$50K
False	Yes	No	Yes	19.0	No	No	No	No	Yes	Yes	No	Yes	Yes	Fair	10.0	7.0	No	Female	50-54	College graduate	<$25K
False	No	Yes	Yes	26.0	No	No	No	Yes	Yes	Yes	No	Yes	No	Very-good	4.0	2.0	No	Female	25-29	College graduate	=>$75K
False	Yes	No	Yes	32.0	No	No	No	Yes	No	No	No	Yes	No	Very-good	0.0	0.0	No	Female	60-64	College graduate	=>$75K
False	No	No	Yes	23.0	Yes	No	No	Yes	Yes	No	No	Yes	No	Very-good	0.0	0.0	No	Female	75-79	Some college	<$35K
True	No	Yes	Yes	42.0	Yes	Yes	No	No	No	No	No	Yes	Yes	Poor	7.0	30.0	Yes	Female	55-59	Some high school	<$20K
False	Yes	Yes	Yes	21.0	No	No	No	Yes	No	Yes	No	Yes	No	Very-good	0.0	3.0	No	Male	65-69	College graduate	<$75K
False	No	No	Yes	27.0	No	No	No	Yes	No	No	No	No	No	Excellent	30.0	0.0	No	Female	35-39	High school graduate	<$75K
False	No	Yes	Yes	30.0	No	Yes	No	No	No	No	No	Yes	No	Fair	0.0	30.0	Yes	Female	60-64	High school graduate	<$35K
False	No	No	Yes	31.0	Yes	No	No	No	Yes	Yes	No	Yes	No	Good	0.0	7.0	No	Male	25-29	High school graduate	<$20K
False	No	Yes	Yes	23.0	Yes	No	No	No	No	Yes	No	Yes	No	Very-good	1.0	7.0	No	Male	65-69	Some college	<$75K
False	Yes	No	Yes	28.0	No	No	No	No	Yes	Yes	No	Yes	Yes	Good	10.0	0.0	No	Female	60-64	High school graduate	<$25K
False	Yes	No	Yes	18.0	Yes	No	No	Yes	Yes	Yes	No	Yes	No	Good	0.0	0.0	No	Female	70-74	Some college	<$20K
False	Yes	Yes	Yes	31.0	No	No	No	Yes	Yes	Yes	No	Yes	No	Good	0.0	7.0	Yes	Female	75-79	Some college	<$25K
False	Yes	Yes	Yes	32.0	Yes	No	No	No	No	Yes	No	Yes	No	Good	0.0	25.0	Yes	Male	=>80	College graduate	=>$75K
False	No	No	Yes	22.0	Yes	No	Yes	Yes	Yes	Yes	No	Yes	No	Good	0.0	0.0	No	Male	50-54	High school graduate	=>$75K
False	No	No	Yes	29.0	Yes	No	No	No	No	No	No	Yes	No	Very-good	0.0	0.0	No	Female	60-64	Some college	<$25K
False	Yes	Yes	Yes	37.0	No	No	No	No	Yes	No	No	Yes	No	Fair	15.0	8.0	Yes	Female	60-64	Elementary	<$10K
False	No	Yes	Yes	20.0	No	No	No	Yes	No	Yes	No	Yes	No	Very-good	0.0	0.0	No	Female	60-64	College graduate	<$75K
False	No	No	Yes	26.0	Yes	Yes	No	Yes	Yes	Yes	No	Yes	No	Excellent	0.0	0.0	No	Female	60-64	Some college	<$50K
True	Yes	Yes	Yes	24.0	Yes	No	No	Yes	Yes	Yes	No	Yes	No	Very-good	0.0	0.0	No	Female	65-69	College graduate	<$50K
False	No	Yes	Yes	29.0	No	No	No	Yes	No	Yes	Yes	Yes	No	Excellent	0.0	0.0	No	Female	70-74	College graduate	<$75K
True	Yes	Yes	Yes	29.0	Yes	No	Yes	No	No	Yes	No	Yes	No	Fair	0.0	0.0	Yes	Male	75-79	Some college	<$75K
True	Yes	No	Yes	34.0	Yes	No	Yes	Yes	Yes	Yes	No	Yes	No	Very-good	0.0	0.0	No	Female	65-69	High school graduate	<$25K
False	No	Yes	Yes	35.0	Yes	No	No	No	Yes	Yes	No	Yes	No	Fair	5.0	10.0	No	Male	55-59	High school graduate	<$75K
False	Yes	Yes	Yes	25.0	No	No	No	No	No	Yes	No	Yes	No	Very-good	0.0	0.0	No	Female	65-69	College graduate	<$75K
False	Yes	No	Yes	31.0	No	No	No	Yes	Yes	Yes	No	Yes	No	Fair	0.0	30.0	No	Male	65-69	College graduate	<$75K
False	No	No	Yes	20.0	No	No	No	No	Yes	Yes	No	Yes	No	Good	3.0	3.0	No	Female	45-49	College graduate	=>$75K
True	Yes	No	Yes	33.0	No	No	Yes	Yes	No	Yes	No	Yes	Yes	Good	0.0	10.0	Yes	Male	75-79	College graduate	<$15K
False	Yes	Yes	Yes	25.0	Yes	No	No	No	Yes	Yes	Yes	Yes	No	Poor	20.0	30.0	Yes	Female	60-64	High school graduate	<$75K
True	Yes	No	Yes	24.0	No	No	No	No	Yes	Yes	No	Yes	No	Fair	0.0	15.0	Yes	Female	55-59	Some college	<$35K
False	Yes	Yes	Yes	28.0	Yes	No	No	Yes	No	Yes	No	Yes	No	Very-good	0.0	0.0	No	Female	75-79	High school graduate	<$20K
True	Yes	Yes	Yes	39.0	No	No	No	Yes	No	No	No	Yes	Yes	Good	0.0	3.0	Yes	Female	60-64	High school graduate	<$15K
False	Yes	Yes	Yes	23.0	Yes	Yes	No	Yes	Yes	Yes	No	Yes	No	Fair	0.0	0.0	Yes	Female	=>80	High school graduate	<$15K
False	Yes	No	Yes	23.0	No	No	No	Yes	No	Yes	No	No	Yes	Very-good	2.0	0.0	Yes	Female	55-59	High school graduate	<$25K
True	Yes	Yes	Yes	36.0	Yes	No	Yes	No	Yes	Yes	No	Yes	No	Fair	0.0	0.0	Yes	Male	75-79	College graduate	<$50K
True	Yes	No	Yes	24.0	Yes	No	Yes	Yes	No	No	No	Yes	No	Very-good	0.0	0.0	No	Male	65-69	College graduate	=>$75K
True	Yes	Yes	Yes	28.0	No	No	No	No	No	No	No	Yes	No	Good	0.0	0.0	No	Female	70-74	High school graduate	<$75K
False	No	No	Yes	23.0	No	No	No	Yes	Yes	Yes	No	Yes	No	Very-good	0.0	2.0	No	Female	=>80	College graduate	<$20K
False	No	No	No	21.0	No	No	No	Yes	No	Yes	Yes	Yes	No	Excellent	0.0	0.0	No	Female	65-69	College graduate	=>$75K
False	Yes	Yes	Yes	23.0	Yes	No	No	No	Yes	Yes	Yes	Yes	No	Good	0.0	0.0	Yes	Female	75-79	High school graduate	<$50K
True	Yes	Yes	Yes	30.0	No	No	No	No	Yes	Yes	No	Yes	No	Very-good	0.0	0.0	No	Female	75-79	Some college	<$20K
False	Yes	Yes	Yes	35.0	No	No	No	Yes	No	Yes	No	Yes	No	Fair	2.0	5.0	Yes	Female	60-64	High school graduate	<$50K
True	No	Yes	Yes	30.0	No	No	No	Yes	No	Yes	No	Yes	No	Very-good	0.0	0.0	No	Male	70-74	High school graduate	=>$75K
False	Yes	No	Yes	24.0	Yes	No	No	Yes	Yes	Yes	No	Yes	No	Good	14.0	0.0	No	Female	45-49	College graduate	<$75K
False	No	Yes	Yes	29.0	Yes	No	No	No	Yes	No	No	Yes	No	Poor	25.0	0.0	No	Male	65-69	Some high school	<$25K
False	No	Yes	Yes	21.0	Yes	No	No	Yes	Yes	Yes	No	Yes	No	Very-good	0.0	0.0	No	Male	=>80	College graduate	=>$75K
False	Yes	Yes	Yes	22.0	Yes	No	No	Yes	No	Yes	No	Yes	No	Excellent	0.0	0.0	No	Female	65-69	High school graduate	<$35K
True	No	No	Yes	33.0	Yes	No	No	No	Yes	Yes	No	Yes	No	Very-good	0.0	0.0	Yes	Female	75-79	College graduate	<$35K
True	Yes	Yes	Yes	27.0	Yes	No	No	No	No	No	No	Yes	No	Fair	15.0	10.0	Yes	Male	60-64	High school graduate	<$50K
False	No	No	Yes	23.0	Yes	No	No	Yes	No	Yes	No	Yes	Yes	Good	0.0	10.0	Yes	Female	=>80	High school graduate	<$50K
False	Yes	Yes	Yes	25.0	No	No	No	Yes	Yes	Yes	No	Yes	No	Excellent	0.0	0.0	No	Male	50-54	College graduate	=>$75K
False	Yes	No	Yes	25.0	No	Yes	No	Yes	No	No	No	Yes	No	Good	0.0	5.0	Yes	Female	70-74	Some college	<$35K
True	Yes	Yes	Yes	27.0	No	No	Yes	Yes	Yes	Yes	No	Yes	No	Good	0.0	0.0	No	Male	70-74	College graduate	=>$75K
True	Yes	No	Yes	30.0	Yes	No	No	Yes	No	No	No	Yes	No	Good	30.0	0.0	No	Male	65-69	High school graduate	<$50K
False	Yes	No	Yes	47.0	Yes	No	No	Yes	Yes	Yes	No	Yes	No	Good	7.0	2.0	No	Male	35-39	High school graduate	=>$75K
True	No	No	Yes	26.0	No	No	No	Yes	Yes	Yes	No	No	No	Very-good	0.0	0.0	No	Female	60-64	Some college	=>$75K
False	Yes	Yes	Yes	35.0	No	No	No	Yes	Yes	Yes	No	Yes	No	Poor	0.0	30.0	Yes	Female	70-74	High school graduate	<$35K
False	No	No	Yes	22.0	No	No	No	Yes	No	No	No	Yes	No	Very-good	0.0	0.0	No	Female	=>80	College graduate	<$25K
False	Yes	No	Yes	43.0	No	No	No	No	Yes	No	No	Yes	No	Poor	15.0	30.0	Yes	Female	65-69	College graduate	=>$75K
False	Yes	No	Yes	29.0	No	No	No	Yes	Yes	Yes	No	Yes	No	Very-good	0.0	2.0	No	Female	60-64	High school graduate	=>$75K
False	No	No	Yes	36.0	Yes	No	No	Yes	No	No	No	Yes	No	Good	0.0	0.0	No	Male	55-59	Some college	<$35K
False	No	No	Yes	26.0	No	No	No	Yes	Yes	Yes	No	Yes	No	Excellent	0.0	0.0	No	Female	55-59	Some college	<$25K
True	Yes	Yes	Yes	26.0	No	No	No	Yes	Yes	Yes	No	No	No	Very-good	2.0	0.0	No	Female	60-64	High school graduate	<$25K
False	Yes	No	Yes	28.0	No	No	Yes	Yes	Yes	Yes	No	Yes	No	Poor	30.0	30.0	Yes	Female	60-64	High school graduate	<$10K
True	Yes	Yes	Yes	36.0	Yes	No	No	Yes	No	Yes	No	Yes	No	Good	0.0	7.0	No	Male	=>80	High school graduate	<$75K
False	No	No	Yes	25.0	Yes	No	Yes	No	Yes	No	No	Yes	No	Poor	15.0	20.0	Yes	Male	=>80	Some college	<$50K
True	Yes	Yes	Yes	35.0	Yes	No	Yes	No	Yes	Yes	No	Yes	No	Fair	30.0	0.0	No	Male	60-64	Some college	<$75K
True	Yes	Yes	Yes	32.0	Yes	No	Yes	Yes	Yes	Yes	No	Yes	No	Good	30.0	10.0	Yes	Female	70-74	College graduate	=>$75K
False	Yes	No	Yes	36.0	No	No	No	Yes	No	Yes	No	Yes	No	Good	0.0	2.0	Yes	Female	50-54	High school graduate	<$25K
False	Yes	Yes	Yes	30.0	Yes	No	No	Yes	Yes	Yes	No	Yes	No	Very-good	0.0	0.0	No	Male	55-59	Some college	<$75K
False	Yes	No	Yes	31.0	No	No	No	No	No	Yes	No	Yes	No	Poor	0.0	30.0	Yes	Male	70-74	College graduate	=>$75K
False	No	Yes	Yes	31.0	No	No	Yes	Yes	Yes	Yes	No	Yes	No	Good	0.0	0.0	No	Male	50-54	College graduate	=>$75K
False	No	No	Yes	25.0	No	No	No	No	No	Yes	No	Yes	No	Very-good	0.0	0.0	No	Female	55-59	Some college	=>$75K
False	No	No	Yes	27.0	No	No	No	Yes	Yes	Yes	No	Yes	No	Good	0.0	0.0	No	Female	70-74	Some college	<$35K
False	No	Yes	Yes	32.0	Yes	No	No	Yes	Yes	Yes	No	Yes	Yes	Very-good	10.0	0.0	No	Female	25-29	Some college	<$15K
False	No	No	Yes	42.0	No	No	No	No	Yes	No	No	Yes	No	Good	0.0	30.0	Yes	Female	50-54	College graduate	<$75K
False	Yes	Yes	Yes	26.0	Yes	No	No	Yes	Yes	Yes	No	Yes	No	Good	0.0	0.0	No	Female	55-59	College graduate	=>$75K
False	Yes	Yes	Yes	24.0	No	No	Yes	Yes	Yes	Yes	No	Yes	No	Very-good	0.0	0.0	No	Female	65-69	Some college	<$50K
False	Yes	No	Yes	30.0	Yes	No	No	Yes	Yes	Yes	No	Yes	No	Very-good	0.0	0.0	Yes	Male	70-74	College graduate	=>$75K
False	Yes	No	Yes	29.0	Yes	No	No	Yes	Yes	No	No	Yes	No	Good	0.0	0.0	No	Female	70-74	High school graduate	<$15K
False	No	No	No	24.0	No	No	No	Yes	Yes	Yes	No	Yes	No	Excellent	0.0	0.0	No	Female	=>80	High school graduate	=>$75K
False	Yes	Yes	Yes	25.0	Yes	No	No	Yes	Yes	Yes	No	Yes	No	Good	0.0	2.0	No	Male	60-64	High school graduate	<$10K
True	Yes	Yes	Yes	42.0	No	No	Yes	Yes	Yes	No	No	Yes	Yes	Poor	30.0	20.0	Yes	Female	60-64	Never attended school or only kindergarten	<$10K
False	Yes	Yes	Yes	32.0	No	No	No	No	No	Yes	No	Yes	No	Good	30.0	10.0	Yes	Female	75-79	Some college	<$50K
False	No	No	Yes	19.0	No	No	No	Yes	Yes	Yes	No	Yes	No	Excellent	0.0	0.0	No	Female	75-79	Some college	<$50K
True	Yes	Yes	Yes	43.0	No	No	No	No	No	No	No	Yes	Yes	Poor	10.0	15.0	Yes	Female	50-54	High school graduate	<$10K
True	Yes	No	Yes	29.0	Yes	Yes	Yes	Yes	No	No	No	Yes	No	Fair	0.0	30.0	Yes	Female	65-69	Some high school	<$10K
True	Yes	Yes	Yes	30.0	No	No	No	Yes	Yes	Yes	No	Yes	No	Fair	15.0	12.0	Yes	Female	65-69	High school graduate	<$20K
True	Yes	No	Yes	25.0	No	No	No	Yes	Yes	No	No	Yes	No	Good	0.0	0.0	No	Female	60-64	High school graduate	<$75K
True	Yes	Yes	Yes	30.0	Yes	No	No	No	No	No	No	Yes	No	Good	0.0	0.0	Yes	Male	65-69	Elementary	<$15K
False	Yes	Yes	Yes	32.0	No	No	No	Yes	Yes	Yes	No	Yes	No	Good	0.0	0.0	No	Female	70-74	College graduate	<$75K
False	Yes	Yes	Yes	26.0	No	No	No	No	No	Yes	No	Yes	No	Fair	5.0	9.0	Yes	Female	=>80	High school graduate	<$20K
False	Yes	No	Yes	29.0	No	No	No	Yes	No	Yes	No	Yes	No	Very-good	0.0	0.0	No	Female	60-64	College graduate	<$75K
True	No	No	Yes	22.0	Yes	No	No	No	Yes	Yes	No	Yes	No	Good	0.0	0.0	No	Male	=>80	High school graduate	<$35K
False	No	No	Yes	32.0	No	No	No	No	Yes	Yes	No	Yes	No	Good	0.0	0.0	No	Female	50-54	Some college	=>$75K
True	Yes	Yes	Yes	32.0	No	No	No	Yes	Yes	Yes	No	Yes	No	Good	30.0	3.0	Yes	Female	60-64	Some college	<$25K
True	Yes	Yes	Yes	36.0	Yes	No	No	Yes	No	No	No	Yes	No	Good	0.0	0.0	Yes	Female	65-69	High school graduate	<$15K
True	No	No	Yes	29.0	No	No	No	Yes	Yes	Yes	No	Yes	No	Good	0.0	0.0	No	Female	55-59	College graduate	=>$75K
False	No	Yes	Yes	29.0	Yes	No	No	Yes	No	Yes	No	Yes	No	Very-good	0.0	0.0	No	Female	65-69	College graduate	<$50K
False	No	No	Yes	31.0	No	No	No	Yes	Yes	Yes	No	Yes	No	Good	1.0	2.0	No	Female	30-34	High school graduate	<$35K
False	Yes	No	Yes	26.0	No	No	No	Yes	No	Yes	No	Yes	No	Good	1.0	0.0	No	Female	70-74	High school graduate	<$25K
False	No	No	Yes	30.0	No	No	No	Yes	No	Yes	No	Yes	No	Very-good	0.0	3.0	No	Female	60-64	College graduate	<$50K
False	No	No	Yes	30.0	Yes	No	No	Yes	Yes	Yes	No	Yes	No	Very-good	0.0	0.0	No	Male	45-49	High school graduate	<$75K
False	No	No	Yes	26.0	Yes	No	No	Yes	Yes	Yes	No	Yes	No	Excellent	0.0	0.0	No	Male	60-64	Some college	=>$75K
False	No	Yes	Yes	23.0	Yes	No	No	Yes	Yes	Yes	No	Yes	No	Very-good	0.0	2.0	No	Female	40-44	High school graduate	=>$75K
False	Yes	Yes	Yes	39.0	No	No	No	Yes	Yes	Yes	No	Yes	No	Very-good	0.0	0.0	No	Female	=>80	College graduate	<$35K
False	No	Yes	Yes	25.0	No	No	No	Yes	No	No	No	Yes	No	Fair	0.0	30.0	No	Female	=>80	Some college	<$15K
False	Yes	Yes	Yes	28.0	No	No	No	No	No	No	No	Yes	No	Very-good	2.0	1.0	No	Female	55-59	Some college	<$50K
True	No	No	Yes	20.0	Yes	No	Yes	No	No	No	No	Yes	No	Poor	0.0	30.0	Yes	Male	=>80	Some high school	<$20K
True	No	Yes	Yes	29.0	Yes	No	No	Yes	Yes	Yes	No	Yes	No	Good	0.0	1.0	Yes	Female	70-74	Some college	<$50K
False	No	No	Yes	42.0	Yes	No	No	Yes	No	Yes	No	Yes	No	Good	30.0	0.0	No	Female	25-29	Some high school	<$15K
False	Yes	Yes	Yes	31.0	Yes	No	No	No	No	Yes	No	Yes	No	Very-good	0.0	0.0	No	Female	60-64	College graduate	=>$75K
False	No	No	Yes	27.0	Yes	No	No	Yes	No	Yes	No	Yes	No	Good	0.0	0.0	No	Male	65-69	College graduate	=>$75K
False	No	No	Yes	24.0	No	No	No	Yes	Yes	Yes	No	Yes	No	Very-good	0.0	0.0	No	Female	45-49	College graduate	=>$75K
False	Yes	No	Yes	39.0	Yes	No	No	No	Yes	Yes	No	Yes	No	Poor	2.0	30.0	Yes	Female	65-69	Some college	<$50K
False	No	Yes	Yes	32.0	No	No	No	Yes	Yes	Yes	No	Yes	No	Good	0.0	0.0	No	Male	60-64	College graduate	=>$75K
False	No	Yes	Yes	38.0	Yes	No	No	No	No	No	No	Yes	No	Good	30.0	0.0	No	Female	70-74	Some college	<$25K
True	No	Yes	Yes	27.0	No	No	No	Yes	No	Yes	No	Yes	Yes	Excellent	3.0	0.0	No	Female	75-79	High school graduate	<$25K
False	Yes	No	Yes	33.0	Yes	No	No	Yes	Yes	Yes	No	Yes	No	Good	0.0	0.0	No	Female	50-54	Some college	<$50K
True	Yes	No	Yes	29.0	Yes	No	No	Yes	No	Yes	No	Yes	No	Very-good	0.0	0.0	No	Male	70-74	High school graduate	<$20K
False	Yes	Yes	Yes	27.0	No	No	No	No	No	Yes	No	Yes	No	Good	0.0	30.0	Yes	Female	=>80	Some high school	<$15K
False	Yes	No	Yes	27.0	Yes	No	No	No	No	Yes	No	Yes	No	Very-good	0.0	0.0	No	Female	60-64	Some college	<$50K
True	No	No	Yes	34.0	No	No	No	Yes	Yes	Yes	No	Yes	No	Good	0.0	2.0	No	Female	60-64	College graduate	=>$75K
False	Yes	Yes	Yes	22.0	No	No	No	Yes	Yes	No	No	Yes	Yes	Fair	0.0	4.0	No	Female	70-74	Some high school	<$15K
False	No	No	No	20.0	Yes	No	No	No	Yes	Yes	No	Yes	No	Good	0.0	0.0	No	Female	50-54	High school graduate	<$15K
False	Yes	No	Yes	26.0	No	No	No	No	Yes	Yes	No	Yes	No	Very-good	0.0	0.0	No	Female	70-74	Some college	<$50K
False	No	No	Yes	25.0	Yes	No	No	Yes	Yes	No	No	Yes	No	Excellent	0.0	0.0	Yes	Male	=>80	College graduate	=>$75K
False	Yes	No	Yes	29.0	No	Yes	Yes	Yes	Yes	Yes	No	Yes	No	Poor	0.0	30.0	Yes	Female	=>80	Some high school	<$15K
False	No	Yes	Yes	39.0	Yes	No	No	No	No	Yes	Yes	Yes	No	Good	1.0	0.0	Yes	Female	70-74	College graduate	<$35K
False	Yes	Yes	Yes	24.0	Yes	No	No	Yes	Yes	Yes	No	Yes	Yes	Fair	30.0	15.0	Yes	Female	50-54	College graduate	<$15K
False	Yes	Yes	Yes	33.0	Yes	No	No	Yes	No	Yes	No	Yes	No	Poor	0.0	30.0	Yes	Female	=>80	College graduate	<$35K
False	Yes	Yes	Yes	25.0	No	No	No	No	Yes	No	No	Yes	No	Very-good	0.0	0.0	No	Female	=>80	High school graduate	<$20K
True	Yes	No	Yes	27.0	No	Yes	Yes	No	Yes	Yes	No	Yes	No	Poor	30.0	30.0	Yes	Female	75-79	Some college	<$50K
False	Yes	Yes	Yes	30.0	No	No	Yes	Yes	Yes	Yes	No	Yes	No	Good	7.0	0.0	Yes	Female	75-79	High school graduate	<$25K
False	No	No	Yes	26.0	No	No	No	Yes	Yes	Yes	No	Yes	No	Very-good	0.0	0.0	No	Female	55-59	College graduate	=>$75K
False	No	No	Yes	34.0	No	No	No	Yes	Yes	Yes	No	Yes	No	Good	0.0	1.0	No	Female	35-39	College graduate	=>$75K
False	Yes	No	Yes	32.0	Yes	No	No	Yes	No	No	No	Yes	No	Very-good	0.0	6.0	Yes	Female	60-64	High school graduate	=>$75K
False	No	Yes	Yes	30.0	No	No	No	Yes	Yes	Yes	No	Yes	No	Very-good	0.0	0.0	No	Female	50-54	College graduate	=>$75K
True	Yes	Yes	Yes	28.0	No	Yes	Yes	Yes	Yes	Yes	No	Yes	No	Good	10.0	0.0	Yes	Female	=>80	Some college	<$50K
False	No	No	No	32.0	No	No	No	Yes	Yes	Yes	No	Yes	Yes	Very-good	30.0	0.0	No	Female	25-29	Some college	<$10K
False	No	No	Yes	45.0	No	No	No	Yes	Yes	Yes	No	Yes	No	Excellent	0.0	0.0	No	Female	30-34	College graduate	<$50K
False	Yes	Yes	Yes	31.0	No	No	No	Yes	Yes	Yes	No	Yes	No	Very-good	0.0	0.0	No	Male	=>80	High school graduate	<$50K
False	No	No	Yes	41.0	No	No	No	Yes	Yes	Yes	No	Yes	No	Good	0.0	0.0	No	Female	70-74	College graduate	=>$75K
False	No	No	Yes	31.0	No	No	No	Yes	No	Yes	No	Yes	No	Fair	0.0	30.0	Yes	Female	55-59	College graduate	=>$75K
True	Yes	Yes	Yes	32.0	Yes	No	No	No	No	No	No	Yes	No	Poor	30.0	30.0	Yes	Male	70-74	Elementary	<$20K
False	Yes	No	Yes	27.0	No	No	No	Yes	No	Yes	No	Yes	No	Good	0.0	2.0	No	Male	65-69	Some college	<$50K
True	Yes	No	Yes	24.0	No	No	No	Yes	No	Yes	No	Yes	No	Good	0.0	0.0	No	Female	70-74	Some college	<$35K
True	Yes	Yes	Yes	37.0	No	Yes	Yes	Yes	Yes	No	No	Yes	Yes	Good	0.0	0.0	Yes	Female	55-59	High school graduate	<$20K
False	No	No	Yes	27.0	No	No	No	No	Yes	No	No	Yes	No	Good	0.0	0.0	No	Female	30-34	Some high school	<$25K
False	Yes	Yes	Yes	32.0	No	No	No	No	No	No	No	Yes	No	Good	0.0	10.0	No	Female	60-64	High school graduate	<$25K
False	No	No	Yes	26.0	No	No	No	Yes	Yes	No	No	Yes	No	Excellent	0.0	0.0	No	Male	50-54	High school graduate	<$75K
False	Yes	No	Yes	38.0	No	No	No	Yes	Yes	Yes	No	Yes	No	Good	0.0	0.0	Yes	Female	70-74	Some high school	<$20K
False	Yes	Yes	Yes	33.0	No	No	No	Yes	No	Yes	No	Yes	No	Excellent	0.0	0.0	No	Female	55-59	Some college	=>$75K
False	Yes	No	Yes	23.0	Yes	No	No	No	No	No	Yes	Yes	No	Very-good	20.0	0.0	No	Male	60-64	Never attended school or only kindergarten	<$50K
False	Yes	No	Yes	32.0	No	No	No	No	No	Yes	No	Yes	No	Good	0.0	1.0	No	Male	40-44	College graduate	=>$75K
False	Yes	Yes	Yes	25.0	Yes	No	No	Yes	Yes	Yes	No	Yes	No	Very-good	0.0	7.0	Yes	Male	65-69	Some high school	<$50K
False	No	No	Yes	22.0	Yes	No	No	Yes	Yes	Yes	No	Yes	No	Very-good	2.0	10.0	No	Male	30-34	College graduate	=>$75K
False	Yes	Yes	Yes	34.0	No	No	No	No	No	Yes	No	Yes	No	Good	10.0	0.0	Yes	Female	75-79	Some college	<$35K
True	Yes	No	Yes	30.0	No	No	No	No	Yes	No	No	Yes	No	Very-good	0.0	5.0	Yes	Female	65-69	High school graduate	<$10K
False	No	No	Yes	29.0	Yes	No	No	Yes	Yes	Yes	No	Yes	No	Excellent	3.0	3.0	No	Male	65-69	College graduate	=>$75K
False	Yes	No	Yes	41.0	No	No	No	Yes	Yes	Yes	No	Yes	Yes	Fair	0.0	0.0	Yes	Female	50-54	High school graduate	<$75K
False	Yes	Yes	Yes	32.0	No	No	No	Yes	Yes	No	No	Yes	No	Fair	21.0	21.0	Yes	Male	60-64	Some high school	<$35K
True	Yes	Yes	Yes	29.0	No	No	No	Yes	Yes	Yes	No	Yes	No	Fair	0.0	3.0	No	Female	70-74	High school graduate	<$50K
False	Yes	Yes	Yes	25.0	Yes	No	No	No	No	No	No	Yes	No	Good	0.0	0.0	Yes	Male	70-74	High school graduate	<$20K
False	Yes	No	Yes	25.0	Yes	No	No	Yes	Yes	Yes	No	Yes	No	Excellent	0.0	0.0	No	Female	70-74	College graduate	=>$75K
False	No	Yes	Yes	25.0	No	No	No	Yes	Yes	Yes	No	Yes	No	Good	0.0	0.0	No	Female	75-79	High school graduate	<$25K
False	No	No	Yes	35.0	No	No	No	Yes	No	Yes	No	Yes	No	Very-good	0.0	0.0	No	Male	18-24	Some college	=>$75K
False	Yes	Yes	Yes	35.0	No	No	No	Yes	Yes	No	No	Yes	No	Very-good	0.0	0.0	No	Female	70-74	Some college	<$20K
False	Yes	No	Yes	24.0	No	Yes	No	No	Yes	Yes	No	Yes	No	Good	0.0	14.0	Yes	Female	=>80	Some high school	<$75K
True	No	Yes	Yes	33.0	No	No	No	Yes	No	No	No	Yes	No	Good	1.0	0.0	No	Male	60-64	College graduate	=>$75K
False	Yes	Yes	Yes	28.0	No	No	No	No	Yes	Yes	No	No	No	Fair	0.0	5.0	No	Female	60-64	High school graduate	<$50K
True	Yes	Yes	Yes	26.0	No	No	No	Yes	Yes	Yes	No	Yes	No	Fair	0.0	0.0	No	Female	60-64	Some college	<$20K
False	Yes	Yes	Yes	28.0	No	No	Yes	No	No	Yes	No	Yes	No	Fair	30.0	30.0	Yes	Female	45-49	College graduate	<$25K
True	Yes	No	Yes	30.0	No	No	No	Yes	No	Yes	No	Yes	No	Good	0.0	0.0	No	Female	70-74	High school graduate	<$25K
False	Yes	No	Yes	26.0	No	No	No	Yes	Yes	Yes	No	Yes	No	Very-good	0.0	0.0	No	Female	55-59	High school graduate	<$50K
False	Yes	Yes	Yes	27.0	Yes	No	No	Yes	Yes	Yes	No	Yes	No	Very-good	0.0	0.0	No	Male	=>80	College graduate	<$75K
True	Yes	Yes	Yes	28.0	Yes	No	Yes	No	No	Yes	Yes	Yes	No	Good	0.0	30.0	No	Male	65-69	Some college	<$50K
False	No	Yes	Yes	29.0	No	No	No	Yes	Yes	Yes	No	Yes	No	Very-good	0.0	1.0	No	Male	65-69	College graduate	<$75K
False	Yes	Yes	Yes	29.0	Yes	No	No	No	No	Yes	No	Yes	No	Fair	15.0	30.0	No	Male	60-64	Some college	<$20K
False	No	No	Yes	23.0	No	No	No	No	No	Yes	No	Yes	No	Excellent	0.0	0.0	No	Female	65-69	College graduate	=>$75K
False	No	No	Yes	25.0	No	No	No	No	Yes	Yes	No	Yes	Yes	Fair	20.0	30.0	Yes	Female	50-54	College graduate	<$10K
False	Yes	Yes	Yes	36.0	Yes	No	No	No	Yes	Yes	No	Yes	No	Fair	0.0	3.0	No	Female	65-69	College graduate	<$75K
False	No	No	Yes	28.0	Yes	No	No	No	No	No	No	Yes	No	Very-good	0.0	0.0	No	Male	60-64	Some college	<$50K
False	Yes	Yes	Yes	42.0	No	No	Yes	No	Yes	No	No	Yes	No	Fair	7.0	15.0	Yes	Female	=>80	High school graduate	<$15K
False	No	No	Yes	50.0	Yes	No	No	Yes	Yes	Yes	No	Yes	No	Very-good	3.0	8.0	No	Female	30-34	Some college	<$50K
False	Yes	Yes	Yes	24.0	No	No	No	No	No	Yes	No	Yes	No	Poor	0.0	20.0	No	Female	=>80	Some high school	<$20K
True	Yes	Yes	Yes	28.0	Yes	No	No	Yes	No	No	No	Yes	No	Fair	0.0	4.0	Yes	Female	75-79	Elementary	<$10K
True	Yes	No	Yes	21.0	Yes	No	No	Yes	Yes	Yes	No	Yes	No	Good	0.0	5.0	No	Male	65-69	College graduate	=>$75K
False	No	Yes	Yes	26.0	Yes	No	Yes	Yes	Yes	Yes	No	Yes	No	Very-good	0.0	0.0	No	Female	70-74	College graduate	=>$75K
False	No	No	Yes	39.0	No	No	No	Yes	Yes	Yes	No	Yes	No	Very-good	3.0	0.0	No	Female	65-69	High school graduate	<$75K
False	No	No	Yes	31.0	No	No	No	Yes	No	Yes	No	Yes	No	Very-good	0.0	10.0	No	Male	70-74	College graduate	<$75K
False	No	Yes	Yes	23.0	Yes	No	No	Yes	No	No	No	Yes	No	Excellent	0.0	0.0	No	Female	70-74	Some college	<$50K
False	No	No	Yes	21.0	No	No	No	Yes	No	No	No	Yes	No	Good	1.0	2.0	No	Male	65-69	High school graduate	<$10K
True	Yes	Yes	Yes	25.0	No	No	No	No	Yes	Yes	No	Yes	No	Good	0.0	2.0	No	Female	75-79	Some college	<$35K
False	Yes	Yes	Yes	24.0	No	No	No	Yes	Yes	Yes	No	Yes	No	Fair	0.0	0.0	Yes	Female	=>80	Some high school	<$20K
False	Yes	No	Yes	27.0	Yes	No	No	Yes	Yes	Yes	No	Yes	No	Excellent	0.0	0.0	No	Male	55-59	College graduate	<$75K
True	Yes	No	Yes	59.0	No	No	No	Yes	Yes	No	No	No	Yes	Good	0.0	0.0	No	Female	40-44	College graduate	<$10K
True	Yes	Yes	Yes	35.0	Yes	Yes	No	No	Yes	Yes	No	Yes	Yes	Fair	0.0	4.0	Yes	Female	65-69	College graduate	<$20K
False	No	No	Yes	17.0	Yes	No	No	No	No	Yes	No	Yes	No	Very-good	0.0	30.0	No	Female	=>80	High school graduate	<$25K
False	Yes	No	Yes	36.0	No	No	No	Yes	Yes	Yes	No	Yes	No	Excellent	0.0	0.0	No	Female	55-59	College graduate	<$50K
False	No	Yes	Yes	29.0	Yes	No	No	Yes	No	No	No	Yes	No	Very-good	0.0	1.0	No	Male	40-44	Some college	=>$75K
False	Yes	Yes	Yes	30.0	No	No	No	No	No	No	No	Yes	No	Fair	30.0	3.0	Yes	Female	45-49	High school graduate	<$25K
False	Yes	Yes	Yes	23.0	Yes	No	No	Yes	Yes	Yes	No	Yes	No	Good	0.0	4.0	No	Female	65-69	Some college	<$20K
False	Yes	No	Yes	29.0	No	No	No	Yes	Yes	Yes	No	Yes	No	Very-good	0.0	0.0	No	Female	55-59	Some college	<$10K
False	No	No	Yes	26.0	No	No	No	Yes	Yes	Yes	No	Yes	No	Good	0.0	0.0	No	Male	75-79	College graduate	<$35K
False	No	Yes	Yes	44.0	No	No	No	No	Yes	Yes	No	Yes	No	Good	1.0	2.0	Yes	Female	65-69	College graduate	<$25K
False	Yes	Yes	Yes	31.0	No	No	No	No	Yes	No	No	Yes	No	Excellent	0.0	2.0	No	Female	60-64	College graduate	<$75K
False	No	Yes	Yes	29.0	Yes	No	Yes	No	Yes	Yes	No	Yes	No	Very-good	0.0	0.0	Yes	Female	75-79	High school graduate	<$50K
True	Yes	Yes	Yes	26.0	No	No	No	Yes	No	No	No	Yes	No	Poor	10.0	30.0	No	Female	75-79	Some high school	<$15K
False	No	No	Yes	25.0	Yes	No	No	Yes	Yes	Yes	No	Yes	No	Very-good	4.0	0.0	No	Female	55-59	Some college	<$35K
False	Yes	No	Yes	22.0	Yes	Yes	No	Yes	No	Yes	No	Yes	No	Good	0.0	0.0	No	Male	60-64	Some college	<$20K
True	No	Yes	Yes	32.0	Yes	No	No	Yes	No	Yes	No	Yes	No	Good	15.0	0.0	No	Male	65-69	College graduate	<$50K
True	Yes	No	Yes	43.0	No	No	No	Yes	Yes	Yes	No	Yes	Yes	Good	30.0	10.0	Yes	Male	60-64	College graduate	<$20K
False	Yes	Yes	Yes	24.0	Yes	No	No	Yes	No	Yes	No	Yes	No	Very-good	0.0	0.0	No	Female	70-74	High school graduate	<$75K
False	Yes	Yes	Yes	35.0	Yes	No	No	Yes	Yes	Yes	Yes	Yes	Yes	Good	0.0	0.0	No	Female	50-54	College graduate	<$75K
False	No	Yes	Yes	31.0	No	No	No	Yes	Yes	Yes	No	Yes	No	Very-good	0.0	0.0	No	Male	55-59	College graduate	=>$75K
True	No	Yes	Yes	27.0	No	No	No	Yes	Yes	No	No	Yes	No	Good	0.0	0.0	No	Female	55-59	Some college	<$35K
False	No	No	Yes	25.0	No	No	No	Yes	Yes	Yes	No	Yes	No	Excellent	0.0	0.0	No	Female	50-54	College graduate	=>$75K
False	No	No	Yes	31.0	No	No	No	No	No	Yes	No	Yes	No	Very-good	3.0	0.0	No	Female	70-74	Some college	<$50K
True	No	No	Yes	26.0	Yes	No	No	No	Yes	Yes	No	Yes	Yes	Poor	10.0	4.0	Yes	Female	50-54	College graduate	<$20K
False	Yes	No	Yes	28.0	Yes	No	No	No	No	Yes	No	Yes	No	Good	30.0	0.0	No	Male	55-59	College graduate	=>$75K
False	Yes	Yes	Yes	28.0	Yes	No	Yes	No	Yes	Yes	No	Yes	No	Good	0.0	0.0	Yes	Female	65-69	High school graduate	<$35K
False	No	No	Yes	22.0	No	No	No	No	Yes	Yes	No	Yes	No	Very-good	0.0	0.0	No	Female	45-49	College graduate	=>$75K
False	No	No	Yes	42.0	No	No	No	Yes	No	Yes	No	Yes	No	Excellent	0.0	0.0	No	Male	50-54	Some college	<$75K
False	Yes	Yes	Yes	32.0	Yes	No	No	No	Yes	No	No	No	No	Poor	0.0	25.0	Yes	Female	60-64	Elementary	<$15K
False	No	No	Yes	22.0	Yes	No	No	No	No	Yes	No	Yes	No	Fair	30.0	15.0	Yes	Male	35-39	College graduate	<$10K
False	Yes	No	Yes	27.0	Yes	No	No	Yes	Yes	Yes	No	No	Yes	Very-good	29.0	0.0	No	Female	55-59	College graduate	<$75K
False	Yes	Yes	Yes	25.0	Yes	No	No	Yes	Yes	Yes	No	Yes	No	Good	10.0	10.0	Yes	Male	70-74	Some college	<$50K
False	Yes	No	Yes	26.0	No	No	No	No	No	Yes	No	Yes	No	Poor	30.0	30.0	Yes	Female	55-59	College graduate	=>$75K
False	No	Yes	Yes	34.0	No	No	No	Yes	Yes	Yes	No	Yes	No	Very-good	2.0	0.0	No	Female	35-39	College graduate	<$75K
False	No	No	Yes	21.0	No	No	No	Yes	Yes	Yes	No	Yes	No	Very-good	0.0	0.0	No	Male	70-74	High school graduate	<$50K
False	No	Yes	Yes	33.0	No	No	No	Yes	Yes	Yes	No	Yes	No	Very-good	15.0	0.0	No	Female	60-64	High school graduate	=>$75K
False	Yes	No	Yes	38.0	Yes	No	No	Yes	No	Yes	No	Yes	Yes	Fair	0.0	2.0	Yes	Male	70-74	Elementary	<$20K
False	Yes	No	Yes	31.0	No	Yes	No	No	Yes	Yes	No	Yes	No	Good	0.0	0.0	No	Male	65-69	High school graduate	<$50K
False	No	No	Yes	32.0	No	No	No	No	Yes	Yes	No	Yes	No	Excellent	0.0	0.0	No	Female	65-69	High school graduate	<$35K
False	Yes	Yes	Yes	27.0	Yes	No	No	Yes	No	Yes	No	Yes	No	Fair	5.0	5.0	Yes	Male	55-59	High school graduate	<$20K
False	Yes	Yes	Yes	27.0	Yes	No	No	Yes	No	Yes	No	Yes	No	Fair	0.0	0.0	Yes	Female	=>80	High school graduate	<$75K
False	Yes	Yes	Yes	35.0	No	No	No	Yes	Yes	No	No	Yes	No	Good	0.0	0.0	No	Female	70-74	High school graduate	<$25K
True	Yes	No	Yes	26.0	Yes	No	Yes	Yes	No	Yes	No	Yes	No	Good	0.0	0.0	No	Male	75-79	High school graduate	<$25K
False	Yes	Yes	Yes	27.0	No	No	No	Yes	Yes	Yes	No	Yes	No	Fair	0.0	0.0	No	Female	=>80	College graduate	=>$75K
False	Yes	No	Yes	20.0	No	No	No	Yes	Yes	Yes	No	Yes	No	Good	3.0	10.0	No	Female	70-74	High school graduate	<$35K
False	Yes	Yes	Yes	26.0	Yes	No	No	Yes	No	Yes	No	Yes	No	Very-good	0.0	0.0	No	Female	75-79	High school graduate	<$25K
False	Yes	No	Yes	24.0	No	No	No	Yes	No	No	No	Yes	No	Fair	0.0	15.0	Yes	Female	75-79	High school graduate	<$50K
False	No	No	Yes	21.0	Yes	No	No	Yes	Yes	Yes	No	Yes	No	Good	0.0	10.0	No	Female	50-54	Some college	<$75K
False	Yes	No	Yes	22.0	No	No	No	Yes	No	No	No	Yes	No	Fair	0.0	0.0	No	Female	70-74	Some high school	<$20K
False	Yes	Yes	Yes	34.0	No	No	No	No	Yes	Yes	No	Yes	No	Good	0.0	0.0	No	Female	55-59	High school graduate	<$75K
False	No	No	Yes	31.0	Yes	No	No	Yes	No	No	No	Yes	No	Very-good	0.0	0.0	No	Male	75-79	High school graduate	<$50K
True	Yes	No	Yes	32.0	No	No	No	No	Yes	Yes	No	Yes	No	Good	0.0	0.0	Yes	Female	70-74	College graduate	<$50K
False	Yes	No	Yes	37.0	No	No	No	Yes	Yes	Yes	No	Yes	No	Good	0.0	0.0	No	Female	50-54	College graduate	=>$75K
True	Yes	Yes	Yes	30.0	No	No	No	Yes	No	No	No	No	No	Fair	30.0	0.0	Yes	Female	60-64	Some high school	<$15K
False	No	No	Yes	24.0	Yes	No	No	Yes	Yes	No	No	Yes	No	Excellent	0.0	0.0	No	Female	30-34	Some college	=>$75K
False	No	No	Yes	23.0	No	No	No	Yes	No	No	No	Yes	No	Very-good	5.0	2.0	No	Female	70-74	College graduate	<$50K
False	Yes	Yes	Yes	35.0	Yes	No	No	Yes	Yes	Yes	No	Yes	No	Good	0.0	0.0	No	Male	55-59	High school graduate	<$50K
False	Yes	Yes	Yes	25.0	Yes	No	Yes	Yes	No	Yes	No	Yes	No	Very-good	0.0	0.0	Yes	Male	70-74	Elementary	<$20K
False	Yes	No	Yes	23.0	No	No	No	Yes	Yes	Yes	No	Yes	No	Very-good	0.0	1.0	No	Female	=>80	Some college	<$25K
False	Yes	Yes	Yes	25.0	Yes	No	No	Yes	Yes	Yes	No	Yes	No	Good	0.0	0.0	No	Male	65-69	Some college	<$50K
False	No	Yes	Yes	24.0	No	No	No	Yes	No	Yes	No	Yes	No	Good	0.0	0.0	No	Female	55-59	Some college	<$50K
False	No	No	Yes	30.0	No	No	No	Yes	Yes	Yes	No	Yes	No	Very-good	4.0	0.0	No	Female	50-54	High school graduate	<$75K
False	Yes	No	Yes	33.0	Yes	No	Yes	Yes	No	No	No	Yes	No	Very-good	0.0	3.0	No	Male	70-74	High school graduate	<$50K
False	No	No	Yes	26.0	Yes	No	No	No	Yes	Yes	No	Yes	No	Very-good	2.0	0.0	No	Female	18-24	College graduate	<$50K
False	No	No	Yes	25.0	No	No	No	Yes	No	No	No	Yes	No	Excellent	0.0	0.0	No	Female	65-69	Elementary	<$20K
False	Yes	Yes	Yes	34.0	Yes	Yes	No	Yes	No	Yes	No	Yes	No	Very-good	0.0	0.0	No	Male	50-54	College graduate	<$75K
False	Yes	No	Yes	50.0	No	No	No	No	No	Yes	No	Yes	No	Very-good	3.0	3.0	Yes	Female	65-69	High school graduate	<$75K
False	No	No	Yes	27.0	No	No	No	Yes	Yes	Yes	No	Yes	No	Very-good	0.0	0.0	No	Female	55-59	High school graduate	<$20K
False	Yes	No	Yes	31.0	Yes	No	No	Yes	No	Yes	No	Yes	No	Good	0.0	0.0	No	Male	75-79	High school graduate	<$50K
True	Yes	Yes	Yes	37.0	No	No	No	No	Yes	No	No	Yes	No	Good	15.0	0.0	Yes	Female	50-54	High school graduate	<$20K
False	Yes	No	Yes	25.0	No	No	No	No	Yes	No	No	Yes	No	Excellent	30.0	30.0	Yes	Female	=>80	High school graduate	<$20K
False	No	No	Yes	25.0	No	No	No	Yes	Yes	Yes	No	Yes	No	Excellent	0.0	0.0	No	Female	60-64	College graduate	<$50K
False	Yes	Yes	Yes	30.0	No	No	No	Yes	Yes	Yes	No	Yes	No	Very-good	28.0	0.0	No	Female	65-69	Some college	<$75K
False	No	Yes	Yes	48.0	Yes	No	No	No	No	Yes	No	Yes	Yes	Fair	20.0	30.0	Yes	Female	55-59	Some college	<$20K
False	No	Yes	Yes	40.0	No	No	No	Yes	Yes	No	No	Yes	No	Very-good	7.0	0.0	No	Male	25-29	Some college	<$25K
True	Yes	Yes	Yes	25.0	Yes	No	No	Yes	No	Yes	No	Yes	No	Very-good	0.0	15.0	No	Female	75-79	Some college	<$15K
False	Yes	No	Yes	27.0	Yes	Yes	No	Yes	Yes	Yes	Yes	Yes	No	Good	0.0	0.0	No	Male	70-74	College graduate	=>$75K
False	No	Yes	Yes	27.0	No	No	No	Yes	Yes	Yes	No	Yes	No	Excellent	0.0	0.0	No	Male	70-74	College graduate	=>$75K
False	Yes	Yes	Yes	26.0	Yes	No	Yes	Yes	No	Yes	No	Yes	No	Good	10.0	10.0	No	Male	70-74	Some high school	<$25K
True	Yes	No	Yes	30.0	No	No	No	No	Yes	Yes	No	Yes	No	Fair	4.0	30.0	Yes	Male	70-74	College graduate	=>$75K
True	Yes	Yes	Yes	25.0	Yes	No	Yes	Yes	Yes	Yes	No	Yes	No	Very-good	1.0	0.0	No	Female	70-74	College graduate	<$35K
False	No	Yes	Yes	28.0	No	No	No	Yes	Yes	Yes	No	Yes	No	Fair	0.0	30.0	Yes	Male	70-74	College graduate	<$10K
True	Yes	Yes	Yes	34.0	Yes	No	No	No	Yes	Yes	No	Yes	No	Good	0.0	10.0	Yes	Male	65-69	College graduate	=>$75K
True	Yes	Yes	Yes	32.0	No	No	No	No	Yes	Yes	No	Yes	No	Very-good	0.0	0.0	No	Male	75-79	College graduate	=>$75K
False	Yes	No	Yes	24.0	No	No	No	Yes	Yes	Yes	No	Yes	No	Poor	30.0	30.0	No	Male	25-29	College graduate	<$10K
False	No	No	Yes	32.0	Yes	No	No	Yes	Yes	Yes	No	Yes	No	Good	0.0	0.0	No	Female	60-64	College graduate	=>$75K
False	Yes	No	Yes	44.0	No	Yes	No	Yes	No	Yes	No	Yes	No	Fair	0.0	10.0	Yes	Female	50-54	Some college	<$10K
False	Yes	Yes	Yes	30.0	Yes	No	No	Yes	Yes	Yes	No	Yes	No	Good	0.0	0.0	No	Male	55-59	High school graduate	<$75K
True	Yes	Yes	Yes	52.0	Yes	No	No	Yes	No	Yes	No	Yes	No	Good	0.0	2.0	Yes	Male	65-69	Some college	<$50K
False	No	No	Yes	37.0	No	No	No	Yes	No	Yes	No	Yes	No	Very-good	5.0	2.0	No	Female	35-39	Some college	<$50K
False	No	Yes	Yes	25.0	No	Yes	No	Yes	Yes	No	No	Yes	Yes	Poor	10.0	30.0	No	Male	50-54	Some high school	<$15K
True	No	No	Yes	36.0	No	No	No	Yes	No	Yes	No	Yes	No	Very-good	0.0	7.0	No	Female	45-49	College graduate	=>$75K
False	No	Yes	Yes	25.0	Yes	No	No	Yes	No	Yes	No	Yes	No	Very-good	0.0	0.0	No	Female	70-74	High school graduate	<$35K
False	No	No	Yes	30.0	Yes	No	No	Yes	Yes	Yes	No	Yes	No	Very-good	0.0	1.0	No	Female	35-39	College graduate	=>$75K
True	Yes	Yes	Yes	28.0	No	No	No	No	Yes	Yes	No	Yes	No	Good	0.0	0.0	Yes	Male	65-69	College graduate	<$50K
False	Yes	No	Yes	31.0	No	No	No	Yes	No	Yes	No	Yes	No	Good	0.0	0.0	No	Female	75-79	High school graduate	<$15K
False	Yes	Yes	Yes	27.0	No	No	No	Yes	No	No	No	Yes	No	Good	0.0	0.0	No	Female	65-69	Some college	=>$75K
False	No	Yes	Yes	22.0	No	No	No	Yes	Yes	Yes	No	Yes	No	Good	1.0	0.0	No	Female	65-69	High school graduate	<$25K
False	Yes	Yes	Yes	23.0	No	No	No	Yes	Yes	Yes	No	Yes	No	Excellent	0.0	0.0	No	Male	=>80	College graduate	=>$75K
False	Yes	No	Yes	45.0	No	No	No	Yes	Yes	Yes	No	Yes	No	Good	1.0	0.0	No	Female	50-54	High school graduate	<$75K
False	No	Yes	Yes	22.0	No	Yes	No	Yes	Yes	Yes	No	Yes	No	Very-good	10.0	0.0	No	Female	55-59	College graduate	=>$75K
False	No	Yes	Yes	24.0	Yes	No	No	Yes	No	Yes	No	Yes	No	Good	0.0	30.0	No	Female	75-79	High school graduate	<$50K
False	No	Yes	Yes	25.0	No	No	No	Yes	Yes	No	No	Yes	Yes	Fair	5.0	30.0	Yes	Female	=>80	Some high school	<$20K
False	No	Yes	Yes	29.0	No	No	No	Yes	Yes	Yes	No	Yes	No	Very-good	4.0	3.0	No	Male	50-54	College graduate	=>$75K
False	No	Yes	Yes	29.0	No	No	Yes	No	Yes	Yes	No	Yes	No	Poor	0.0	30.0	Yes	Male	=>80	Some college	<$50K
False	No	Yes	Yes	29.0	Yes	No	No	Yes	Yes	Yes	No	Yes	No	Very-good	0.0	0.0	No	Female	50-54	Some college	<$75K
True	No	Yes	Yes	30.0	Yes	No	No	Yes	No	Yes	No	Yes	No	Very-good	0.0	0.0	No	Male	65-69	College graduate	<$50K
True	Yes	No	Yes	41.0	Yes	No	No	No	Yes	Yes	No	Yes	No	Good	0.0	0.0	Yes	Male	65-69	Some college	<$35K
False	No	No	Yes	25.0	No	No	No	Yes	No	Yes	No	Yes	No	Good	0.0	0.0	No	Female	65-69	High school graduate	<$75K
False	Yes	Yes	Yes	28.0	No	No	No	Yes	Yes	Yes	No	Yes	No	Fair	5.0	8.0	No	Female	75-79	College graduate	<$50K
False	No	No	Yes	26.0	No	No	No	No	Yes	Yes	No	Yes	No	Very-good	0.0	0.0	No	Male	30-34	College graduate	<$20K
True	Yes	Yes	Yes	23.0	No	No	No	Yes	Yes	Yes	No	Yes	No	Fair	10.0	10.0	No	Female	75-79	High school graduate	<$15K
False	Yes	Yes	Yes	46.0	No	No	No	No	No	No	No	Yes	Yes	Poor	25.0	28.0	Yes	Female	60-64	High school graduate	<$15K
False	No	Yes	Yes	29.0	No	No	No	Yes	No	Yes	No	Yes	No	Very-good	0.0	0.0	No	Female	55-59	College graduate	=>$75K
True	Yes	No	Yes	31.0	No	No	Yes	No	No	Yes	No	Yes	No	Poor	0.0	30.0	Yes	Male	=>80	High school graduate	<$35K
False	No	No	Yes	25.0	Yes	No	No	Yes	Yes	Yes	No	Yes	No	Very-good	0.0	0.0	No	Male	75-79	Some college	<$75K
False	No	Yes	Yes	28.0	No	Yes	No	Yes	Yes	Yes	No	No	No	Good	0.0	0.0	No	Male	50-54	High school graduate	<$75K
False	Yes	Yes	Yes	28.0	No	No	No	Yes	Yes	Yes	No	Yes	No	Good	0.0	0.0	No	Female	75-79	High school graduate	<$75K
False	Yes	No	Yes	23.0	Yes	No	No	No	No	No	No	Yes	No	Fair	0.0	25.0	Yes	Male	55-59	Some high school	<$35K
True	Yes	Yes	Yes	41.0	No	No	No	No	Yes	Yes	No	Yes	No	Poor	2.0	2.0	Yes	Female	70-74	College graduate	<$75K
False	No	No	No	32.0	No	No	No	No	No	Yes	No	Yes	No	Very-good	0.0	0.0	No	Female	55-59	High school graduate	=>$75K
False	Yes	No	Yes	27.0	Yes	No	No	Yes	No	No	No	Yes	No	Good	0.0	14.0	Yes	Female	75-79	Some college	<$35K
True	No	No	Yes	25.0	No	No	No	No	Yes	Yes	No	Yes	Yes	Poor	0.0	30.0	Yes	Female	60-64	College graduate	<$75K
False	No	No	Yes	24.0	No	No	No	Yes	No	Yes	No	Yes	No	Very-good	0.0	0.0	No	Female	50-54	College graduate	<$35K
True	Yes	Yes	Yes	25.0	No	No	No	Yes	No	Yes	No	Yes	No	Very-good	0.0	0.0	No	Female	50-54	Some college	=>$75K
False	No	No	Yes	34.0	Yes	No	No	Yes	No	Yes	No	Yes	No	Very-good	0.0	0.0	No	Female	65-69	Some college	<$75K
False	Yes	Yes	Yes	26.0	Yes	Yes	No	No	Yes	Yes	No	Yes	No	Good	4.0	2.0	Yes	Female	65-69	Some college	<$20K
False	Yes	Yes	Yes	30.0	No	No	Yes	Yes	No	Yes	No	Yes	No	Poor	0.0	30.0	Yes	Female	=>80	Some high school	<$20K
False	No	No	Yes	26.0	No	No	No	Yes	Yes	Yes	No	Yes	No	Excellent	0.0	0.0	No	Female	50-54	Some college	<$50K
False	Yes	No	Yes	23.0	No	No	No	Yes	No	Yes	No	Yes	No	Very-good	0.0	0.0	Yes	Female	60-64	High school graduate	<$50K
False	No	No	Yes	27.0	No	No	No	Yes	No	No	No	Yes	No	Good	0.0	0.0	No	Female	18-24	High school graduate	<$35K
True	Yes	Yes	Yes	34.0	Yes	No	No	Yes	No	Yes	No	Yes	No	Fair	0.0	0.0	No	Male	60-64	Some college	<$35K
False	No	No	Yes	32.0	No	No	No	Yes	Yes	Yes	No	Yes	No	Fair	0.0	0.0	No	Female	55-59	Some college	=>$75K
False	Yes	Yes	Yes	26.0	No	No	No	Yes	No	No	No	No	Yes	Fair	0.0	0.0	No	Female	55-59	High school graduate	<$10K
False	No	No	Yes	29.0	No	No	No	No	No	No	No	Yes	No	Excellent	0.0	0.0	No	Male	35-39	High school graduate	<$50K
False	No	No	Yes	35.0	Yes	No	No	Yes	Yes	Yes	No	No	Yes	Good	3.0	2.0	No	Male	30-34	High school graduate	<$25K
False	No	Yes	Yes	34.0	No	No	No	No	No	Yes	No	Yes	No	Good	0.0	0.0	No	Female	40-44	College graduate	=>$75K
True	Yes	Yes	Yes	32.0	No	No	Yes	Yes	No	No	No	Yes	No	Poor	30.0	30.0	No	Female	50-54	Some college	<$75K
False	No	Yes	Yes	28.0	No	No	No	Yes	No	No	No	Yes	No	Good	0.0	2.0	No	Male	55-59	College graduate	=>$75K
False	Yes	Yes	Yes	21.0	Yes	No	No	Yes	Yes	Yes	No	Yes	No	Excellent	0.0	30.0	Yes	Male	=>80	College graduate	<$75K
False	Yes	No	Yes	31.0	No	No	No	Yes	Yes	Yes	No	Yes	No	Good	0.0	0.0	Yes	Female	75-79	College graduate	=>$75K
False	No	Yes	Yes	30.0	Yes	No	No	No	Yes	Yes	No	Yes	No	Excellent	0.0	0.0	Yes	Male	=>80	High school graduate	<$20K
False	Yes	Yes	Yes	34.0	No	No	No	Yes	No	No	No	Yes	No	Good	30.0	20.0	Yes	Female	50-54	Some high school	<$10K
False	No	Yes	Yes	38.0	No	No	No	No	Yes	No	No	Yes	No	Good	0.0	0.0	Yes	Female	=>80	Some high school	<$20K
False	No	No	Yes	30.0	Yes	No	No	Yes	No	Yes	No	Yes	No	Excellent	0.0	21.0	No	Male	60-64	Some high school	<$75K
False	Yes	Yes	Yes	44.0	No	No	No	Yes	Yes	Yes	No	Yes	Yes	Good	0.0	1.0	Yes	Female	55-59	High school graduate	<$35K
False	Yes	No	Yes	44.0	No	No	No	No	Yes	Yes	No	Yes	No	Poor	0.0	20.0	Yes	Female	55-59	High school graduate	<$20K
False	Yes	No	Yes	31.0	No	No	No	No	Yes	No	No	Yes	Yes	Fair	1.0	4.0	Yes	Female	60-64	High school graduate	<$15K
False	Yes	No	Yes	29.0	No	No	No	Yes	No	Yes	No	Yes	No	Very-good	5.0	0.0	No	Female	40-44	Some college	<$50K
True	Yes	Yes	Yes	33.0	No	No	No	Yes	Yes	Yes	No	Yes	No	Good	0.0	4.0	No	Female	65-69	High school graduate	<$20K
False	Yes	Yes	Yes	22.0	No	No	No	Yes	No	Yes	No	Yes	No	Excellent	0.0	0.0	No	Female	45-49	College graduate	<$75K
False	Yes	No	Yes	37.0	No	No	No	Yes	No	Yes	No	Yes	No	Very-good	0.0	0.0	No	Female	70-74	High school graduate	<$20K
False	No	No	Yes	26.0	No	No	No	Yes	No	No	No	Yes	No	Very-good	0.0	0.0	No	Male	60-64	High school graduate	<$35K
False	Yes	No	Yes	40.0	No	No	No	Yes	Yes	Yes	No	Yes	No	Excellent	0.0	0.0	No	Female	55-59	Some college	<$75K
False	No	Yes	Yes	24.0	No	No	No	Yes	Yes	No	No	Yes	No	Good	0.0	0.0	No	Female	=>80	High school graduate	<$20K
False	Yes	Yes	Yes	23.0	Yes	No	No	Yes	Yes	No	No	Yes	No	Very-good	0.0	0.0	No	Male	55-59	College graduate	=>$75K
False	Yes	Yes	Yes	26.0	No	No	No	No	No	Yes	No	Yes	No	Fair	15.0	8.0	No	Male	55-59	Some college	<$25K
False	Yes	No	Yes	28.0	No	No	No	Yes	No	No	No	Yes	No	Fair	30.0	5.0	No	Female	70-74	High school graduate	<$35K
False	No	Yes	Yes	26.0	No	No	No	Yes	No	No	No	Yes	No	Good	0.0	0.0	No	Female	=>80	Some college	=>$75K
False	Yes	Yes	Yes	31.0	No	No	No	Yes	No	No	No	Yes	No	Good	2.0	3.0	No	Male	45-49	College graduate	=>$75K
True	Yes	No	Yes	31.0	No	No	No	Yes	No	Yes	No	Yes	No	Excellent	0.0	0.0	No	Male	70-74	High school graduate	<$75K
False	Yes	Yes	Yes	37.0	Yes	No	No	No	No	Yes	No	Yes	No	Good	2.0	6.0	Yes	Female	60-64	College graduate	<$50K
True	Yes	No	Yes	25.0	Yes	No	Yes	No	No	No	No	Yes	No	Poor	0.0	30.0	No	Male	70-74	High school graduate	<$50K
False	No	No	Yes	24.0	No	No	No	Yes	Yes	Yes	Yes	Yes	No	Excellent	0.0	0.0	No	Female	50-54	College graduate	=>$75K
False	No	No	Yes	34.0	Yes	No	No	Yes	Yes	Yes	No	Yes	No	Fair	0.0	2.0	No	Female	60-64	Some high school	<$20K
False	No	No	Yes	55.0	No	No	No	Yes	Yes	Yes	No	Yes	No	Fair	0.0	0.0	No	Female	25-29	Some college	<$35K
False	No	Yes	Yes	31.0	Yes	No	Yes	Yes	Yes	Yes	No	Yes	No	Good	0.0	0.0	No	Male	65-69	Some college	<$50K
False	Yes	Yes	Yes	27.0	No	No	No	Yes	Yes	No	No	No	No	Fair	10.0	0.0	No	Female	60-64	Some high school	<$20K
False	Yes	Yes	Yes	29.0	Yes	No	No	No	Yes	Yes	No	Yes	No	Good	1.0	4.0	Yes	Female	50-54	Some college	<$75K
False	No	Yes	Yes	18.0	No	No	No	Yes	Yes	No	No	Yes	No	Very-good	0.0	0.0	No	Female	70-74	Some college	=>$75K
False	Yes	Yes	Yes	46.0	No	No	Yes	Yes	No	Yes	No	Yes	No	Very-good	0.0	0.0	No	Female	55-59	Some college	<$35K
False	Yes	No	Yes	28.0	Yes	No	No	No	No	Yes	No	Yes	No	Good	2.0	12.0	No	Female	50-54	College graduate	=>$75K
False	No	Yes	Yes	27.0	Yes	No	No	No	No	Yes	No	Yes	No	Very-good	10.0	0.0	No	Male	55-59	Some college	<$35K
False	No	No	Yes	24.0	Yes	No	No	Yes	Yes	Yes	No	Yes	No	Good	7.0	0.0	No	Female	30-34	High school graduate	<$35K
False	No	Yes	Yes	31.0	Yes	No	No	No	No	Yes	No	Yes	No	Good	30.0	0.0	Yes	Male	75-79	High school graduate	<$50K
False	Yes	Yes	Yes	31.0	No	No	Yes	Yes	No	Yes	No	No	Yes	Very-good	10.0	0.0	Yes	Male	50-54	High school graduate	<$35K
False	Yes	Yes	Yes	24.0	No	No	No	Yes	No	No	No	Yes	No	Excellent	0.0	0.0	No	Female	65-69	College graduate	<$50K
False	Yes	Yes	Yes	27.0	Yes	No	No	Yes	No	Yes	No	Yes	No	Fair	25.0	5.0	Yes	Female	70-74	College graduate	<$75K
True	Yes	Yes	Yes	40.0	Yes	No	No	No	Yes	No	No	Yes	No	Fair	0.0	2.0	Yes	Female	70-74	Some college	<$25K
False	No	No	Yes	24.0	No	Yes	No	No	Yes	No	No	Yes	No	Good	0.0	0.0	No	Male	55-59	Some college	=>$75K
False	Yes	Yes	Yes	27.0	No	No	Yes	Yes	No	Yes	No	Yes	Yes	Fair	3.0	0.0	No	Female	65-69	Some college	<$35K
True	Yes	Yes	Yes	31.0	Yes	Yes	Yes	No	Yes	Yes	No	Yes	No	Good	0.0	4.0	Yes	Male	70-74	College graduate	<$75K
True	Yes	Yes	Yes	34.0	No	Yes	Yes	No	Yes	Yes	No	Yes	No	Good	1.0	14.0	Yes	Female	75-79	College graduate	<$35K
False	Yes	Yes	Yes	43.0	No	No	No	Yes	No	Yes	No	Yes	No	Good	25.0	0.0	No	Female	60-64	Some college	=>$75K
False	No	Yes	Yes	35.0	No	No	No	Yes	Yes	Yes	No	Yes	No	Very-good	0.0	0.0	No	Female	65-69	College graduate	=>$75K
False	Yes	No	Yes	28.0	Yes	No	No	No	No	Yes	Yes	Yes	Yes	Very-good	2.0	0.0	No	Female	50-54	College graduate	<$75K
True	Yes	Yes	Yes	31.0	Yes	No	No	Yes	Yes	Yes	No	Yes	No	Good	6.0	0.0	No	Female	65-69	Some high school	<$20K
True	Yes	Yes	Yes	30.0	Yes	Yes	No	No	Yes	Yes	No	Yes	No	Good	0.0	5.0	No	Female	70-74	College graduate	<$35K
False	Yes	No	Yes	16.0	No	No	No	Yes	Yes	Yes	No	Yes	No	Very-good	0.0	0.0	No	Female	=>80	High school graduate	<$25K
True	Yes	Yes	Yes	28.0	No	No	No	Yes	Yes	Yes	No	Yes	No	Fair	0.0	30.0	Yes	Female	70-74	High school graduate	<$35K
True	No	No	Yes	31.0	No	Yes	Yes	Yes	Yes	Yes	No	Yes	No	Good	0.0	5.0	Yes	Female	70-74	College graduate	=>$75K
False	No	No	Yes	29.0	No	No	No	Yes	Yes	Yes	No	Yes	No	Fair	2.0	5.0	No	Female	35-39	College graduate	<$75K
False	Yes	No	Yes	35.0	No	No	Yes	Yes	Yes	Yes	No	Yes	No	Very-good	0.0	0.0	Yes	Female	=>80	High school graduate	<$15K
False	No	No	Yes	47.0	Yes	No	No	Yes	No	No	No	Yes	No	Fair	2.0	0.0	No	Male	35-39	High school graduate	=>$75K
False	No	No	Yes	24.0	Yes	No	No	Yes	Yes	Yes	No	Yes	No	Good	0.0	0.0	No	Male	55-59	College graduate	=>$75K
False	No	Yes	Yes	34.0	Yes	No	No	Yes	No	Yes	No	Yes	No	Good	0.0	0.0	No	Male	45-49	College graduate	=>$75K
False	Yes	Yes	Yes	26.0	No	No	No	Yes	No	Yes	No	Yes	No	Good	0.0	0.0	No	Male	70-74	College graduate	<$25K
True	No	No	Yes	22.0	Yes	No	No	No	No	No	No	Yes	No	Poor	0.0	0.0	Yes	Female	65-69	Some high school	<$10K
False	No	No	No	25.0	No	No	No	No	Yes	Yes	No	No	Yes	Very-good	0.0	0.0	No	Female	55-59	High school graduate	<$20K
False	No	Yes	Yes	23.0	No	No	No	Yes	Yes	Yes	No	Yes	No	Very-good	0.0	0.0	No	Female	65-69	Some high school	<$10K
False	No	No	Yes	21.0	Yes	No	No	No	No	No	No	Yes	No	Good	0.0	0.0	No	Male	50-54	High school graduate	<$50K
False	No	No	Yes	26.0	No	No	No	Yes	Yes	Yes	No	Yes	No	Very-good	0.0	2.0	No	Male	18-24	High school graduate	<$15K
False	No	No	Yes	18.0	No	No	No	No	Yes	No	No	Yes	No	Excellent	0.0	7.0	No	Female	35-39	College graduate	=>$75K
False	No	Yes	Yes	25.0	Yes	No	No	Yes	Yes	Yes	No	Yes	No	Good	0.0	0.0	No	Female	55-59	College graduate	=>$75K
False	No	No	Yes	23.0	No	No	No	Yes	Yes	Yes	No	Yes	No	Excellent	10.0	0.0	No	Female	70-74	Some college	<$35K
False	Yes	Yes	Yes	30.0	No	No	No	Yes	Yes	Yes	No	Yes	No	Very-good	0.0	0.0	No	Male	70-74	High school graduate	<$50K
False	Yes	Yes	Yes	18.0	Yes	No	No	Yes	Yes	Yes	No	Yes	Yes	Good	0.0	0.0	No	Female	60-64	Some college	<$10K
False	Yes	Yes	Yes	26.0	Yes	No	No	Yes	Yes	No	No	Yes	No	Good	0.0	0.0	No	Female	70-74	Some high school	<$25K
False	No	No	Yes	27.0	No	No	No	No	No	Yes	No	Yes	No	Very-good	0.0	0.0	No	Female	50-54	College graduate	=>$75K
False	Yes	Yes	Yes	30.0	No	No	No	No	Yes	Yes	No	Yes	No	Good	0.0	0.0	No	Female	70-74	Some college	<$75K
False	No	Yes	Yes	27.0	Yes	No	No	Yes	Yes	Yes	No	Yes	No	Very-good	0.0	2.0	No	Male	60-64	College graduate	<$75K
False	Yes	No	Yes	24.0	Yes	No	Yes	Yes	Yes	Yes	Yes	Yes	No	Good	0.0	4.0	No	Female	75-79	College graduate	=>$75K
False	No	No	Yes	28.0	Yes	No	No	No	No	No	No	Yes	No	Fair	3.0	2.0	Yes	Male	65-69	High school graduate	<$35K
True	No	No	Yes	36.0	No	No	Yes	No	Yes	No	No	Yes	No	Good	14.0	10.0	No	Female	50-54	High school graduate	<$10K
False	Yes	No	Yes	20.0	No	No	No	No	Yes	Yes	No	Yes	No	Good	0.0	0.0	No	Female	=>80	High school graduate	<$35K
False	Yes	Yes	Yes	30.0	No	No	Yes	No	No	No	No	Yes	Yes	Good	0.0	0.0	No	Male	60-64	High school graduate	=>$75K
False	Yes	No	Yes	24.0	Yes	No	No	No	Yes	Yes	No	Yes	No	Fair	30.0	30.0	Yes	Male	55-59	High school graduate	<$25K
False	Yes	Yes	Yes	27.0	No	No	No	Yes	No	Yes	No	Yes	No	Very-good	0.0	2.0	No	Male	40-44	College graduate	<$75K
False	Yes	Yes	Yes	28.0	No	No	No	Yes	Yes	Yes	No	Yes	No	Good	1.0	0.0	No	Female	60-64	College graduate	<$50K
False	Yes	Yes	Yes	30.0	No	No	No	No	No	Yes	No	Yes	No	Good	2.0	0.0	No	Male	65-69	College graduate	=>$75K
False	No	Yes	Yes	18.0	No	No	No	Yes	Yes	Yes	No	Yes	No	Good	0.0	2.0	No	Female	65-69	Some college	<$35K
False	Yes	No	Yes	31.0	No	No	No	Yes	No	Yes	No	Yes	No	Very-good	15.0	7.0	No	Female	40-44	High school graduate	<$50K
False	Yes	No	Yes	33.0	Yes	No	Yes	Yes	Yes	Yes	No	Yes	No	Very-good	0.0	0.0	No	Male	70-74	Some college	<$75K
False	Yes	Yes	No	41.0	Yes	No	No	No	No	No	No	Yes	No	Fair	0.0	0.0	No	Male	55-59	Elementary	=>$75K
True	No	No	Yes	41.0	No	No	No	Yes	Yes	Yes	No	Yes	No	Good	0.0	0.0	Yes	Male	45-49	College graduate	<$35K
False	No	No	Yes	42.0	No	No	No	Yes	No	No	No	Yes	No	Excellent	0.0	0.0	Yes	Female	70-74	High school graduate	<$15K
False	Yes	Yes	Yes	23.0	Yes	No	No	Yes	No	No	No	Yes	No	Very-good	0.0	0.0	No	Female	=>80	Some college	<$35K
False	Yes	Yes	Yes	24.0	Yes	No	Yes	No	Yes	No	No	Yes	Yes	Fair	0.0	15.0	Yes	Male	=>80	College graduate	<$50K
False	Yes	Yes	Yes	38.0	No	No	No	Yes	No	Yes	No	Yes	No	Good	0.0	0.0	No	Female	50-54	College graduate	<$75K
False	Yes	No	Yes	32.0	Yes	No	No	No	No	Yes	No	Yes	No	Good	0.0	0.0	No	Female	70-74	High school graduate	<$20K
False	Yes	Yes	Yes	30.0	Yes	No	No	Yes	Yes	Yes	No	Yes	No	Good	10.0	0.0	No	Female	=>80	Some college	<$35K
False	No	No	Yes	29.0	No	No	No	Yes	Yes	Yes	No	Yes	No	Fair	20.0	20.0	Yes	Female	55-59	Some college	<$35K
False	Yes	No	Yes	25.0	Yes	No	No	Yes	Yes	Yes	No	Yes	No	Very-good	0.0	0.0	No	Male	75-79	College graduate	<$50K
False	No	No	Yes	26.0	No	No	No	Yes	No	No	No	Yes	No	Very-good	0.0	1.0	No	Male	30-34	College graduate	=>$75K
False	No	No	Yes	29.0	Yes	No	No	Yes	No	No	No	Yes	Yes	Very-good	10.0	0.0	No	Female	25-29	Some college	<$20K
False	No	Yes	Yes	28.0	Yes	No	No	No	Yes	Yes	No	Yes	No	Good	0.0	0.0	No	Male	75-79	High school graduate	<$35K
False	Yes	Yes	Yes	35.0	Yes	No	No	No	Yes	Yes	No	Yes	No	Fair	0.0	14.0	Yes	Female	70-74	Some high school	<$10K
True	Yes	Yes	Yes	35.0	No	No	No	Yes	Yes	Yes	No	Yes	No	Fair	0.0	10.0	Yes	Female	65-69	High school graduate	<$15K
False	No	Yes	Yes	21.0	Yes	No	No	No	No	No	No	Yes	No	Fair	30.0	30.0	No	Female	50-54	High school graduate	<$10K
False	Yes	Yes	Yes	25.0	No	No	Yes	Yes	No	Yes	No	Yes	No	Good	0.0	30.0	Yes	Female	65-69	Some college	<$75K
False	No	No	Yes	22.0	Yes	No	No	Yes	No	Yes	No	Yes	No	Good	5.0	1.0	No	Female	70-74	College graduate	<$50K
True	Yes	No	Yes	34.0	Yes	No	No	Yes	Yes	Yes	No	Yes	No	Good	3.0	0.0	No	Female	55-59	Some college	=>$75K
False	No	Yes	Yes	31.0	No	No	No	Yes	No	Yes	No	Yes	No	Good	0.0	4.0	No	Male	65-69	College graduate	=>$75K
False	Yes	Yes	Yes	23.0	No	No	No	Yes	Yes	No	No	Yes	No	Good	0.0	0.0	No	Female	=>80	Some high school	<$15K
False	No	Yes	Yes	23.0	Yes	No	No	Yes	Yes	Yes	No	Yes	No	Good	0.0	30.0	Yes	Male	=>80	Some college	<$75K
False	No	No	Yes	30.0	No	No	No	Yes	Yes	Yes	No	Yes	No	Excellent	0.0	3.0	No	Male	65-69	College graduate	=>$75K
False	Yes	Yes	Yes	29.0	No	No	No	Yes	Yes	Yes	No	Yes	No	Good	0.0	0.0	Yes	Female	60-64	College graduate	<$15K
False	No	No	Yes	32.0	Yes	No	No	Yes	Yes	Yes	No	Yes	No	Very-good	0.0	0.0	No	Male	55-59	College graduate	=>$75K
False	Yes	Yes	Yes	22.0	Yes	No	No	Yes	Yes	Yes	No	Yes	No	Very-good	2.0	0.0	No	Female	65-69	Some college	=>$75K
False	Yes	Yes	Yes	24.0	No	Yes	Yes	Yes	Yes	Yes	No	Yes	No	Very-good	0.0	0.0	Yes	Female	75-79	Some college	<$20K
False	Yes	Yes	Yes	21.0	No	No	Yes	No	Yes	Yes	No	Yes	No	Poor	10.0	20.0	Yes	Female	=>80	Some college	<$25K
False	Yes	No	Yes	29.0	No	No	No	Yes	Yes	Yes	No	Yes	No	Very-good	0.0	0.0	No	Female	65-69	Some college	<$75K
False	Yes	No	Yes	37.0	No	No	No	Yes	Yes	Yes	No	Yes	No	Good	10.0	0.0	No	Male	60-64	College graduate	=>$75K
False	Yes	No	Yes	40.0	No	No	No	Yes	Yes	Yes	No	Yes	No	Good	3.0	0.0	No	Female	60-64	College graduate	<$25K
False	No	No	Yes	28.0	Yes	No	No	Yes	No	Yes	No	Yes	No	Excellent	0.0	5.0	No	Female	70-74	College graduate	=>$75K
True	Yes	Yes	Yes	27.0	Yes	Yes	Yes	No	No	Yes	No	Yes	No	Fair	0.0	21.0	Yes	Female	70-74	Some high school	<$50K
False	Yes	Yes	Yes	40.0	No	No	No	Yes	Yes	Yes	No	Yes	No	Fair	14.0	0.0	No	Male	40-44	Some college	<$75K
False	Yes	No	Yes	22.0	No	No	Yes	No	Yes	No	No	Yes	No	Poor	0.0	30.0	Yes	Female	65-69	Some college	<$15K
False	Yes	Yes	Yes	25.0	No	No	Yes	No	Yes	Yes	No	Yes	No	Very-good	0.0	0.0	No	Male	75-79	College graduate	<$50K
False	No	Yes	Yes	30.0	No	No	No	Yes	Yes	No	No	Yes	No	Good	0.0	0.0	No	Female	60-64	High school graduate	<$50K
False	No	Yes	Yes	30.0	No	No	No	Yes	No	No	No	No	Yes	Good	5.0	0.0	No	Female	60-64	Some high school	<$15K
False	Yes	Yes	Yes	29.0	Yes	No	No	No	No	Yes	No	Yes	No	Poor	20.0	15.0	Yes	Male	50-54	Some college	<$10K
True	Yes	No	Yes	25.0	Yes	No	No	Yes	Yes	Yes	No	Yes	No	Very-good	15.0	0.0	Yes	Male	=>80	College graduate	<$20K
False	No	No	Yes	25.0	No	No	No	Yes	No	Yes	No	Yes	No	Very-good	0.0	2.0	No	Female	65-69	Some college	<$25K
False	Yes	Yes	Yes	27.0	No	No	No	Yes	Yes	Yes	No	Yes	No	Good	0.0	0.0	No	Male	55-59	High school graduate	<$75K
False	No	No	Yes	24.0	No	No	No	Yes	Yes	No	No	Yes	No	Good	0.0	0.0	Yes	Female	=>80	High school graduate	<$25K
True	Yes	Yes	Yes	20.0	No	Yes	Yes	No	No	Yes	No	Yes	No	Poor	0.0	15.0	Yes	Female	65-69	Some high school	<$20K
False	Yes	Yes	Yes	29.0	No	No	No	Yes	Yes	Yes	No	Yes	No	Fair	2.0	30.0	Yes	Female	60-64	Some high school	<$15K
False	Yes	Yes	Yes	39.0	Yes	No	Yes	No	No	No	No	Yes	Yes	Fair	3.0	2.0	Yes	Female	70-74	Some college	<$15K
False	No	No	Yes	35.0	Yes	No	No	No	No	Yes	No	Yes	No	Good	5.0	3.0	Yes	Female	55-59	Some college	=>$75K
False	Yes	Yes	Yes	34.0	No	No	No	Yes	Yes	Yes	No	Yes	No	Good	0.0	0.0	No	Female	55-59	High school graduate	<$35K
False	No	No	Yes	22.0	Yes	No	No	Yes	Yes	Yes	No	Yes	No	Good	0.0	0.0	No	Male	65-69	High school graduate	<$25K
True	Yes	No	Yes	28.0	Yes	No	No	Yes	No	No	No	Yes	No	Fair	0.0	7.0	Yes	Female	65-69	Some college	<$35K
True	No	Yes	Yes	46.0	No	No	Yes	No	No	No	No	Yes	No	Fair	0.0	0.0	No	Male	65-69	High school graduate	<$75K
True	Yes	Yes	Yes	32.0	Yes	No	No	Yes	No	Yes	No	Yes	No	Poor	20.0	20.0	No	Female	50-54	Elementary	<$35K
False	No	No	Yes	26.0	No	No	No	No	Yes	Yes	No	Yes	No	Fair	0.0	0.0	No	Female	=>80	High school graduate	<$35K
True	Yes	Yes	Yes	33.0	Yes	No	Yes	No	Yes	Yes	No	Yes	No	Fair	0.0	0.0	No	Male	70-74	High school graduate	<$50K
False	No	Yes	Yes	36.0	No	No	No	Yes	No	Yes	No	Yes	No	Good	0.0	0.0	No	Female	55-59	Some college	<$25K
True	Yes	No	Yes	42.0	Yes	No	No	Yes	Yes	Yes	No	Yes	No	Excellent	5.0	0.0	No	Female	35-39	High school graduate	<$25K
True	Yes	Yes	Yes	31.0	Yes	No	Yes	No	Yes	Yes	No	Yes	No	Fair	0.0	30.0	Yes	Male	=>80	Some college	<$50K
True	Yes	No	Yes	45.0	No	No	No	No	Yes	Yes	No	Yes	No	Poor	3.0	30.0	Yes	Female	65-69	Some college	<$50K
False	Yes	Yes	Yes	32.0	No	No	Yes	No	No	Yes	No	Yes	No	Poor	30.0	30.0	Yes	Female	60-64	College graduate	=>$75K
False	Yes	Yes	Yes	54.0	Yes	No	No	Yes	No	Yes	No	Yes	No	Fair	30.0	0.0	Yes	Female	50-54	Some college	<$35K
False	No	No	Yes	26.0	No	No	No	Yes	Yes	Yes	No	Yes	No	Excellent	0.0	0.0	No	Female	60-64	College graduate	=>$75K
False	No	No	Yes	34.0	No	No	No	Yes	No	Yes	No	Yes	No	Good	3.0	1.0	No	Female	35-39	Some college	<$25K
False	Yes	No	Yes	33.0	Yes	No	No	Yes	No	Yes	No	Yes	No	Good	0.0	5.0	No	Male	60-64	Some college	=>$75K
False	Yes	Yes	Yes	27.0	Yes	No	No	No	No	Yes	No	Yes	No	Very-good	0.0	0.0	No	Male	55-59	High school graduate	<$75K
False	No	Yes	Yes	24.0	No	No	No	Yes	No	Yes	No	Yes	No	Very-good	2.0	0.0	No	Female	75-79	High school graduate	<$50K
False	No	Yes	Yes	27.0	No	No	No	Yes	Yes	Yes	No	Yes	No	Good	0.0	0.0	No	Male	75-79	College graduate	=>$75K
False	No	No	Yes	39.0	Yes	No	No	No	No	Yes	No	Yes	No	Fair	30.0	7.0	Yes	Female	50-54	High school graduate	<$35K
False	No	No	Yes	20.0	No	No	No	Yes	Yes	Yes	No	Yes	No	Excellent	0.0	0.0	No	Female	65-69	College graduate	=>$75K
False	No	No	Yes	22.0	No	No	No	Yes	No	No	No	Yes	No	Excellent	0.0	0.0	No	Female	55-59	College graduate	=>$75K
True	Yes	Yes	Yes	25.0	Yes	No	No	Yes	Yes	Yes	No	Yes	No	Good	0.0	0.0	No	Female	65-69	High school graduate	<$20K
False	No	Yes	Yes	25.0	Yes	No	No	Yes	Yes	Yes	No	Yes	No	Very-good	0.0	0.0	No	Female	50-54	Some college	<$75K
False	No	No	Yes	27.0	No	No	No	Yes	Yes	No	No	Yes	No	Good	0.0	10.0	No	Female	60-64	High school graduate	<$25K
False	Yes	No	Yes	26.0	Yes	No	Yes	Yes	No	No	No	Yes	No	Good	0.0	0.0	No	Male	75-79	High school graduate	<$25K
False	Yes	No	Yes	34.0	No	No	No	Yes	Yes	Yes	No	Yes	No	Very-good	0.0	0.0	Yes	Female	60-64	High school graduate	<$75K
False	Yes	Yes	Yes	26.0	Yes	No	Yes	Yes	Yes	Yes	Yes	Yes	No	Very-good	0.0	4.0	No	Male	=>80	High school graduate	<$25K
False	No	No	Yes	27.0	No	No	No	Yes	No	Yes	No	Yes	No	Very-good	0.0	0.0	No	Female	65-69	High school graduate	<$35K
False	Yes	Yes	Yes	30.0	No	No	Yes	No	Yes	No	No	Yes	No	Poor	0.0	30.0	Yes	Female	60-64	High school graduate	<$10K
False	Yes	Yes	Yes	26.0	No	No	Yes	No	No	Yes	No	Yes	No	Poor	30.0	30.0	Yes	Male	55-59	Some college	<$15K
False	No	No	Yes	28.0	No	No	No	No	Yes	No	No	Yes	No	Fair	0.0	5.0	No	Female	75-79	Some high school	<$15K
True	Yes	Yes	Yes	23.0	No	Yes	No	Yes	Yes	No	No	Yes	No	Poor	0.0	10.0	No	Female	50-54	High school graduate	<$20K
False	No	No	Yes	27.0	Yes	No	No	Yes	Yes	Yes	No	Yes	No	Excellent	0.0	0.0	No	Female	30-34	Some college	<$75K
False	Yes	No	Yes	32.0	No	No	No	Yes	No	No	No	Yes	No	Good	0.0	0.0	No	Female	50-54	Some college	<$25K
True	Yes	Yes	Yes	35.0	Yes	No	No	Yes	Yes	Yes	No	Yes	No	Fair	3.0	2.0	No	Female	70-74	College graduate	<$35K
False	Yes	No	Yes	29.0	No	No	No	Yes	Yes	Yes	No	Yes	No	Good	0.0	0.0	No	Male	65-69	High school graduate	<$15K
False	Yes	Yes	Yes	26.0	No	No	No	Yes	Yes	No	No	Yes	No	Very-good	0.0	0.0	No	Male	75-79	College graduate	<$75K
False	Yes	No	Yes	27.0	Yes	No	No	Yes	Yes	No	No	Yes	No	Good	0.0	1.0	No	Male	70-74	College graduate	<$75K
False	No	Yes	Yes	42.0	No	No	Yes	Yes	No	Yes	No	Yes	Yes	Fair	21.0	14.0	Yes	Female	50-54	Some college	<$35K
False	Yes	Yes	Yes	31.0	No	No	No	Yes	Yes	Yes	No	Yes	No	Poor	0.0	0.0	No	Female	70-74	High school graduate	<$10K
False	No	No	Yes	22.0	Yes	No	No	Yes	No	No	No	Yes	No	Very-good	7.0	0.0	No	Male	25-29	Some college	=>$75K
True	Yes	No	Yes	37.0	Yes	No	No	Yes	No	No	No	Yes	No	Fair	0.0	0.0	No	Female	60-64	High school graduate	<$10K
False	Yes	Yes	Yes	26.0	Yes	No	No	Yes	No	Yes	Yes	Yes	No	Very-good	0.0	0.0	No	Female	70-74	College graduate	=>$75K
False	Yes	No	Yes	39.0	No	No	No	Yes	Yes	Yes	No	Yes	No	Very-good	0.0	5.0	No	Female	60-64	Some college	<$25K
False	Yes	No	Yes	28.0	Yes	No	No	No	Yes	No	No	Yes	Yes	Poor	21.0	30.0	Yes	Male	60-64	Elementary	<$20K
False	Yes	Yes	Yes	24.0	No	No	Yes	No	No	No	No	Yes	No	Fair	0.0	7.0	Yes	Female	75-79	High school graduate	<$10K
True	Yes	No	Yes	45.0	No	No	No	No	Yes	Yes	No	Yes	Yes	Fair	15.0	0.0	Yes	Female	70-74	Some high school	<$15K
False	Yes	No	Yes	44.0	Yes	No	No	Yes	Yes	Yes	No	Yes	No	Good	0.0	0.0	No	Female	40-44	High school graduate	<$75K
False	Yes	No	Yes	32.0	No	No	No	No	Yes	Yes	No	Yes	No	Fair	3.0	20.0	Yes	Female	65-69	College graduate	<$20K
False	Yes	Yes	Yes	31.0	No	No	Yes	Yes	No	No	No	Yes	No	Fair	0.0	0.0	No	Female	65-69	High school graduate	<$25K
False	No	Yes	Yes	28.0	No	No	No	Yes	Yes	Yes	No	Yes	No	Good	0.0	0.0	No	Female	=>80	High school graduate	<$35K
True	No	No	Yes	26.0	No	No	No	No	Yes	Yes	No	Yes	No	Good	0.0	0.0	No	Female	75-79	High school graduate	<$15K
False	No	Yes	Yes	28.0	No	No	No	Yes	No	Yes	No	Yes	No	Very-good	10.0	0.0	No	Male	55-59	Some college	<$75K
False	Yes	Yes	Yes	28.0	No	No	No	Yes	Yes	Yes	No	Yes	No	Fair	0.0	3.0	Yes	Female	65-69	Some high school	<$10K
False	No	No	Yes	31.0	No	No	No	No	Yes	No	No	Yes	No	Very-good	0.0	0.0	No	Female	25-29	College graduate	=>$75K
False	No	No	Yes	21.0	No	No	No	Yes	No	Yes	No	Yes	No	Excellent	0.0	6.0	No	Female	65-69	Some college	=>$75K
False	No	Yes	Yes	31.0	No	No	No	Yes	No	No	No	Yes	No	Good	0.0	0.0	Yes	Male	50-54	High school graduate	<$10K
False	No	No	Yes	37.0	No	No	No	Yes	Yes	Yes	No	Yes	No	Very-good	0.0	0.0	No	Female	40-44	High school graduate	=>$75K
False	Yes	No	Yes	28.0	Yes	No	Yes	No	No	Yes	No	Yes	No	Very-good	0.0	0.0	Yes	Male	70-74	High school graduate	<$75K
False	No	No	Yes	25.0	No	No	No	Yes	Yes	Yes	No	Yes	No	Very-good	2.0	0.0	No	Female	60-64	High school graduate	<$75K
False	Yes	Yes	Yes	27.0	Yes	No	No	Yes	Yes	Yes	No	Yes	No	Very-good	0.0	0.0	No	Female	75-79	High school graduate	<$20K
False	Yes	Yes	Yes	29.0	No	No	No	No	Yes	Yes	No	Yes	No	Fair	0.0	0.0	Yes	Female	55-59	Some college	<$15K
False	Yes	No	Yes	38.0	No	Yes	No	Yes	Yes	Yes	No	Yes	Yes	Fair	10.0	0.0	No	Female	40-44	Some college	<$50K
False	No	No	Yes	27.0	No	No	No	Yes	No	Yes	No	Yes	Yes	Good	5.0	5.0	Yes	Female	55-59	High school graduate	<$20K
False	Yes	Yes	Yes	29.0	No	No	No	Yes	Yes	No	No	Yes	No	Excellent	0.0	0.0	No	Female	60-64	Some high school	<$10K
False	Yes	Yes	Yes	21.0	No	No	No	Yes	No	Yes	No	Yes	No	Fair	0.0	0.0	Yes	Female	=>80	Some college	<$50K
True	Yes	Yes	Yes	33.0	Yes	No	Yes	Yes	No	Yes	No	Yes	No	Good	0.0	0.0	Yes	Male	55-59	Some college	=>$75K
False	No	Yes	Yes	35.0	No	No	No	Yes	No	No	No	Yes	No	Good	0.0	0.0	No	Female	65-69	Some high school	<$15K
False	Yes	No	Yes	36.0	No	No	No	Yes	Yes	Yes	No	Yes	No	Good	0.0	0.0	No	Female	55-59	College graduate	<$50K
True	Yes	No	Yes	33.0	No	No	No	Yes	No	Yes	No	Yes	No	Good	0.0	0.0	No	Female	50-54	Some college	<$35K
False	Yes	No	Yes	35.0	No	No	No	Yes	Yes	Yes	No	Yes	No	Very-good	0.0	0.0	No	Female	50-54	High school graduate	<$75K
True	Yes	Yes	Yes	34.0	No	No	Yes	No	No	No	No	Yes	No	Good	0.0	0.0	No	Male	55-59	College graduate	<$75K
False	No	No	Yes	30.0	No	No	No	No	Yes	No	No	Yes	No	Good	0.0	0.0	No	Male	45-49	High school graduate	<$75K
True	Yes	No	Yes	37.0	No	No	No	No	No	No	No	Yes	No	Good	7.0	5.0	Yes	Female	60-64	Some college	<$35K
False	Yes	Yes	Yes	38.0	No	No	No	Yes	No	No	No	Yes	No	Good	0.0	5.0	No	Female	70-74	High school graduate	<$15K
False	Yes	Yes	Yes	37.0	No	No	No	Yes	No	No	No	Yes	Yes	Fair	0.0	4.0	No	Male	55-59	High school graduate	<$75K
True	Yes	Yes	Yes	32.0	No	No	No	No	Yes	No	No	Yes	No	Fair	0.0	0.0	No	Male	45-49	Some high school	<$35K
False	Yes	No	Yes	31.0	Yes	No	No	Yes	No	No	No	Yes	No	Very-good	5.0	3.0	No	Male	60-64	College graduate	=>$75K
False	No	No	Yes	28.0	No	No	No	Yes	Yes	Yes	No	Yes	No	Excellent	0.0	4.0	No	Male	40-44	College graduate	=>$75K
False	Yes	No	Yes	28.0	No	No	No	Yes	Yes	No	No	Yes	No	Fair	20.0	0.0	No	Male	=>80	Elementary	<$15K
False	No	No	Yes	22.0	No	No	No	Yes	No	Yes	No	Yes	No	Very-good	0.0	0.0	No	Female	40-44	High school graduate	<$50K
False	Yes	No	Yes	40.0	No	No	No	Yes	Yes	Yes	No	Yes	No	Good	0.0	0.0	No	Female	55-59	Some college	=>$75K
False	No	No	Yes	23.0	Yes	No	No	Yes	Yes	Yes	No	Yes	No	Very-good	0.0	3.0	No	Female	60-64	College graduate	<$75K
True	Yes	Yes	Yes	37.0	Yes	No	No	No	No	Yes	No	Yes	No	Very-good	0.0	2.0	Yes	Female	65-69	High school graduate	<$75K
False	Yes	Yes	Yes	33.0	No	No	No	Yes	Yes	Yes	No	Yes	No	Good	0.0	0.0	No	Male	70-74	College graduate	<$75K
True	Yes	No	Yes	32.0	Yes	No	Yes	Yes	Yes	No	No	Yes	No	Good	0.0	0.0	No	Female	65-69	High school graduate	<$25K
False	Yes	No	Yes	34.0	No	No	No	Yes	Yes	Yes	No	Yes	No	Good	0.0	0.0	No	Female	60-64	High school graduate	<$50K
True	Yes	Yes	Yes	43.0	Yes	No	No	Yes	Yes	Yes	No	Yes	No	Fair	0.0	16.0	Yes	Female	55-59	High school graduate	<$20K
False	Yes	Yes	Yes	24.0	Yes	No	No	No	No	No	No	Yes	No	Good	0.0	0.0	No	Male	75-79	High school graduate	<$25K
False	No	No	Yes	26.0	Yes	No	No	No	No	No	No	Yes	No	Poor	0.0	30.0	Yes	Female	70-74	Some high school	<$25K
False	Yes	Yes	Yes	32.0	No	No	No	Yes	Yes	Yes	No	Yes	No	Very-good	0.0	0.0	No	Male	50-54	College graduate	=>$75K
False	Yes	No	No	26.0	No	No	No	Yes	No	Yes	No	Yes	No	Very-good	0.0	5.0	No	Female	60-64	Some high school	<$25K
False	Yes	No	Yes	32.0	No	No	No	Yes	No	No	No	Yes	No	Good	0.0	0.0	No	Female	70-74	College graduate	=>$75K
True	Yes	Yes	Yes	33.0	Yes	No	No	Yes	No	Yes	No	No	Yes	Poor	30.0	30.0	Yes	Female	50-54	High school graduate	<$10K
False	Yes	No	Yes	40.0	No	No	No	Yes	Yes	Yes	No	Yes	Yes	Good	0.0	0.0	No	Female	55-59	College graduate	<$35K
False	No	No	Yes	26.0	No	No	No	Yes	Yes	Yes	No	Yes	Yes	Very-good	0.0	0.0	No	Male	35-39	College graduate	<$35K
False	No	No	Yes	20.0	No	No	No	Yes	Yes	Yes	No	Yes	No	Fair	0.0	30.0	No	Female	45-49	Some college	=>$75K
False	No	No	Yes	21.0	No	No	No	Yes	No	No	No	Yes	No	Poor	0.0	0.0	No	Female	65-69	Some college	<$20K
False	Yes	Yes	Yes	26.0	No	No	No	Yes	No	Yes	No	Yes	No	Good	0.0	0.0	No	Female	65-69	Some college	<$50K
False	No	No	Yes	21.0	Yes	No	No	Yes	Yes	Yes	No	Yes	No	Excellent	2.0	0.0	No	Male	30-34	College graduate	<$50K
False	Yes	Yes	Yes	40.0	No	No	No	Yes	Yes	Yes	No	Yes	No	Good	0.0	0.0	Yes	Male	75-79	High school graduate	<$10K
False	No	Yes	Yes	34.0	No	No	No	Yes	No	Yes	No	Yes	No	Fair	0.0	30.0	Yes	Male	60-64	College graduate	<$35K
False	Yes	Yes	Yes	34.0	No	No	No	Yes	No	No	No	Yes	No	Good	7.0	0.0	No	Male	45-49	Some college	<$50K
False	Yes	Yes	Yes	20.0	Yes	No	No	Yes	Yes	Yes	No	Yes	No	Good	0.0	0.0	No	Female	55-59	Some college	<$75K
False	Yes	No	Yes	31.0	Yes	No	No	Yes	No	Yes	No	Yes	No	Excellent	0.0	0.0	No	Male	70-74	College graduate	<$50K
False	No	No	Yes	31.0	No	No	No	Yes	No	Yes	No	Yes	No	Excellent	0.0	0.0	No	Female	55-59	College graduate	=>$75K
False	No	Yes	Yes	26.0	No	No	No	Yes	No	Yes	No	Yes	No	Very-good	0.0	1.0	No	Male	40-44	College graduate	<$75K
False	Yes	No	Yes	33.0	No	No	No	Yes	Yes	No	No	Yes	No	Good	0.0	0.0	No	Female	65-69	Some high school	<$10K
True	No	No	Yes	21.0	No	No	No	Yes	No	No	No	Yes	No	Very-good	0.0	0.0	No	Female	=>80	College graduate	<$20K
False	No	No	Yes	26.0	No	No	No	Yes	Yes	Yes	No	Yes	No	Very-good	0.0	0.0	No	Female	30-34	College graduate	<$75K
False	Yes	Yes	Yes	32.0	No	No	No	Yes	Yes	Yes	No	Yes	No	Good	0.0	0.0	No	Male	45-49	High school graduate	=>$75K
False	No	No	Yes	44.0	Yes	No	No	Yes	Yes	Yes	No	No	Yes	Fair	30.0	0.0	Yes	Female	25-29	High school graduate	<$15K
False	No	Yes	Yes	31.0	No	No	No	Yes	Yes	Yes	No	Yes	No	Good	0.0	6.0	Yes	Female	75-79	High school graduate	<$15K
False	No	Yes	Yes	20.0	No	No	No	Yes	Yes	Yes	No	Yes	No	Excellent	30.0	0.0	No	Female	60-64	College graduate	=>$75K
False	Yes	No	Yes	39.0	No	No	No	No	Yes	Yes	No	Yes	Yes	Fair	0.0	30.0	Yes	Female	55-59	Some college	<$50K
False	No	No	Yes	24.0	No	No	No	Yes	Yes	Yes	No	No	No	Good	5.0	0.0	No	Male	25-29	Some college	=>$75K
False	No	No	Yes	26.0	No	No	No	Yes	Yes	Yes	No	Yes	No	Very-good	0.0	0.0	No	Male	65-69	College graduate	<$75K
True	Yes	Yes	Yes	37.0	Yes	No	Yes	No	Yes	Yes	No	Yes	Yes	Fair	5.0	10.0	Yes	Female	=>80	Some high school	<$15K
False	No	No	Yes	22.0	No	No	No	Yes	Yes	Yes	Yes	Yes	No	Very-good	0.0	3.0	No	Female	60-64	College graduate	<$75K
False	Yes	Yes	Yes	25.0	Yes	No	No	No	Yes	Yes	No	Yes	Yes	Fair	0.0	6.0	Yes	Female	60-64	High school graduate	<$15K
False	No	Yes	Yes	25.0	Yes	No	No	Yes	Yes	Yes	No	Yes	No	Very-good	0.0	0.0	No	Female	70-74	Some college	=>$75K
False	No	Yes	Yes	26.0	No	No	No	Yes	Yes	Yes	No	Yes	No	Excellent	0.0	0.0	No	Male	55-59	Some college	=>$75K
False	Yes	No	Yes	25.0	Yes	Yes	No	No	No	Yes	No	Yes	No	Fair	4.0	30.0	Yes	Female	50-54	High school graduate	<$20K
True	Yes	Yes	Yes	29.0	No	Yes	No	No	Yes	Yes	No	Yes	No	Poor	15.0	0.0	Yes	Female	65-69	High school graduate	<$20K
False	Yes	Yes	Yes	31.0	Yes	Yes	Yes	Yes	No	Yes	No	Yes	No	Fair	0.0	30.0	Yes	Male	65-69	High school graduate	<$20K
False	No	Yes	Yes	31.0	No	No	No	No	Yes	Yes	No	Yes	No	Good	0.0	2.0	No	Female	60-64	College graduate	<$75K
True	Yes	No	Yes	32.0	Yes	No	No	Yes	Yes	Yes	No	Yes	No	Good	0.0	0.0	No	Male	65-69	College graduate	<$75K
True	Yes	No	Yes	25.0	Yes	No	No	Yes	No	No	No	Yes	No	Very-good	0.0	0.0	No	Male	70-74	College graduate	<$75K
False	No	Yes	Yes	25.0	No	No	No	Yes	No	Yes	No	Yes	No	Excellent	0.0	0.0	No	Female	55-59	College graduate	=>$75K
False	Yes	No	Yes	18.0	Yes	No	No	Yes	Yes	Yes	No	Yes	No	Very-good	0.0	2.0	No	Female	60-64	High school graduate	=>$75K
False	Yes	Yes	Yes	36.0	No	No	No	Yes	No	Yes	No	Yes	Yes	Good	12.0	0.0	No	Male	45-49	High school graduate	=>$75K
False	No	Yes	Yes	25.0	Yes	No	No	Yes	Yes	Yes	No	Yes	No	Good	0.0	28.0	No	Female	40-44	College graduate	=>$75K
True	Yes	No	Yes	24.0	No	No	No	No	No	No	No	Yes	No	Fair	0.0	10.0	No	Male	70-74	College graduate	<$50K
True	Yes	Yes	Yes	41.0	Yes	No	No	No	No	Yes	No	Yes	No	Poor	0.0	30.0	Yes	Female	55-59	High school graduate	<$75K
False	No	No	Yes	37.0	No	No	No	No	Yes	Yes	No	Yes	No	Very-good	0.0	0.0	No	Female	25-29	College graduate	<$35K
False	No	No	Yes	32.0	Yes	No	No	Yes	Yes	Yes	No	Yes	No	Very-good	0.0	0.0	No	Female	45-49	College graduate	<$75K
False	No	Yes	Yes	25.0	No	No	Yes	No	No	No	No	Yes	No	Good	0.0	0.0	No	Male	60-64	Some college	<$35K
False	No	No	Yes	22.0	No	No	No	Yes	No	Yes	No	Yes	No	Excellent	0.0	0.0	No	Female	50-54	College graduate	=>$75K
False	Yes	Yes	Yes	36.0	Yes	No	No	Yes	No	Yes	Yes	Yes	No	Fair	0.0	0.0	No	Male	65-69	College graduate	=>$75K
False	No	No	Yes	24.0	Yes	No	No	Yes	No	Yes	No	Yes	No	Good	0.0	2.0	Yes	Male	55-59	Some college	=>$75K
True	Yes	Yes	Yes	25.0	No	No	No	No	No	Yes	No	Yes	No	Fair	0.0	14.0	Yes	Male	=>80	College graduate	<$35K
False	Yes	Yes	Yes	25.0	No	No	No	No	No	Yes	No	Yes	No	Good	0.0	0.0	No	Female	70-74	High school graduate	<$35K
True	Yes	Yes	Yes	43.0	No	No	No	No	No	No	No	Yes	No	Poor	0.0	15.0	Yes	Female	65-69	Some college	<$35K
False	No	No	Yes	24.0	No	No	No	Yes	No	Yes	No	Yes	No	Very-good	0.0	0.0	No	Male	60-64	College graduate	<$35K
False	No	Yes	Yes	25.0	Yes	No	No	Yes	No	No	No	Yes	No	Excellent	0.0	0.0	No	Female	45-49	Some college	=>$75K
False	Yes	Yes	Yes	30.0	Yes	No	No	Yes	No	Yes	No	Yes	No	Fair	2.0	0.0	No	Female	50-54	High school graduate	<$25K
False	Yes	Yes	Yes	32.0	No	No	No	Yes	Yes	Yes	No	Yes	No	Very-good	0.0	0.0	No	Male	75-79	High school graduate	=>$75K
False	Yes	Yes	Yes	28.0	Yes	No	No	Yes	No	Yes	No	Yes	No	Excellent	3.0	1.0	No	Male	70-74	College graduate	=>$75K
False	Yes	No	Yes	27.0	No	No	No	Yes	Yes	Yes	No	Yes	No	Poor	10.0	15.0	Yes	Female	=>80	College graduate	<$50K
False	Yes	No	Yes	26.0	No	No	No	Yes	No	No	No	Yes	No	Good	0.0	0.0	Yes	Female	40-44	High school graduate	<$35K
False	Yes	Yes	Yes	31.0	Yes	Yes	No	No	Yes	No	No	Yes	No	Fair	0.0	0.0	No	Male	70-74	Some high school	<$75K
True	Yes	Yes	Yes	28.0	No	No	No	No	No	Yes	Yes	Yes	No	Very-good	0.0	5.0	No	Male	65-69	High school graduate	<$75K
False	No	No	Yes	21.0	No	No	No	Yes	Yes	Yes	No	Yes	No	Very-good	0.0	0.0	No	Male	65-69	Some college	<$25K
False	Yes	Yes	Yes	27.0	No	No	No	Yes	Yes	Yes	No	Yes	No	Good	0.0	0.0	No	Female	75-79	College graduate	<$75K
False	Yes	Yes	Yes	24.0	No	No	No	Yes	Yes	Yes	No	Yes	No	Very-good	0.0	0.0	No	Male	60-64	College graduate	<$35K
False	No	Yes	Yes	28.0	No	No	No	Yes	Yes	Yes	No	Yes	No	Good	0.0	0.0	No	Female	60-64	High school graduate	=>$75K
False	Yes	Yes	Yes	32.0	No	No	No	Yes	Yes	Yes	No	Yes	No	Very-good	30.0	2.0	Yes	Male	50-54	High school graduate	<$25K
False	Yes	Yes	Yes	26.0	Yes	No	No	Yes	Yes	Yes	No	Yes	No	Good	0.0	0.0	No	Male	65-69	College graduate	<$75K
False	No	No	Yes	27.0	Yes	No	No	Yes	No	Yes	No	Yes	No	Very-good	0.0	0.0	No	Female	45-49	High school graduate	<$50K
False	No	Yes	Yes	24.0	Yes	No	No	Yes	Yes	Yes	No	Yes	No	Excellent	0.0	0.0	No	Male	65-69	High school graduate	=>$75K
False	Yes	No	Yes	31.0	Yes	No	No	Yes	Yes	Yes	No	Yes	No	Very-good	0.0	0.0	No	Male	50-54	College graduate	=>$75K
False	No	No	Yes	27.0	No	No	No	Yes	No	Yes	No	Yes	No	Excellent	2.0	0.0	No	Male	60-64	Some college	=>$75K
True	Yes	Yes	Yes	42.0	Yes	No	No	No	Yes	No	No	Yes	No	Poor	0.0	30.0	Yes	Male	55-59	Some college	<$25K
True	No	Yes	Yes	48.0	No	Yes	Yes	Yes	Yes	Yes	No	Yes	Yes	Fair	10.0	0.0	Yes	Female	55-59	Some college	<$20K
False	No	No	Yes	28.0	Yes	No	No	Yes	No	Yes	No	Yes	Yes	Very-good	0.0	5.0	No	Female	35-39	College graduate	=>$75K
False	No	Yes	Yes	29.0	No	No	No	Yes	Yes	Yes	No	Yes	No	Excellent	0.0	0.0	No	Female	60-64	Some college	<$75K
False	Yes	Yes	Yes	29.0	No	No	No	Yes	No	Yes	No	Yes	No	Good	15.0	4.0	No	Female	75-79	Some college	<$35K
False	No	No	Yes	37.0	Yes	No	No	Yes	No	Yes	No	Yes	No	Very-good	20.0	0.0	No	Female	50-54	Some college	=>$75K
False	Yes	No	Yes	24.0	No	No	No	No	Yes	Yes	No	Yes	No	Very-good	2.0	2.0	No	Female	65-69	High school graduate	<$35K
False	No	No	No	49.0	Yes	No	No	No	No	Yes	No	Yes	No	Poor	10.0	10.0	Yes	Female	65-69	Some college	<$25K
False	No	Yes	Yes	31.0	No	No	No	Yes	No	Yes	No	Yes	No	Good	0.0	0.0	No	Female	70-74	High school graduate	<$50K
False	Yes	Yes	Yes	32.0	No	No	No	Yes	No	No	No	No	No	Good	0.0	10.0	No	Male	40-44	Some college	<$50K
False	Yes	No	Yes	33.0	No	No	No	Yes	No	Yes	No	Yes	No	Good	0.0	0.0	No	Female	40-44	College graduate	<$75K
False	Yes	Yes	Yes	26.0	Yes	No	No	Yes	No	Yes	No	Yes	No	Excellent	0.0	0.0	No	Male	70-74	Some high school	<$25K
True	Yes	Yes	Yes	37.0	No	No	No	Yes	Yes	Yes	No	Yes	No	Fair	5.0	10.0	No	Female	55-59	Some high school	<$25K
False	Yes	No	Yes	28.0	No	No	No	Yes	Yes	Yes	No	Yes	No	Good	5.0	3.0	Yes	Female	45-49	Some college	=>$75K
True	Yes	Yes	Yes	18.0	Yes	Yes	Yes	No	Yes	Yes	No	Yes	No	Poor	0.0	6.0	Yes	Female	70-74	Some college	<$75K
True	No	No	Yes	27.0	No	No	No	Yes	Yes	No	No	Yes	No	Very-good	0.0	0.0	No	Female	70-74	High school graduate	<$35K
False	Yes	No	Yes	37.0	Yes	No	No	No	No	No	No	Yes	No	Good	0.0	0.0	Yes	Female	75-79	College graduate	<$75K
False	Yes	Yes	Yes	27.0	Yes	Yes	No	No	Yes	Yes	No	Yes	No	Poor	0.0	25.0	Yes	Female	70-74	Some college	<$25K
False	Yes	Yes	Yes	25.0	Yes	No	Yes	Yes	Yes	No	No	Yes	No	Fair	12.0	5.0	No	Male	65-69	College graduate	<$20K
False	Yes	Yes	Yes	31.0	Yes	No	No	Yes	Yes	Yes	No	Yes	No	Good	0.0	0.0	No	Female	50-54	Some college	<$35K
False	No	No	Yes	29.0	Yes	No	No	Yes	Yes	No	No	Yes	No	Good	0.0	0.0	No	Female	75-79	High school graduate	<$15K
True	Yes	Yes	Yes	34.0	Yes	No	Yes	No	No	No	No	Yes	No	Very-good	0.0	0.0	No	Male	65-69	Some college	<$50K
False	Yes	No	Yes	27.0	Yes	Yes	No	Yes	No	Yes	No	Yes	No	Poor	0.0	30.0	No	Male	65-69	Some high school	<$10K
False	No	No	Yes	32.0	No	No	No	Yes	No	No	No	Yes	No	Very-good	0.0	0.0	No	Male	75-79	College graduate	=>$75K
True	Yes	No	Yes	49.0	Yes	No	No	No	Yes	No	No	Yes	No	Good	7.0	2.0	Yes	Male	70-74	High school graduate	<$20K
False	No	Yes	No	27.0	No	No	No	Yes	No	Yes	No	Yes	No	Very-good	0.0	0.0	No	Male	55-59	College graduate	=>$75K
False	No	No	Yes	25.0	No	No	No	Yes	Yes	Yes	No	Yes	No	Very-good	0.0	0.0	No	Female	60-64	College graduate	<$50K
False	No	Yes	Yes	20.0	Yes	Yes	Yes	Yes	No	Yes	No	Yes	No	Good	12.0	12.0	Yes	Female	65-69	Some college	<$75K
False	No	No	Yes	25.0	Yes	No	Yes	Yes	Yes	Yes	No	Yes	No	Good	2.0	0.0	No	Female	75-79	Some college	<$50K
False	Yes	No	Yes	35.0	No	No	No	Yes	Yes	Yes	No	Yes	No	Very-good	0.0	0.0	No	Female	=>80	Elementary	<$15K
False	No	No	Yes	26.0	Yes	No	No	No	No	No	No	Yes	No	Excellent	0.0	0.0	No	Female	75-79	Some college	=>$75K
False	No	No	Yes	29.0	No	No	No	No	No	Yes	Yes	Yes	No	Excellent	0.0	0.0	No	Male	=>80	College graduate	=>$75K
True	No	No	Yes	39.0	Yes	No	No	Yes	Yes	Yes	No	Yes	Yes	Good	2.0	0.0	No	Female	40-44	College graduate	<$75K
False	No	Yes	Yes	26.0	Yes	Yes	Yes	Yes	No	No	No	Yes	No	Poor	15.0	25.0	No	Female	60-64	High school graduate	<$10K
True	Yes	Yes	Yes	37.0	Yes	No	No	Yes	No	No	No	Yes	No	Good	15.0	0.0	No	Male	=>80	Elementary	<$20K
False	No	No	No	25.0	No	No	No	No	No	Yes	No	Yes	Yes	Excellent	0.0	1.0	Yes	Female	55-59	Some college	<$15K
False	Yes	No	Yes	45.0	No	No	No	No	Yes	Yes	No	Yes	No	Good	0.0	0.0	No	Female	70-74	Some college	=>$75K
True	Yes	Yes	Yes	37.0	No	No	Yes	No	No	No	No	Yes	No	Poor	0.0	30.0	Yes	Female	75-79	High school graduate	<$15K
False	No	Yes	Yes	34.0	Yes	No	Yes	Yes	Yes	Yes	No	Yes	Yes	Fair	30.0	30.0	Yes	Female	30-34	Some college	<$10K
False	No	No	Yes	23.0	Yes	No	No	Yes	Yes	Yes	Yes	Yes	No	Very-good	0.0	0.0	No	Male	60-64	College graduate	=>$75K
False	No	No	Yes	21.0	Yes	No	No	Yes	Yes	Yes	No	Yes	No	Excellent	0.0	0.0	No	Female	40-44	College graduate	<$75K
False	No	No	Yes	32.0	No	No	Yes	Yes	Yes	No	No	Yes	No	Excellent	0.0	0.0	Yes	Male	=>80	Elementary	<$25K
False	No	No	Yes	31.0	Yes	No	No	Yes	No	Yes	No	Yes	No	Good	0.0	14.0	No	Male	=>80	Some college	<$50K
True	Yes	Yes	Yes	36.0	Yes	No	No	Yes	Yes	No	No	Yes	No	Fair	0.0	0.0	Yes	Male	50-54	High school graduate	<$15K
False	No	No	Yes	22.0	Yes	No	No	Yes	Yes	Yes	No	No	Yes	Good	0.0	0.0	No	Male	50-54	High school graduate	<$25K
True	Yes	Yes	Yes	38.0	Yes	No	No	No	No	Yes	No	Yes	No	Poor	0.0	20.0	Yes	Female	=>80	Elementary	<$25K
False	No	No	Yes	24.0	Yes	No	No	Yes	Yes	Yes	No	Yes	No	Good	0.0	0.0	No	Female	75-79	Some college	<$75K
True	Yes	Yes	Yes	40.0	No	No	Yes	No	No	No	No	Yes	Yes	Poor	0.0	30.0	Yes	Female	75-79	Some high school	<$15K
False	Yes	Yes	Yes	37.0	Yes	No	Yes	Yes	No	Yes	Yes	Yes	Yes	Good	0.0	0.0	No	Male	65-69	Some college	<$35K
False	Yes	Yes	Yes	35.0	No	No	No	Yes	No	No	No	Yes	No	Very-good	1.0	0.0	No	Male	65-69	Some college	<$35K
False	Yes	Yes	Yes	24.0	Yes	No	No	Yes	No	Yes	No	Yes	No	Excellent	0.0	0.0	No	Male	75-79	College graduate	<$75K
False	No	No	Yes	26.0	No	No	No	Yes	Yes	No	No	Yes	No	Excellent	0.0	0.0	No	Male	30-34	College graduate	=>$75K
False	No	No	Yes	24.0	No	No	No	Yes	Yes	Yes	No	No	Yes	Excellent	0.0	0.0	No	Female	35-39	Some college	<$20K
False	No	No	Yes	29.0	No	No	No	Yes	Yes	No	No	Yes	No	Good	10.0	4.0	Yes	Female	50-54	High school graduate	<$75K
False	No	No	Yes	20.0	No	No	No	Yes	Yes	Yes	No	Yes	No	Excellent	0.0	0.0	No	Female	35-39	College graduate	=>$75K
False	Yes	Yes	Yes	24.0	Yes	No	Yes	Yes	No	Yes	No	Yes	No	Fair	0.0	0.0	No	Female	70-74	Some college	<$50K
False	No	No	Yes	25.0	No	No	No	Yes	Yes	Yes	No	Yes	No	Very-good	0.0	0.0	No	Male	40-44	Some college	<$50K
False	No	Yes	Yes	30.0	No	No	No	Yes	Yes	Yes	No	Yes	No	Excellent	0.0	1.0	No	Female	50-54	College graduate	=>$75K
False	No	Yes	Yes	22.0	Yes	No	No	Yes	No	Yes	No	No	Yes	Fair	15.0	15.0	No	Female	35-39	Some high school	<$10K
False	No	Yes	Yes	30.0	Yes	No	No	Yes	Yes	Yes	No	Yes	No	Excellent	0.0	0.0	No	Male	75-79	College graduate	=>$75K
False	No	No	Yes	26.0	No	No	No	Yes	Yes	Yes	No	Yes	No	Excellent	0.0	0.0	No	Male	60-64	College graduate	=>$75K
False	Yes	No	Yes	25.0	No	No	No	Yes	Yes	Yes	No	Yes	No	Very-good	0.0	0.0	No	Female	70-74	College graduate	=>$75K
False	Yes	No	Yes	22.0	No	No	No	No	Yes	Yes	No	Yes	No	Fair	0.0	0.0	No	Female	=>80	High school graduate	<$35K
False	No	No	Yes	25.0	No	No	No	No	Yes	Yes	No	Yes	No	Excellent	0.0	0.0	No	Male	30-34	College graduate	<$75K
False	Yes	Yes	Yes	39.0	Yes	No	No	No	Yes	Yes	No	Yes	No	Very-good	3.0	0.0	No	Female	55-59	College graduate	=>$75K
True	Yes	Yes	Yes	35.0	No	No	No	Yes	Yes	Yes	No	Yes	No	Fair	0.0	0.0	Yes	Male	75-79	High school graduate	<$50K
False	No	No	Yes	26.0	Yes	No	No	Yes	Yes	Yes	No	Yes	No	Very-good	0.0	0.0	No	Female	55-59	High school graduate	=>$75K
False	No	No	Yes	23.0	No	No	Yes	Yes	Yes	Yes	No	Yes	No	Fair	0.0	10.0	No	Female	=>80	Some college	<$35K
False	No	No	Yes	19.0	No	No	No	Yes	No	Yes	No	Yes	No	Good	0.0	0.0	No	Female	60-64	College graduate	<$35K
False	No	No	Yes	27.0	Yes	No	No	Yes	Yes	Yes	No	Yes	No	Very-good	0.0	0.0	No	Female	65-69	Some college	<$75K
False	No	No	Yes	23.0	Yes	No	No	Yes	No	Yes	No	Yes	No	Very-good	0.0	0.0	No	Male	55-59	College graduate	=>$75K
True	Yes	Yes	Yes	29.0	Yes	Yes	No	No	Yes	No	No	Yes	Yes	Poor	30.0	30.0	No	Male	65-69	Some high school	<$10K
False	Yes	No	Yes	26.0	No	No	No	Yes	No	No	No	Yes	Yes	Good	0.0	0.0	Yes	Female	35-39	College graduate	<$25K
False	Yes	No	Yes	38.0	No	No	No	No	Yes	Yes	No	Yes	No	Good	0.0	2.0	No	Female	50-54	High school graduate	<$50K
False	Yes	Yes	Yes	19.0	Yes	No	No	Yes	Yes	Yes	No	Yes	No	Very-good	5.0	0.0	No	Female	65-69	Some college	<$50K
False	Yes	Yes	Yes	28.0	Yes	No	Yes	Yes	Yes	Yes	No	Yes	Yes	Poor	0.0	30.0	Yes	Female	65-69	Elementary	<$20K
False	No	No	Yes	17.0	Yes	No	No	Yes	Yes	Yes	No	Yes	No	Fair	5.0	5.0	No	Male	75-79	Some college	<$20K
False	No	No	Yes	24.0	No	No	No	No	Yes	Yes	No	Yes	No	Very-good	2.0	1.0	No	Male	40-44	College graduate	=>$75K
False	No	Yes	Yes	21.0	Yes	No	No	Yes	Yes	Yes	No	Yes	No	Very-good	0.0	2.0	No	Female	45-49	High school graduate	<$75K
False	Yes	No	Yes	30.0	No	No	No	Yes	No	Yes	No	Yes	No	Very-good	0.0	1.0	No	Male	45-49	College graduate	=>$75K
False	Yes	No	Yes	43.0	No	No	No	No	Yes	Yes	No	Yes	No	Good	0.0	0.0	No	Male	30-34	High school graduate	<$20K
False	Yes	No	Yes	35.0	Yes	No	No	Yes	Yes	Yes	No	Yes	No	Good	15.0	3.0	No	Female	30-34	Some college	<$75K
False	Yes	No	Yes	35.0	Yes	No	No	Yes	No	Yes	No	Yes	No	Good	10.0	0.0	Yes	Female	75-79	College graduate	<$35K
False	No	Yes	Yes	30.0	Yes	No	Yes	No	No	No	No	Yes	No	Fair	15.0	15.0	No	Female	55-59	Some college	<$50K
False	Yes	Yes	Yes	32.0	Yes	No	No	Yes	Yes	Yes	No	Yes	No	Very-good	0.0	0.0	No	Male	70-74	College graduate	<$75K
False	Yes	Yes	Yes	33.0	Yes	No	Yes	Yes	Yes	Yes	No	Yes	No	Poor	0.0	30.0	Yes	Male	55-59	College graduate	<$50K
False	Yes	Yes	Yes	28.0	No	No	Yes	Yes	No	Yes	No	Yes	No	Good	0.0	0.0	No	Male	60-64	Some high school	<$35K
True	No	Yes	Yes	32.0	Yes	No	No	Yes	Yes	Yes	No	Yes	Yes	Good	0.0	0.0	No	Female	60-64	High school graduate	<$75K
False	Yes	Yes	Yes	30.0	No	No	Yes	No	No	No	No	Yes	No	Poor	30.0	0.0	Yes	Female	70-74	Some high school	<$15K
False	No	No	Yes	27.0	No	No	No	Yes	No	Yes	No	Yes	No	Very-good	0.0	0.0	No	Male	40-44	College graduate	=>$75K
True	Yes	No	Yes	27.0	No	No	No	No	No	Yes	No	Yes	No	Good	0.0	0.0	No	Male	70-74	High school graduate	=>$75K
False	Yes	Yes	Yes	22.0	Yes	No	No	No	No	Yes	No	Yes	No	Poor	0.0	0.0	Yes	Female	70-74	High school graduate	<$50K
False	Yes	Yes	Yes	30.0	No	No	No	Yes	Yes	Yes	No	Yes	No	Good	0.0	14.0	Yes	Female	75-79	Some college	<$20K
False	Yes	Yes	Yes	27.0	Yes	No	No	Yes	Yes	Yes	No	Yes	No	Good	0.0	6.0	No	Female	75-79	Some college	<$50K
True	No	Yes	Yes	23.0	No	No	No	Yes	No	Yes	No	Yes	No	Good	0.0	0.0	No	Male	45-49	High school graduate	<$50K
False	Yes	No	Yes	25.0	No	No	No	No	No	Yes	No	Yes	No	Fair	15.0	15.0	Yes	Female	60-64	Some college	<$10K
True	Yes	Yes	Yes	27.0	Yes	No	No	Yes	No	Yes	No	Yes	No	Good	0.0	5.0	Yes	Female	75-79	High school graduate	<$20K
False	Yes	No	Yes	29.0	No	No	No	Yes	Yes	Yes	No	Yes	No	Very-good	0.0	0.0	No	Female	60-64	College graduate	<$75K
False	Yes	Yes	Yes	37.0	Yes	No	No	No	No	Yes	No	Yes	No	Very-good	3.0	0.0	No	Female	50-54	College graduate	<$35K
False	Yes	Yes	Yes	28.0	Yes	No	Yes	No	No	No	Yes	Yes	Yes	Good	30.0	30.0	Yes	Female	45-49	Some college	<$50K
False	No	No	Yes	25.0	No	No	No	Yes	Yes	Yes	No	Yes	No	Very-good	0.0	0.0	No	Male	50-54	Some college	<$50K
False	Yes	No	Yes	24.0	Yes	Yes	Yes	Yes	No	Yes	No	Yes	No	Good	0.0	0.0	No	Female	65-69	Some college	=>$75K
False	No	No	Yes	20.0	No	No	No	Yes	Yes	Yes	No	Yes	No	Excellent	1.0	0.0	No	Female	60-64	College graduate	=>$75K
False	Yes	No	Yes	27.0	No	No	No	Yes	No	Yes	No	Yes	No	Good	0.0	0.0	Yes	Female	75-79	Some college	<$25K
False	No	No	Yes	26.0	Yes	No	No	Yes	No	Yes	No	Yes	No	Very-good	0.0	0.0	No	Female	65-69	Some college	<$75K
False	No	Yes	Yes	31.0	Yes	No	No	Yes	No	Yes	No	Yes	Yes	Good	2.0	3.0	Yes	Male	65-69	High school graduate	<$75K
False	Yes	No	Yes	57.0	No	No	No	No	No	Yes	No	Yes	Yes	Fair	15.0	30.0	Yes	Female	50-54	College graduate	<$25K
True	Yes	Yes	Yes	41.0	No	Yes	Yes	Yes	No	Yes	No	Yes	Yes	Poor	20.0	30.0	Yes	Female	60-64	High school graduate	<$15K
False	No	Yes	Yes	31.0	Yes	No	No	No	Yes	Yes	No	Yes	No	Good	20.0	30.0	Yes	Female	60-64	Some college	=>$75K
False	Yes	No	Yes	32.0	No	No	No	Yes	No	No	No	Yes	No	Fair	0.0	0.0	Yes	Male	55-59	High school graduate	<$50K
False	No	No	Yes	26.0	Yes	No	No	Yes	No	Yes	No	Yes	No	Excellent	0.0	0.0	No	Male	50-54	Some college	=>$75K
False	No	No	Yes	22.0	No	No	No	No	Yes	Yes	No	Yes	No	Excellent	0.0	0.0	No	Male	=>80	Some college	<$25K
False	Yes	Yes	Yes	27.0	Yes	No	No	Yes	Yes	Yes	No	Yes	No	Good	0.0	0.0	Yes	Male	65-69	Some college	<$50K
False	No	No	Yes	24.0	No	No	No	Yes	No	Yes	No	Yes	No	Good	10.0	10.0	No	Female	45-49	Some college	=>$75K
False	No	No	Yes	23.0	No	No	No	Yes	Yes	Yes	No	Yes	No	Excellent	0.0	1.0	No	Female	40-44	College graduate	=>$75K
True	Yes	Yes	Yes	36.0	Yes	No	No	Yes	Yes	Yes	No	Yes	No	Good	0.0	10.0	No	Male	65-69	College graduate	<$75K
False	Yes	No	Yes	30.0	Yes	No	No	Yes	No	No	Yes	Yes	Yes	Good	0.0	0.0	Yes	Female	60-64	Some high school	<$35K
False	Yes	Yes	Yes	24.0	No	No	No	Yes	No	Yes	No	Yes	No	Very-good	0.0	0.0	No	Female	=>80	Some college	=>$75K
True	Yes	No	Yes	20.0	Yes	No	No	No	No	No	No	Yes	No	Fair	0.0	0.0	No	Female	70-74	Some high school	<$35K
False	Yes	Yes	Yes	19.0	No	Yes	Yes	Yes	No	No	No	Yes	No	Poor	0.0	30.0	Yes	Female	=>80	Some college	<$15K
False	No	No	No	27.0	No	No	No	No	No	No	No	Yes	No	Very-good	1.0	0.0	No	Female	30-34	Some college	=>$75K
False	Yes	No	Yes	34.0	No	No	No	Yes	No	Yes	No	Yes	Yes	Excellent	30.0	1.0	No	Male	30-34	High school graduate	<$75K
False	Yes	Yes	Yes	37.0	No	No	No	No	Yes	No	No	Yes	No	Fair	0.0	0.0	No	Male	70-74	High school graduate	<$35K
True	Yes	Yes	Yes	28.0	Yes	No	No	Yes	No	Yes	No	Yes	No	Excellent	0.0	0.0	No	Male	65-69	Some college	<$25K
True	Yes	No	Yes	40.0	No	No	No	Yes	Yes	No	No	Yes	Yes	Excellent	0.0	1.0	No	Female	35-39	High school graduate	<$15K
False	Yes	Yes	Yes	30.0	Yes	Yes	Yes	No	No	Yes	No	Yes	Yes	Poor	0.0	30.0	No	Female	75-79	Elementary	<$25K
False	Yes	No	Yes	36.0	No	No	No	Yes	Yes	Yes	No	Yes	No	Poor	0.0	7.0	Yes	Female	75-79	Some college	<$10K
False	No	No	Yes	23.0	Yes	No	No	Yes	Yes	Yes	No	Yes	No	Good	0.0	14.0	No	Male	60-64	College graduate	=>$75K
False	No	No	Yes	24.0	Yes	No	No	Yes	Yes	Yes	No	No	No	Very-good	1.0	2.0	No	Male	18-24	High school graduate	<$25K
False	No	No	Yes	21.0	No	No	No	Yes	Yes	Yes	No	Yes	Yes	Excellent	0.0	0.0	No	Female	40-44	High school graduate	<$25K
True	Yes	No	Yes	31.0	Yes	No	No	Yes	Yes	Yes	No	Yes	No	Poor	0.0	14.0	No	Female	75-79	Some college	<$20K
False	No	No	Yes	20.0	No	No	No	Yes	Yes	Yes	Yes	Yes	No	Excellent	0.0	0.0	No	Female	65-69	College graduate	=>$75K
False	Yes	Yes	Yes	31.0	Yes	No	No	Yes	No	No	No	Yes	No	Good	0.0	0.0	No	Male	65-69	College graduate	<$75K
False	Yes	No	Yes	21.0	Yes	No	No	Yes	Yes	Yes	No	Yes	No	Very-good	30.0	0.0	No	Female	45-49	High school graduate	<$15K
False	Yes	No	Yes	30.0	No	No	No	Yes	Yes	Yes	No	Yes	No	Very-good	0.0	0.0	No	Female	55-59	Some college	<$50K
False	Yes	Yes	Yes	28.0	No	Yes	No	Yes	No	Yes	No	Yes	No	Poor	0.0	30.0	Yes	Female	75-79	High school graduate	<$20K
False	No	Yes	Yes	20.0	Yes	No	No	Yes	No	No	No	Yes	No	Excellent	10.0	0.0	No	Female	55-59	High school graduate	=>$75K
False	No	No	Yes	34.0	No	No	No	Yes	No	Yes	No	Yes	Yes	Very-good	8.0	3.0	No	Female	50-54	High school graduate	<$50K
False	No	Yes	Yes	33.0	Yes	No	Yes	Yes	No	Yes	No	Yes	No	Very-good	2.0	1.0	No	Female	65-69	College graduate	<$75K
False	Yes	No	Yes	25.0	Yes	No	No	Yes	Yes	No	No	Yes	No	Very-good	0.0	0.0	No	Female	65-69	Some college	<$35K
False	No	No	Yes	25.0	Yes	No	No	No	Yes	No	No	Yes	Yes	Poor	30.0	22.0	Yes	Female	60-64	Some college	=>$75K
False	Yes	No	Yes	33.0	No	No	No	Yes	Yes	Yes	No	Yes	Yes	Very-good	10.0	0.0	No	Female	45-49	College graduate	<$25K
False	Yes	Yes	Yes	32.0	No	No	No	No	Yes	No	No	Yes	No	Very-good	0.0	0.0	No	Female	50-54	Some college	=>$75K
False	No	No	Yes	19.0	No	No	No	Yes	No	No	No	Yes	No	Excellent	0.0	1.0	No	Female	30-34	College graduate	=>$75K
False	No	No	Yes	44.0	No	No	No	No	No	Yes	No	Yes	No	Good	0.0	0.0	No	Male	55-59	High school graduate	=>$75K
True	Yes	Yes	Yes	37.0	Yes	No	No	No	Yes	Yes	No	Yes	No	Poor	5.0	0.0	Yes	Male	70-74	High school graduate	<$35K
False	No	No	Yes	28.0	No	No	No	Yes	Yes	Yes	No	Yes	Yes	Very-good	15.0	0.0	No	Female	75-79	Some college	<$25K
True	Yes	Yes	Yes	29.0	No	No	No	Yes	Yes	Yes	No	Yes	No	Excellent	0.0	0.0	No	Male	70-74	Some college	<$50K
True	Yes	Yes	Yes	28.0	Yes	No	Yes	Yes	Yes	Yes	No	Yes	No	Poor	0.0	0.0	No	Male	65-69	High school graduate	<$15K
False	Yes	Yes	Yes	27.0	No	No	No	Yes	Yes	Yes	No	Yes	No	Very-good	0.0	0.0	No	Female	70-74	Some college	=>$75K
True	Yes	Yes	Yes	41.0	No	Yes	Yes	No	Yes	Yes	No	Yes	Yes	Poor	5.0	15.0	Yes	Female	70-74	High school graduate	<$20K
False	No	No	Yes	20.0	Yes	No	No	Yes	Yes	Yes	Yes	Yes	No	Good	0.0	0.0	No	Female	65-69	College graduate	<$35K
False	Yes	Yes	Yes	27.0	Yes	No	No	Yes	Yes	Yes	No	Yes	No	Very-good	0.0	0.0	No	Male	70-74	High school graduate	=>$75K
False	Yes	Yes	Yes	33.0	Yes	No	Yes	No	Yes	Yes	No	Yes	No	Good	0.0	0.0	Yes	Male	70-74	Some college	<$75K
False	No	No	Yes	26.0	No	No	No	No	Yes	Yes	No	Yes	No	Poor	0.0	30.0	Yes	Female	75-79	Some high school	<$25K
False	Yes	Yes	Yes	26.0	No	No	No	Yes	Yes	Yes	No	Yes	No	Very-good	0.0	2.0	No	Female	70-74	Some college	<$35K
False	No	No	Yes	28.0	No	No	No	Yes	Yes	Yes	No	Yes	No	Very-good	0.0	0.0	No	Male	75-79	High school graduate	=>$75K
False	No	No	Yes	24.0	No	No	No	Yes	Yes	Yes	No	Yes	No	Very-good	10.0	0.0	No	Female	55-59	Some college	=>$75K
True	Yes	Yes	Yes	29.0	Yes	No	Yes	No	Yes	Yes	No	Yes	No	Fair	0.0	21.0	Yes	Male	65-69	High school graduate	<$25K
True	Yes	Yes	Yes	33.0	No	No	No	No	Yes	Yes	No	Yes	No	Good	0.0	0.0	No	Male	70-74	Some college	=>$75K
False	No	No	Yes	20.0	Yes	No	No	Yes	No	Yes	No	Yes	No	Very-good	0.0	0.0	No	Female	70-74	High school graduate	<$50K
True	Yes	Yes	Yes	24.0	Yes	No	No	Yes	No	Yes	No	Yes	No	Good	0.0	0.0	No	Female	75-79	Some high school	<$20K
False	Yes	Yes	Yes	24.0	No	No	Yes	Yes	No	No	No	Yes	No	Very-good	0.0	0.0	No	Female	70-74	Some college	=>$75K
False	Yes	Yes	Yes	25.0	Yes	No	No	Yes	Yes	Yes	No	Yes	No	Poor	30.0	30.0	Yes	Female	70-74	Some high school	<$25K
True	Yes	Yes	Yes	30.0	Yes	No	No	No	Yes	Yes	No	Yes	No	Very-good	0.0	0.0	No	Female	75-79	High school graduate	<$20K
False	No	Yes	Yes	29.0	Yes	No	No	Yes	No	Yes	No	Yes	No	Very-good	0.0	15.0	No	Female	55-59	High school graduate	<$20K
False	No	Yes	Yes	25.0	No	No	No	No	Yes	Yes	No	Yes	No	Good	0.0	0.0	Yes	Female	45-49	Some college	=>$75K
False	Yes	No	Yes	22.0	No	No	No	Yes	Yes	Yes	No	Yes	No	Very-good	0.0	0.0	No	Female	=>80	College graduate	<$50K
False	No	No	Yes	36.0	Yes	No	No	No	No	Yes	No	Yes	No	Good	0.0	0.0	No	Female	60-64	College graduate	<$50K
False	No	No	Yes	23.0	No	No	No	Yes	Yes	Yes	No	Yes	No	Very-good	0.0	0.0	No	Female	70-74	High school graduate	<$35K
False	Yes	Yes	Yes	26.0	Yes	No	No	Yes	No	Yes	Yes	Yes	No	Very-good	14.0	0.0	No	Female	40-44	Some college	<$50K
False	No	No	Yes	34.0	No	No	No	Yes	No	Yes	No	Yes	No	Excellent	0.0	0.0	No	Female	40-44	High school graduate	=>$75K
True	Yes	Yes	Yes	35.0	Yes	No	No	No	No	Yes	No	Yes	No	Good	0.0	0.0	No	Female	70-74	High school graduate	<$25K
True	Yes	Yes	Yes	32.0	No	No	No	Yes	Yes	No	No	Yes	No	Very-good	0.0	0.0	No	Male	65-69	Some college	<$75K
False	Yes	No	Yes	28.0	No	No	No	Yes	No	Yes	No	Yes	No	Excellent	0.0	0.0	No	Female	65-69	College graduate	<$75K
False	Yes	Yes	Yes	28.0	No	No	No	Yes	Yes	Yes	No	Yes	No	Very-good	0.0	0.0	No	Female	65-69	High school graduate	<$50K
False	Yes	No	Yes	20.0	Yes	No	No	Yes	Yes	Yes	No	Yes	No	Good	3.0	0.0	No	Female	=>80	High school graduate	<$75K
False	No	Yes	Yes	27.0	No	No	No	Yes	No	Yes	No	Yes	No	Very-good	0.0	0.0	No	Male	50-54	College graduate	=>$75K
False	Yes	Yes	Yes	25.0	No	No	No	Yes	Yes	Yes	No	Yes	No	Good	30.0	0.0	No	Female	60-64	Some college	<$20K
False	Yes	Yes	Yes	21.0	Yes	No	No	Yes	No	No	No	Yes	No	Fair	10.0	10.0	No	Female	70-74	High school graduate	<$25K
False	No	No	Yes	22.0	No	No	No	Yes	Yes	Yes	No	Yes	No	Very-good	2.0	0.0	No	Female	70-74	High school graduate	<$50K
False	Yes	No	Yes	27.0	Yes	No	Yes	Yes	Yes	Yes	No	Yes	No	Good	0.0	2.0	No	Female	75-79	College graduate	=>$75K
False	Yes	No	Yes	32.0	No	No	No	No	Yes	Yes	No	Yes	No	Good	0.0	0.0	No	Female	=>80	Elementary	<$15K
True	No	Yes	Yes	32.0	No	No	No	No	Yes	Yes	No	Yes	No	Fair	0.0	25.0	Yes	Female	70-74	High school graduate	<$35K
False	Yes	No	Yes	27.0	Yes	No	No	Yes	Yes	Yes	Yes	Yes	No	Very-good	0.0	0.0	No	Female	65-69	Some college	=>$75K
True	Yes	No	Yes	33.0	No	No	No	Yes	Yes	No	No	Yes	No	Good	0.0	0.0	No	Female	60-64	Some high school	<$25K
False	No	No	No	21.0	No	No	No	Yes	Yes	Yes	No	Yes	No	Excellent	0.0	0.0	No	Female	55-59	Some college	=>$75K
False	Yes	No	Yes	30.0	Yes	No	No	Yes	No	Yes	No	Yes	No	Good	5.0	0.0	No	Female	40-44	High school graduate	<$75K
False	No	Yes	Yes	31.0	Yes	No	No	Yes	No	Yes	No	Yes	No	Very-good	0.0	0.0	No	Male	70-74	College graduate	=>$75K
True	Yes	No	Yes	30.0	No	No	No	Yes	No	No	No	Yes	No	Very-good	0.0	1.0	No	Male	70-74	College graduate	<$50K
False	No	No	Yes	23.0	No	No	No	Yes	Yes	Yes	No	Yes	No	Excellent	0.0	0.0	No	Male	70-74	Some college	<$25K
False	Yes	Yes	Yes	28.0	Yes	No	No	Yes	Yes	Yes	No	No	No	Good	0.0	0.0	No	Female	60-64	College graduate	<$50K
False	No	No	Yes	31.0	No	No	No	Yes	No	Yes	No	Yes	No	Excellent	0.0	0.0	No	Female	50-54	College graduate	=>$75K
True	Yes	Yes	Yes	27.0	No	No	No	No	No	Yes	No	Yes	No	Very-good	0.0	0.0	No	Female	75-79	Some college	=>$75K
False	Yes	Yes	Yes	28.0	No	No	No	No	No	No	No	Yes	No	Good	0.0	30.0	No	Male	45-49	High school graduate	<$75K
False	Yes	Yes	Yes	24.0	Yes	No	Yes	No	Yes	Yes	No	Yes	No	Poor	0.0	30.0	No	Female	=>80	High school graduate	<$20K
False	Yes	No	Yes	33.0	No	No	No	Yes	Yes	Yes	No	Yes	No	Excellent	0.0	0.0	No	Female	50-54	College graduate	=>$75K
False	Yes	Yes	Yes	27.0	Yes	No	No	Yes	Yes	Yes	No	Yes	No	Excellent	2.0	0.0	No	Female	60-64	College graduate	<$35K
False	Yes	Yes	Yes	35.0	Yes	No	No	No	No	Yes	No	Yes	No	Fair	30.0	0.0	No	Female	50-54	Some college	<$35K
False	Yes	Yes	Yes	26.0	No	No	No	Yes	Yes	Yes	No	Yes	No	Good	0.0	1.0	No	Female	60-64	High school graduate	<$75K
False	Yes	Yes	Yes	19.0	No	No	No	Yes	Yes	Yes	No	Yes	No	Very-good	0.0	0.0	No	Female	65-69	Some college	<$50K
True	Yes	Yes	Yes	27.0	No	No	No	Yes	Yes	Yes	No	Yes	No	Good	0.0	2.0	No	Male	70-74	Some college	<$50K
False	Yes	No	Yes	28.0	No	No	No	Yes	Yes	Yes	No	Yes	No	Very-good	0.0	5.0	No	Male	65-69	College graduate	<$50K
True	Yes	Yes	Yes	31.0	Yes	No	Yes	No	No	Yes	No	Yes	No	Fair	20.0	20.0	Yes	Female	60-64	Some college	<$10K
False	Yes	No	Yes	26.0	Yes	No	No	Yes	Yes	No	No	Yes	No	Very-good	0.0	0.0	No	Male	=>80	Some college	<$35K
False	Yes	Yes	Yes	29.0	Yes	No	Yes	No	Yes	Yes	No	Yes	No	Fair	0.0	0.0	Yes	Female	60-64	High school graduate	<$75K
False	No	No	Yes	27.0	Yes	No	No	Yes	No	Yes	No	Yes	No	Excellent	0.0	0.0	No	Female	60-64	Some college	<$35K
True	Yes	Yes	Yes	31.0	No	No	No	Yes	No	Yes	No	Yes	No	Fair	25.0	4.0	No	Female	65-69	Some college	<$75K
False	Yes	No	Yes	31.0	No	No	No	Yes	No	Yes	No	Yes	No	Good	0.0	0.0	No	Female	60-64	College graduate	<$35K
False	Yes	No	Yes	26.0	No	No	No	Yes	Yes	Yes	No	Yes	No	Excellent	1.0	0.0	No	Female	65-69	Some college	<$50K
True	Yes	Yes	Yes	30.0	Yes	No	No	Yes	No	Yes	No	No	Yes	Poor	0.0	30.0	Yes	Male	55-59	Some high school	<$15K
False	Yes	No	Yes	29.0	Yes	No	No	No	Yes	Yes	No	Yes	No	Very-good	0.0	0.0	No	Male	45-49	High school graduate	=>$75K
False	No	No	Yes	27.0	No	Yes	No	Yes	No	No	No	Yes	No	Fair	0.0	4.0	No	Female	70-74	Some high school	<$20K
False	Yes	Yes	Yes	28.0	Yes	No	No	No	Yes	Yes	No	Yes	No	Very-good	4.0	10.0	Yes	Male	75-79	Some college	<$35K
False	No	No	No	35.0	No	No	No	Yes	Yes	Yes	No	Yes	Yes	Good	0.0	0.0	Yes	Female	55-59	College graduate	<$35K
False	No	No	Yes	20.0	No	No	No	No	Yes	Yes	No	Yes	No	Very-good	0.0	3.0	No	Female	=>80	High school graduate	<$25K
True	Yes	Yes	Yes	26.0	Yes	Yes	Yes	No	Yes	Yes	No	Yes	No	Poor	0.0	30.0	No	Male	65-69	High school graduate	<$50K
False	Yes	Yes	Yes	28.0	Yes	No	No	Yes	Yes	Yes	No	Yes	No	Excellent	1.0	7.0	Yes	Male	70-74	College graduate	=>$75K
False	Yes	Yes	Yes	32.0	No	No	No	Yes	Yes	Yes	No	Yes	No	Good	1.0	0.0	No	Male	60-64	Some college	<$35K
False	No	No	Yes	35.0	No	No	No	Yes	Yes	Yes	No	Yes	No	Good	4.0	4.0	Yes	Female	45-49	Some college	=>$75K
True	Yes	No	Yes	33.0	No	No	No	No	No	No	No	Yes	No	Good	5.0	0.0	No	Female	40-44	College graduate	<$50K
False	Yes	No	Yes	30.0	Yes	No	No	Yes	Yes	Yes	No	Yes	No	Good	0.0	0.0	No	Female	60-64	High school graduate	<$35K
False	No	No	Yes	26.0	Yes	No	No	Yes	No	No	No	No	No	Fair	14.0	18.0	No	Female	35-39	College graduate	<$10K
False	Yes	Yes	Yes	46.0	No	No	No	Yes	No	No	No	Yes	No	Good	0.0	2.0	Yes	Male	50-54	Some college	=>$75K
False	Yes	No	Yes	25.0	No	No	No	Yes	Yes	Yes	No	Yes	No	Excellent	0.0	0.0	No	Female	65-69	High school graduate	=>$75K
False	No	No	Yes	28.0	No	No	No	Yes	Yes	Yes	No	Yes	No	Excellent	0.0	0.0	No	Male	70-74	College graduate	=>$75K
False	Yes	No	Yes	35.0	No	No	No	No	No	No	No	Yes	No	Very-good	0.0	0.0	No	Female	50-54	College graduate	=>$75K
False	No	Yes	Yes	29.0	No	No	No	No	No	Yes	Yes	Yes	No	Very-good	20.0	0.0	No	Female	60-64	College graduate	=>$75K
False	No	No	Yes	23.0	No	No	No	Yes	Yes	Yes	No	Yes	No	Very-good	0.0	0.0	Yes	Male	55-59	College graduate	<$50K
False	No	Yes	Yes	24.0	No	No	No	Yes	No	Yes	No	Yes	No	Very-good	0.0	1.0	No	Female	60-64	College graduate	=>$75K
False	No	Yes	Yes	34.0	Yes	No	No	No	Yes	Yes	No	Yes	No	Very-good	0.0	0.0	No	Female	50-54	Some college	=>$75K
False	Yes	No	Yes	33.0	No	No	No	Yes	Yes	Yes	No	Yes	No	Good	0.0	0.0	No	Male	65-69	Some college	=>$75K
False	Yes	Yes	No	39.0	Yes	No	No	No	No	No	No	Yes	No	Good	0.0	30.0	Yes	Female	70-74	Some college	<$50K
False	No	No	Yes	34.0	No	No	No	Yes	Yes	Yes	No	Yes	No	Very-good	0.0	0.0	No	Male	60-64	Some college	=>$75K
False	Yes	Yes	Yes	32.0	No	Yes	No	Yes	Yes	Yes	No	Yes	No	Very-good	2.0	0.0	No	Female	65-69	College graduate	=>$75K
False	Yes	No	Yes	32.0	No	Yes	No	No	No	No	No	Yes	No	Fair	0.0	30.0	Yes	Female	50-54	Some high school	<$35K
False	Yes	No	Yes	27.0	No	No	No	Yes	No	Yes	No	Yes	No	Fair	5.0	15.0	Yes	Female	45-49	High school graduate	<$75K
False	Yes	No	Yes	30.0	No	No	No	Yes	Yes	Yes	No	Yes	No	Very-good	2.0	0.0	No	Female	65-69	College graduate	<$75K
True	Yes	Yes	Yes	44.0	No	No	No	No	Yes	Yes	No	Yes	No	Poor	30.0	15.0	Yes	Female	65-69	College graduate	=>$75K
False	Yes	Yes	Yes	33.0	No	No	Yes	No	Yes	Yes	No	Yes	No	Very-good	0.0	30.0	Yes	Male	=>80	College graduate	<$75K
False	Yes	No	Yes	22.0	Yes	No	No	Yes	No	Yes	No	Yes	No	Fair	0.0	5.0	No	Male	65-69	Some college	<$15K
False	No	No	Yes	35.0	No	No	No	No	No	No	No	Yes	No	Good	5.0	0.0	No	Female	50-54	High school graduate	<$25K
False	No	No	Yes	31.0	No	No	No	No	Yes	Yes	No	Yes	No	Very-good	3.0	0.0	No	Female	45-49	College graduate	=>$75K
True	No	No	Yes	28.0	Yes	No	No	No	Yes	No	No	Yes	No	Fair	0.0	4.0	No	Female	25-29	High school graduate	<$20K
False	No	No	Yes	27.0	No	No	No	Yes	Yes	Yes	No	Yes	No	Good	0.0	0.0	No	Male	45-49	College graduate	<$50K
False	No	Yes	Yes	22.0	Yes	No	Yes	Yes	Yes	Yes	No	Yes	No	Very-good	0.0	1.0	No	Male	75-79	High school graduate	=>$75K
False	No	No	Yes	27.0	Yes	No	No	Yes	Yes	Yes	No	Yes	No	Good	30.0	0.0	No	Male	70-74	High school graduate	<$35K
False	Yes	Yes	Yes	23.0	Yes	No	Yes	Yes	Yes	No	No	Yes	No	Good	0.0	20.0	No	Male	=>80	Some college	<$50K
False	Yes	Yes	Yes	25.0	Yes	No	No	Yes	No	Yes	No	Yes	No	Good	0.0	0.0	No	Female	55-59	Some college	<$50K
False	Yes	Yes	No	31.0	No	No	No	No	No	No	No	Yes	No	Good	0.0	0.0	No	Male	50-54	High school graduate	<$75K
True	Yes	Yes	Yes	41.0	Yes	No	No	Yes	No	Yes	No	Yes	No	Fair	0.0	4.0	No	Female	70-74	Some college	<$20K
False	No	Yes	Yes	25.0	No	No	No	Yes	No	Yes	No	Yes	No	Very-good	3.0	0.0	No	Female	65-69	High school graduate	<$15K
False	Yes	No	Yes	40.0	No	No	No	No	No	Yes	No	Yes	No	Good	0.0	0.0	Yes	Female	65-69	High school graduate	<$50K
False	No	Yes	Yes	19.0	No	No	No	Yes	No	No	No	Yes	No	Fair	0.0	30.0	No	Female	=>80	High school graduate	<$20K
False	No	No	Yes	19.0	Yes	No	No	Yes	Yes	Yes	Yes	Yes	No	Excellent	7.0	0.0	No	Female	45-49	Some college	<$75K
True	Yes	Yes	Yes	41.0	No	No	No	Yes	Yes	Yes	No	Yes	No	Fair	0.0	30.0	Yes	Female	=>80	Some college	<$20K
True	Yes	Yes	Yes	26.0	Yes	No	No	Yes	No	No	No	Yes	No	Very-good	0.0	0.0	No	Female	65-69	Some college	<$50K
True	Yes	No	Yes	42.0	Yes	No	No	Yes	Yes	Yes	No	Yes	No	Good	0.0	10.0	Yes	Female	70-74	Some college	<$25K
False	No	No	Yes	38.0	No	No	No	Yes	Yes	Yes	No	Yes	No	Very-good	0.0	1.0	No	Female	50-54	College graduate	<$50K
False	No	No	Yes	20.0	Yes	No	No	Yes	Yes	Yes	No	Yes	No	Fair	15.0	30.0	No	Female	65-69	Some college	<$25K
False	Yes	Yes	Yes	30.0	No	No	Yes	Yes	Yes	Yes	No	Yes	No	Good	0.0	0.0	No	Male	60-64	Some college	<$75K
False	Yes	Yes	Yes	21.0	No	No	No	Yes	No	Yes	No	Yes	No	Excellent	0.0	0.0	No	Female	70-74	High school graduate	<$75K
False	No	No	Yes	27.0	No	No	No	Yes	Yes	Yes	No	Yes	No	Very-good	0.0	0.0	Yes	Female	50-54	Some college	<$35K
False	Yes	No	Yes	28.0	Yes	No	No	Yes	Yes	Yes	No	Yes	No	Excellent	0.0	0.0	No	Female	55-59	College graduate	=>$75K
False	No	Yes	Yes	26.0	Yes	No	No	No	No	Yes	No	Yes	No	Good	0.0	3.0	Yes	Female	70-74	Some college	<$35K
False	Yes	No	Yes	30.0	Yes	No	No	Yes	No	Yes	No	Yes	No	Good	0.0	0.0	No	Female	40-44	College graduate	=>$75K
False	No	Yes	Yes	29.0	No	No	No	Yes	Yes	Yes	No	Yes	No	Good	2.0	0.0	No	Female	50-54	High school graduate	=>$75K
True	No	Yes	Yes	26.0	Yes	No	No	No	No	Yes	No	Yes	No	Very-good	30.0	0.0	No	Male	45-49	College graduate	=>$75K
False	No	No	Yes	27.0	No	No	No	Yes	No	Yes	No	Yes	No	Very-good	0.0	0.0	No	Male	65-69	College graduate	<$50K
False	No	Yes	Yes	29.0	No	No	No	Yes	No	Yes	No	Yes	No	Very-good	1.0	0.0	No	Male	40-44	College graduate	=>$75K
False	Yes	Yes	Yes	27.0	Yes	No	Yes	No	No	Yes	No	Yes	No	Good	0.0	0.0	No	Female	70-74	Some high school	<$50K
False	Yes	Yes	Yes	21.0	No	No	Yes	No	Yes	No	No	Yes	No	Fair	10.0	0.0	Yes	Female	=>80	Some college	<$20K
False	Yes	No	Yes	22.0	No	No	No	No	Yes	Yes	No	Yes	No	Poor	0.0	30.0	Yes	Female	75-79	College graduate	<$35K
False	Yes	Yes	Yes	29.0	No	No	No	Yes	No	No	No	Yes	No	Good	0.0	0.0	No	Female	50-54	College graduate	=>$75K
False	Yes	Yes	Yes	25.0	No	No	Yes	No	No	Yes	No	Yes	No	Good	0.0	0.0	No	Male	70-74	High school graduate	<$75K
False	Yes	Yes	Yes	23.0	Yes	No	No	Yes	No	Yes	No	Yes	No	Good	0.0	2.0	No	Female	50-54	Some high school	<$20K
False	No	No	Yes	24.0	No	No	No	Yes	No	Yes	No	Yes	No	Excellent	0.0	0.0	No	Male	70-74	College graduate	=>$75K
False	No	No	Yes	19.0	No	No	No	Yes	Yes	Yes	No	Yes	No	Very-good	0.0	0.0	No	Female	55-59	Some college	=>$75K
False	Yes	Yes	Yes	44.0	Yes	No	No	Yes	Yes	Yes	No	Yes	No	Very-good	0.0	0.0	No	Male	55-59	High school graduate	<$20K
False	Yes	Yes	Yes	28.0	Yes	Yes	Yes	No	No	Yes	No	Yes	No	Fair	0.0	30.0	No	Female	=>80	High school graduate	<$15K
False	Yes	No	Yes	41.0	Yes	No	No	No	No	Yes	No	Yes	No	Very-good	0.0	30.0	Yes	Male	65-69	College graduate	<$25K
False	No	No	Yes	28.0	No	No	No	No	Yes	Yes	No	Yes	Yes	Excellent	0.0	0.0	No	Female	25-29	Some college	<$35K
True	Yes	Yes	Yes	50.0	No	No	No	Yes	Yes	Yes	No	No	Yes	Good	0.0	0.0	Yes	Female	55-59	Some college	<$15K
False	Yes	Yes	Yes	16.0	Yes	No	Yes	Yes	Yes	Yes	No	Yes	No	Fair	10.0	1.0	No	Female	75-79	Some high school	<$10K
False	No	No	Yes	24.0	Yes	No	No	No	No	No	Yes	Yes	Yes	Good	5.0	1.0	No	Female	50-54	High school graduate	<$20K
True	Yes	Yes	Yes	26.0	Yes	No	Yes	No	No	No	No	Yes	No	Poor	3.0	30.0	Yes	Female	70-74	Some high school	=>$75K
False	No	Yes	Yes	24.0	No	No	No	Yes	Yes	Yes	No	Yes	No	Very-good	1.0	0.0	No	Female	50-54	College graduate	=>$75K
False	Yes	No	Yes	33.0	No	Yes	Yes	Yes	Yes	Yes	No	Yes	No	Good	0.0	0.0	No	Male	60-64	Some college	<$25K
False	No	No	Yes	31.0	No	No	No	Yes	Yes	Yes	No	Yes	No	Poor	4.0	4.0	Yes	Female	60-64	High school graduate	<$20K
True	Yes	Yes	Yes	30.0	No	No	No	Yes	No	Yes	No	No	Yes	Very-good	0.0	0.0	Yes	Male	40-44	High school graduate	<$20K
False	No	Yes	Yes	28.0	No	No	No	No	No	No	No	Yes	No	Good	0.0	0.0	No	Female	75-79	Some high school	<$15K
False	Yes	Yes	Yes	31.0	Yes	No	Yes	Yes	Yes	Yes	No	Yes	No	Poor	0.0	15.0	No	Female	70-74	Some college	<$20K
False	Yes	Yes	Yes	32.0	No	No	No	Yes	Yes	Yes	No	Yes	No	Fair	4.0	10.0	No	Female	65-69	High school graduate	<$35K
False	Yes	Yes	Yes	31.0	Yes	No	No	Yes	No	Yes	No	Yes	No	Good	0.0	2.0	No	Male	50-54	Some high school	<$20K
False	Yes	Yes	Yes	31.0	Yes	Yes	Yes	No	No	No	No	Yes	Yes	Poor	30.0	10.0	Yes	Female	55-59	High school graduate	<$25K
False	Yes	No	Yes	40.0	Yes	No	No	Yes	No	Yes	No	Yes	Yes	Good	10.0	10.0	Yes	Female	35-39	Some college	<$50K
True	Yes	Yes	Yes	26.0	No	No	No	Yes	Yes	No	No	Yes	Yes	Good	0.0	1.0	No	Female	50-54	High school graduate	<$75K
False	No	No	Yes	30.0	No	No	No	No	Yes	Yes	Yes	Yes	No	Very-good	8.0	0.0	No	Female	55-59	Some high school	<$20K
True	Yes	No	Yes	23.0	No	Yes	No	No	No	No	No	Yes	No	Good	0.0	0.0	No	Female	40-44	Some college	<$25K
False	Yes	Yes	Yes	33.0	Yes	No	No	No	Yes	Yes	No	Yes	No	Good	0.0	0.0	Yes	Female	60-64	High school graduate	<$50K
False	Yes	Yes	Yes	28.0	No	No	No	Yes	Yes	Yes	No	Yes	No	Very-good	0.0	0.0	No	Female	60-64	High school graduate	=>$75K
False	No	Yes	Yes	27.0	No	No	No	Yes	Yes	Yes	No	Yes	No	Good	0.0	2.0	No	Male	75-79	College graduate	<$75K
False	No	Yes	Yes	28.0	No	No	No	No	Yes	Yes	Yes	Yes	No	Good	0.0	0.0	No	Female	60-64	College graduate	=>$75K
False	Yes	Yes	Yes	38.0	No	No	No	Yes	Yes	Yes	No	Yes	No	Good	0.0	3.0	Yes	Male	70-74	College graduate	=>$75K
False	No	Yes	Yes	26.0	Yes	No	Yes	No	No	Yes	No	Yes	Yes	Good	3.0	2.0	Yes	Female	55-59	High school graduate	<$20K
False	Yes	Yes	Yes	31.0	No	No	No	No	No	Yes	No	Yes	No	Good	0.0	0.0	No	Female	60-64	College graduate	<$50K
True	Yes	Yes	Yes	26.0	Yes	No	No	Yes	No	Yes	No	Yes	No	Fair	3.0	0.0	No	Female	70-74	High school graduate	<$15K
True	Yes	No	Yes	27.0	No	No	No	No	No	Yes	No	Yes	No	Very-good	0.0	0.0	No	Male	65-69	College graduate	<$50K
False	Yes	Yes	Yes	31.0	Yes	No	Yes	Yes	Yes	Yes	No	Yes	No	Fair	0.0	10.0	Yes	Female	75-79	Some high school	<$15K
False	Yes	Yes	Yes	39.0	Yes	No	No	Yes	Yes	Yes	No	Yes	No	Very-good	0.0	0.0	No	Female	65-69	College graduate	<$50K
False	Yes	Yes	Yes	34.0	Yes	No	Yes	No	Yes	Yes	No	Yes	Yes	Poor	7.0	21.0	Yes	Female	65-69	Elementary	<$20K
False	No	No	Yes	33.0	No	No	No	Yes	No	No	No	Yes	No	Very-good	0.0	0.0	No	Male	18-24	Some college	<$50K
False	No	No	Yes	29.0	Yes	No	No	Yes	Yes	Yes	No	Yes	No	Good	0.0	0.0	No	Female	55-59	High school graduate	<$20K
False	Yes	Yes	Yes	34.0	Yes	No	Yes	Yes	No	Yes	No	Yes	No	Fair	12.0	0.0	No	Male	60-64	College graduate	<$35K
False	Yes	Yes	Yes	24.0	No	No	No	No	No	Yes	No	Yes	No	Very-good	0.0	2.0	No	Female	75-79	High school graduate	<$35K
True	Yes	No	Yes	27.0	Yes	Yes	No	Yes	Yes	Yes	No	Yes	No	Good	0.0	0.0	No	Female	=>80	Some high school	<$20K
False	Yes	No	Yes	21.0	No	No	No	No	No	No	Yes	Yes	No	Good	0.0	15.0	Yes	Female	65-69	College graduate	<$75K
False	No	Yes	Yes	28.0	Yes	No	No	Yes	No	No	No	Yes	No	Fair	0.0	2.0	Yes	Female	55-59	High school graduate	<$50K
False	Yes	Yes	Yes	27.0	No	No	No	No	No	Yes	No	Yes	No	Good	0.0	0.0	Yes	Female	75-79	High school graduate	<$25K
True	Yes	No	Yes	34.0	No	No	No	Yes	No	Yes	No	Yes	No	Very-good	0.0	0.0	No	Female	70-74	Some college	<$15K
False	Yes	No	Yes	26.0	Yes	No	No	Yes	No	No	No	Yes	No	Very-good	0.0	0.0	No	Male	40-44	High school graduate	<$50K
True	No	Yes	Yes	23.0	No	No	No	No	No	No	No	Yes	No	Fair	30.0	30.0	Yes	Female	65-69	High school graduate	<$20K
True	Yes	Yes	Yes	33.0	No	No	No	No	No	No	No	Yes	No	Poor	15.0	1.0	Yes	Female	70-74	High school graduate	<$20K
True	Yes	Yes	Yes	39.0	No	No	No	Yes	No	Yes	No	Yes	No	Good	5.0	0.0	Yes	Male	55-59	High school graduate	<$50K
False	Yes	No	Yes	33.0	No	No	Yes	No	No	Yes	No	Yes	No	Fair	0.0	30.0	Yes	Female	60-64	Some college	<$10K
False	No	Yes	Yes	31.0	No	No	No	No	No	No	No	Yes	Yes	Fair	7.0	14.0	No	Female	65-69	High school graduate	<$25K
False	Yes	Yes	Yes	26.0	No	No	No	No	No	Yes	No	No	No	Fair	8.0	0.0	No	Female	60-64	Some high school	<$20K
False	Yes	Yes	Yes	38.0	No	No	Yes	Yes	Yes	Yes	No	Yes	Yes	Poor	5.0	30.0	Yes	Female	35-39	College graduate	<$10K
False	Yes	Yes	Yes	26.0	Yes	No	No	No	No	Yes	No	No	No	Very-good	0.0	0.0	No	Female	60-64	Some college	<$15K
False	Yes	Yes	Yes	28.0	No	No	No	Yes	Yes	Yes	No	Yes	No	Good	0.0	7.0	No	Male	50-54	Some college	=>$75K
False	No	Yes	No	33.0	No	No	No	No	No	No	No	No	Yes	Very-good	0.0	0.0	No	Female	40-44	Some college	<$10K
True	Yes	Yes	Yes	46.0	No	No	No	Yes	No	Yes	No	Yes	No	Good	4.0	15.0	Yes	Female	50-54	College graduate	<$50K
False	Yes	No	Yes	29.0	No	No	No	Yes	No	Yes	No	Yes	No	Very-good	0.0	0.0	No	Male	75-79	High school graduate	<$50K
False	Yes	Yes	Yes	27.0	No	No	No	Yes	Yes	Yes	No	Yes	No	Good	0.0	0.0	No	Female	55-59	Some high school	<$10K
False	No	No	Yes	23.0	No	No	No	Yes	Yes	Yes	No	Yes	No	Very-good	5.0	0.0	No	Female	40-44	College graduate	<$75K
False	Yes	Yes	Yes	36.0	Yes	No	No	No	Yes	Yes	No	Yes	No	Good	0.0	0.0	No	Male	60-64	College graduate	<$75K
True	Yes	No	Yes	29.0	No	No	No	No	No	No	No	Yes	No	Fair	0.0	0.0	No	Female	60-64	Elementary	<$35K
False	Yes	Yes	Yes	32.0	No	No	No	Yes	No	No	No	Yes	No	Good	0.0	30.0	No	Female	65-69	High school graduate	<$20K
True	Yes	No	Yes	28.0	Yes	No	No	Yes	Yes	Yes	No	Yes	No	Fair	0.0	4.0	No	Male	75-79	High school graduate	<$35K
False	No	No	Yes	27.0	No	No	No	Yes	Yes	No	No	Yes	No	Fair	0.0	0.0	No	Female	35-39	High school graduate	<$35K
False	Yes	Yes	Yes	24.0	No	No	Yes	Yes	Yes	Yes	No	Yes	No	Good	0.0	1.0	No	Female	70-74	College graduate	<$75K
True	No	Yes	Yes	28.0	No	No	No	Yes	No	Yes	No	Yes	No	Good	0.0	0.0	No	Female	60-64	High school graduate	<$50K
False	No	Yes	Yes	20.0	Yes	No	Yes	No	No	Yes	No	Yes	No	Very-good	0.0	0.0	Yes	Female	=>80	College graduate	<$35K
True	Yes	Yes	Yes	27.0	No	No	No	No	No	Yes	No	Yes	No	Good	0.0	0.0	Yes	Female	=>80	Some high school	<$15K
False	Yes	Yes	Yes	26.0	Yes	No	No	Yes	Yes	Yes	No	Yes	Yes	Fair	0.0	0.0	No	Female	55-59	High school graduate	<$35K
False	Yes	Yes	Yes	22.0	Yes	No	No	Yes	Yes	Yes	No	Yes	No	Good	0.0	7.0	Yes	Female	65-69	Some college	<$10K
True	Yes	Yes	Yes	35.0	No	No	No	No	Yes	Yes	No	Yes	Yes	Fair	0.0	0.0	Yes	Female	=>80	High school graduate	<$25K
True	Yes	Yes	Yes	44.0	No	No	No	Yes	Yes	No	No	Yes	No	Fair	30.0	30.0	Yes	Female	55-59	Some college	<$25K
False	No	Yes	Yes	32.0	No	No	Yes	Yes	Yes	Yes	No	Yes	No	Very-good	0.0	0.0	No	Male	60-64	Some college	=>$75K
False	Yes	Yes	Yes	42.0	No	No	No	No	Yes	Yes	No	Yes	No	Very-good	0.0	0.0	Yes	Female	65-69	High school graduate	<$50K
False	Yes	Yes	Yes	42.0	Yes	No	No	Yes	Yes	No	No	Yes	No	Fair	0.0	0.0	No	Female	65-69	High school graduate	<$15K
False	No	No	No	23.0	Yes	No	No	Yes	No	Yes	No	No	No	Excellent	0.0	0.0	No	Male	50-54	Some college	<$35K
False	Yes	No	Yes	45.0	Yes	No	No	Yes	Yes	Yes	No	Yes	No	Very-good	0.0	0.0	No	Male	55-59	Some college	=>$75K
False	No	No	Yes	32.0	No	No	No	Yes	Yes	Yes	No	Yes	No	Good	0.0	0.0	No	Female	60-64	Some college	<$35K
True	Yes	Yes	Yes	27.0	No	No	Yes	No	Yes	Yes	No	Yes	No	Poor	0.0	30.0	Yes	Female	=>80	College graduate	<$25K
False	Yes	No	Yes	36.0	No	No	No	Yes	Yes	Yes	No	Yes	No	Very-good	0.0	10.0	Yes	Female	60-64	Some college	<$50K
True	Yes	Yes	Yes	44.0	Yes	No	Yes	No	No	No	No	Yes	No	Poor	28.0	28.0	Yes	Female	60-64	High school graduate	<$10K
False	Yes	Yes	Yes	42.0	Yes	No	No	No	Yes	Yes	No	Yes	No	Poor	15.0	30.0	Yes	Female	50-54	High school graduate	<$10K
False	No	No	Yes	31.0	No	No	Yes	Yes	No	No	No	Yes	No	Poor	0.0	30.0	Yes	Female	70-74	High school graduate	<$35K
False	Yes	Yes	Yes	52.0	No	No	No	No	No	Yes	No	Yes	Yes	Poor	30.0	30.0	Yes	Female	45-49	Some college	<$75K
False	Yes	No	Yes	42.0	No	No	No	No	Yes	No	No	No	No	Very-good	0.0	0.0	No	Male	18-24	Some high school	<$15K
False	No	No	Yes	22.0	No	No	No	Yes	Yes	Yes	No	Yes	No	Very-good	2.0	2.0	No	Female	35-39	College graduate	=>$75K
False	No	No	Yes	28.0	No	No	No	Yes	Yes	Yes	Yes	Yes	No	Very-good	0.0	0.0	No	Male	75-79	Some college	<$25K
False	Yes	Yes	Yes	28.0	No	No	No	Yes	Yes	Yes	No	Yes	No	Good	0.0	0.0	No	Male	50-54	College graduate	=>$75K
False	No	Yes	Yes	23.0	Yes	Yes	No	No	Yes	Yes	No	Yes	No	Good	0.0	4.0	No	Female	75-79	College graduate	=>$75K
False	No	Yes	Yes	28.0	Yes	No	No	Yes	No	Yes	No	Yes	No	Very-good	0.0	0.0	No	Female	55-59	High school graduate	<$75K
False	No	Yes	Yes	25.0	No	No	No	Yes	Yes	Yes	No	Yes	No	Very-good	0.0	2.0	No	Female	65-69	High school graduate	<$35K
False	Yes	Yes	Yes	30.0	Yes	No	No	Yes	Yes	Yes	No	Yes	No	Good	0.0	0.0	No	Female	60-64	College graduate	<$75K
False	No	Yes	Yes	33.0	Yes	No	No	Yes	No	Yes	No	Yes	No	Good	0.0	0.0	No	Male	40-44	College graduate	=>$75K
True	Yes	Yes	Yes	31.0	No	No	Yes	Yes	Yes	Yes	No	Yes	No	Fair	1.0	3.0	Yes	Female	60-64	Some high school	<$10K
False	No	No	Yes	20.0	No	No	No	Yes	Yes	Yes	No	Yes	No	Excellent	0.0	0.0	No	Female	=>80	College graduate	<$35K
False	Yes	No	Yes	27.0	No	No	No	Yes	Yes	No	No	Yes	No	Poor	0.0	5.0	No	Female	50-54	High school graduate	<$20K
False	Yes	Yes	Yes	34.0	No	No	No	Yes	Yes	Yes	No	Yes	No	Very-good	0.0	0.0	No	Female	70-74	College graduate	=>$75K
False	Yes	No	Yes	34.0	No	No	No	Yes	No	Yes	No	Yes	No	Good	0.0	0.0	No	Female	30-34	High school graduate	<$50K
False	Yes	No	Yes	52.0	Yes	No	No	No	No	Yes	No	Yes	Yes	Fair	0.0	20.0	Yes	Female	65-69	High school graduate	<$35K
True	Yes	No	Yes	28.0	Yes	No	No	Yes	No	Yes	No	Yes	No	Good	24.0	30.0	No	Female	40-44	College graduate	<$20K
False	Yes	No	Yes	31.0	No	No	No	Yes	No	No	No	No	No	Excellent	0.0	0.0	No	Male	50-54	Some college	<$25K
True	Yes	No	Yes	35.0	Yes	No	No	Yes	Yes	Yes	No	Yes	No	Fair	17.0	0.0	No	Male	60-64	College graduate	=>$75K
False	Yes	No	Yes	30.0	No	No	No	Yes	Yes	Yes	No	Yes	No	Very-good	0.0	10.0	Yes	Female	75-79	High school graduate	<$15K
False	No	No	Yes	35.0	Yes	No	No	No	No	No	No	Yes	Yes	Good	0.0	14.0	Yes	Female	40-44	Some high school	<$15K
True	Yes	No	Yes	31.0	No	No	No	Yes	Yes	Yes	No	Yes	No	Fair	30.0	30.0	No	Female	65-69	College graduate	=>$75K
True	Yes	No	Yes	36.0	Yes	No	Yes	No	Yes	Yes	No	Yes	No	Fair	0.0	4.0	No	Male	75-79	Some college	<$75K
False	No	No	Yes	25.0	No	No	No	Yes	No	Yes	Yes	Yes	No	Good	10.0	0.0	No	Female	45-49	College graduate	=>$75K
False	No	Yes	Yes	26.0	No	No	No	No	No	Yes	No	Yes	No	Very-good	1.0	0.0	No	Female	45-49	College graduate	=>$75K
False	No	No	Yes	31.0	Yes	No	No	Yes	Yes	Yes	No	Yes	No	Good	20.0	5.0	No	Male	55-59	High school graduate	<$35K
False	No	Yes	Yes	38.0	No	No	No	Yes	Yes	Yes	No	Yes	No	Good	0.0	0.0	No	Female	55-59	College graduate	=>$75K
False	No	Yes	Yes	20.0	No	No	No	Yes	Yes	Yes	No	Yes	No	Very-good	0.0	0.0	No	Male	60-64	College graduate	=>$75K
False	Yes	Yes	Yes	32.0	Yes	No	No	Yes	Yes	Yes	No	Yes	No	Good	0.0	6.0	No	Male	70-74	Some college	=>$75K
False	No	No	Yes	28.0	No	No	No	Yes	No	No	No	Yes	No	Excellent	2.0	0.0	No	Male	18-24	High school graduate	<$50K
False	No	No	Yes	30.0	Yes	No	No	No	Yes	Yes	No	Yes	No	Good	8.0	0.0	Yes	Female	70-74	College graduate	<$25K
False	Yes	Yes	Yes	25.0	Yes	No	No	Yes	Yes	Yes	No	Yes	No	Good	0.0	20.0	No	Male	65-69	College graduate	<$50K
False	Yes	Yes	Yes	35.0	Yes	No	Yes	Yes	No	No	No	Yes	No	Good	0.0	0.0	No	Male	65-69	Some college	<$35K
False	Yes	Yes	Yes	26.0	No	No	No	Yes	Yes	Yes	No	Yes	No	Very-good	2.0	0.0	No	Female	55-59	College graduate	=>$75K
True	Yes	Yes	Yes	33.0	No	No	No	Yes	Yes	Yes	No	Yes	No	Good	10.0	1.0	No	Female	60-64	College graduate	=>$75K
False	No	No	Yes	21.0	Yes	No	No	Yes	Yes	Yes	No	Yes	No	Excellent	0.0	0.0	No	Female	35-39	College graduate	=>$75K
True	Yes	No	Yes	38.0	Yes	No	No	Yes	Yes	Yes	No	Yes	No	Fair	0.0	0.0	No	Male	55-59	High school graduate	<$35K
False	Yes	No	Yes	38.0	No	No	No	Yes	No	No	No	Yes	No	Good	0.0	2.0	No	Female	55-59	Some college	<$25K
True	Yes	Yes	Yes	29.0	Yes	No	Yes	Yes	Yes	Yes	No	Yes	No	Good	0.0	0.0	Yes	Male	=>80	Some college	=>$75K
False	No	Yes	Yes	26.0	No	No	No	Yes	No	Yes	No	Yes	Yes	Very-good	0.0	0.0	No	Female	40-44	High school graduate	<$75K
False	No	Yes	Yes	32.0	No	Yes	No	Yes	No	No	No	Yes	No	Fair	0.0	0.0	Yes	Female	65-69	High school graduate	<$20K
False	Yes	No	Yes	26.0	No	No	No	Yes	Yes	Yes	No	Yes	No	Good	0.0	0.0	No	Female	60-64	College graduate	<$75K
False	Yes	Yes	Yes	25.0	Yes	No	No	Yes	No	Yes	Yes	Yes	No	Very-good	0.0	0.0	No	Male	65-69	Some college	=>$75K
True	Yes	Yes	Yes	32.0	No	No	Yes	No	No	No	No	Yes	No	Good	30.0	15.0	Yes	Female	65-69	High school graduate	<$25K
False	Yes	Yes	Yes	27.0	No	No	No	Yes	No	No	No	Yes	No	Good	0.0	0.0	No	Female	70-74	High school graduate	<$10K
False	No	No	Yes	27.0	No	No	No	Yes	Yes	Yes	No	Yes	No	Poor	0.0	30.0	No	Female	70-74	High school graduate	<$75K
True	Yes	Yes	Yes	29.0	Yes	No	No	No	Yes	Yes	No	Yes	No	Good	0.0	0.0	No	Male	75-79	College graduate	<$35K
True	No	No	Yes	25.0	No	No	No	Yes	No	Yes	No	Yes	No	Poor	30.0	15.0	Yes	Male	70-74	College graduate	<$35K
False	No	No	Yes	28.0	Yes	No	No	Yes	No	Yes	No	Yes	No	Very-good	7.0	3.0	No	Female	50-54	College graduate	<$75K
False	Yes	No	Yes	37.0	Yes	No	No	Yes	Yes	Yes	No	Yes	No	Good	0.0	1.0	Yes	Male	75-79	High school graduate	<$75K
False	No	No	Yes	23.0	No	No	No	Yes	Yes	Yes	Yes	Yes	No	Excellent	0.0	0.0	No	Female	50-54	College graduate	<$35K
False	No	Yes	Yes	22.0	No	No	No	Yes	Yes	Yes	No	Yes	No	Excellent	0.0	0.0	No	Male	65-69	Some college	<$10K
True	Yes	Yes	Yes	36.0	Yes	No	No	Yes	Yes	Yes	No	Yes	No	Fair	0.0	15.0	Yes	Male	60-64	Some college	<$50K
False	No	No	Yes	21.0	No	No	No	Yes	No	No	No	Yes	No	Excellent	0.0	0.0	No	Female	75-79	Some college	<$35K
True	Yes	Yes	Yes	30.0	Yes	No	No	No	Yes	Yes	No	Yes	No	Fair	0.0	0.0	No	Female	75-79	High school graduate	<$15K
False	No	No	Yes	28.0	Yes	No	No	No	No	Yes	No	Yes	No	Excellent	14.0	0.0	No	Female	60-64	College graduate	=>$75K
False	Yes	No	Yes	39.0	No	No	No	No	No	No	No	No	Yes	Fair	10.0	10.0	Yes	Female	50-54	High school graduate	<$10K
True	No	Yes	Yes	31.0	No	No	No	Yes	Yes	Yes	No	Yes	No	Good	10.0	5.0	Yes	Female	70-74	College graduate	<$75K
True	No	Yes	Yes	32.0	No	No	No	Yes	No	No	No	Yes	No	Very-good	0.0	5.0	Yes	Female	70-74	College graduate	<$25K
False	No	No	Yes	21.0	No	No	No	Yes	Yes	Yes	No	Yes	No	Good	0.0	0.0	Yes	Female	75-79	Some college	<$35K
False	No	Yes	Yes	29.0	No	No	No	Yes	Yes	Yes	No	Yes	No	Very-good	0.0	0.0	No	Male	60-64	College graduate	=>$75K
True	Yes	Yes	Yes	29.0	No	No	No	Yes	No	Yes	No	Yes	No	Good	0.0	0.0	No	Female	70-74	Some college	<$35K
False	No	No	Yes	24.0	No	No	No	No	Yes	Yes	No	Yes	No	Excellent	0.0	0.0	No	Female	75-79	College graduate	=>$75K
True	No	Yes	Yes	23.0	Yes	No	No	Yes	Yes	Yes	No	Yes	No	Good	0.0	0.0	No	Male	75-79	Some college	<$75K
False	No	No	Yes	30.0	Yes	No	No	Yes	No	Yes	No	Yes	No	Good	0.0	1.0	No	Female	50-54	Some college	=>$75K
False	No	Yes	Yes	23.0	No	No	No	Yes	Yes	Yes	No	Yes	No	Excellent	0.0	0.0	No	Female	70-74	College graduate	=>$75K
False	Yes	No	Yes	31.0	No	No	No	Yes	No	Yes	No	Yes	No	Good	0.0	0.0	No	Male	70-74	Some high school	<$15K
False	Yes	Yes	Yes	28.0	No	No	No	No	No	No	No	Yes	No	Good	30.0	2.0	No	Male	50-54	High school graduate	<$50K
False	No	Yes	Yes	23.0	Yes	No	No	Yes	Yes	Yes	No	Yes	No	Very-good	0.0	0.0	No	Female	70-74	Some college	<$15K
False	No	No	No	33.0	Yes	No	No	Yes	No	Yes	No	Yes	No	Good	14.0	0.0	No	Female	25-29	High school graduate	<$25K
True	Yes	No	Yes	29.0	No	No	No	No	No	Yes	No	Yes	No	Poor	0.0	30.0	Yes	Male	50-54	High school graduate	<$25K
False	No	No	Yes	32.0	Yes	No	No	No	Yes	No	No	Yes	No	Good	0.0	0.0	No	Female	60-64	High school graduate	<$75K
False	No	No	Yes	25.0	No	No	No	Yes	No	Yes	No	Yes	No	Very-good	0.0	0.0	No	Female	45-49	College graduate	<$50K
False	Yes	Yes	Yes	28.0	No	Yes	No	Yes	Yes	No	No	Yes	No	Very-good	15.0	1.0	Yes	Female	75-79	High school graduate	<$75K
False	Yes	Yes	Yes	27.0	Yes	Yes	No	No	No	Yes	No	Yes	No	Fair	0.0	0.0	No	Female	=>80	College graduate	<$50K
False	Yes	No	Yes	22.0	No	No	No	Yes	Yes	Yes	No	Yes	Yes	Good	0.0	0.0	No	Female	=>80	High school graduate	<$25K
False	No	No	Yes	20.0	Yes	No	No	Yes	Yes	Yes	No	Yes	No	Very-good	5.0	0.0	No	Female	60-64	College graduate	=>$75K
False	No	No	Yes	26.0	Yes	No	No	No	No	No	No	Yes	No	Excellent	0.0	0.0	No	Female	60-64	High school graduate	<$35K
False	Yes	Yes	Yes	34.0	Yes	No	No	No	Yes	No	No	Yes	No	Good	0.0	0.0	No	Female	65-69	High school graduate	<$25K
True	No	Yes	Yes	29.0	No	Yes	No	No	Yes	Yes	No	Yes	No	Good	0.0	0.0	No	Male	=>80	Some college	<$15K
False	Yes	Yes	Yes	31.0	Yes	No	Yes	No	No	Yes	No	Yes	No	Poor	0.0	23.0	Yes	Female	75-79	Some college	<$25K
False	Yes	Yes	Yes	28.0	No	No	No	Yes	No	Yes	No	Yes	No	Very-good	0.0	12.0	No	Female	55-59	High school graduate	<$50K
False	Yes	Yes	Yes	25.0	No	No	No	Yes	Yes	Yes	No	Yes	No	Poor	0.0	30.0	Yes	Female	75-79	High school graduate	<$50K
True	Yes	Yes	Yes	30.0	No	No	No	Yes	Yes	Yes	No	Yes	No	Good	2.0	0.0	No	Female	55-59	Some college	<$50K
False	No	No	Yes	49.0	No	No	No	Yes	Yes	Yes	No	Yes	No	Excellent	0.0	0.0	No	Female	50-54	High school graduate	<$35K
False	Yes	Yes	Yes	18.0	No	No	No	No	Yes	Yes	No	Yes	No	Good	0.0	14.0	Yes	Female	=>80	Some college	<$35K
True	Yes	Yes	Yes	31.0	No	No	No	No	No	No	No	Yes	No	Poor	0.0	30.0	Yes	Female	75-79	Some high school	<$20K
False	No	No	Yes	19.0	Yes	No	No	Yes	No	Yes	Yes	Yes	No	Excellent	0.0	0.0	No	Female	65-69	College graduate	=>$75K
True	Yes	Yes	Yes	37.0	Yes	No	No	Yes	Yes	Yes	No	Yes	Yes	Good	0.0	5.0	Yes	Male	50-54	Some high school	<$25K
False	Yes	No	Yes	24.0	No	No	No	No	No	Yes	No	Yes	No	Fair	20.0	10.0	No	Male	25-29	College graduate	<$75K
False	Yes	Yes	Yes	32.0	No	No	No	Yes	Yes	No	No	Yes	No	Good	15.0	0.0	No	Male	50-54	Some college	<$75K
False	No	No	Yes	24.0	Yes	No	No	Yes	No	Yes	No	Yes	No	Fair	0.0	20.0	Yes	Female	65-69	Some college	<$20K
False	No	Yes	Yes	27.0	Yes	No	No	Yes	Yes	No	No	Yes	No	Good	0.0	0.0	No	Male	45-49	Some college	<$75K
False	No	Yes	Yes	27.0	No	No	No	Yes	No	Yes	No	Yes	No	Good	0.0	0.0	No	Female	55-59	College graduate	=>$75K
False	No	No	Yes	21.0	No	No	No	Yes	Yes	Yes	No	Yes	No	Very-good	0.0	3.0	No	Female	70-74	College graduate	=>$75K
True	Yes	Yes	Yes	32.0	No	No	No	Yes	No	No	No	Yes	Yes	Very-good	0.0	0.0	No	Male	45-49	College graduate	<$75K
False	Yes	No	Yes	24.0	No	No	No	Yes	Yes	Yes	No	Yes	No	Excellent	0.0	0.0	No	Female	65-69	Some college	=>$75K
False	Yes	Yes	Yes	39.0	Yes	Yes	Yes	Yes	Yes	Yes	No	Yes	No	Poor	6.0	12.0	No	Female	45-49	High school graduate	<$25K
False	Yes	Yes	Yes	22.0	No	No	No	Yes	Yes	No	No	Yes	No	Very-good	2.0	2.0	Yes	Female	65-69	College graduate	<$35K
False	No	Yes	Yes	27.0	No	No	No	No	Yes	Yes	No	Yes	No	Good	0.0	0.0	No	Female	75-79	High school graduate	<$35K
True	Yes	Yes	Yes	33.0	No	No	No	Yes	Yes	Yes	No	Yes	No	Good	0.0	0.0	No	Male	=>80	College graduate	=>$75K
False	No	No	Yes	35.0	Yes	No	No	No	Yes	Yes	No	Yes	No	Good	0.0	0.0	No	Female	70-74	College graduate	<$50K
False	Yes	Yes	Yes	25.0	No	No	No	Yes	Yes	Yes	No	Yes	No	Excellent	0.0	0.0	No	Female	65-69	College graduate	<$50K
True	No	No	Yes	40.0	No	No	No	Yes	Yes	Yes	No	Yes	No	Very-good	0.0	1.0	No	Male	50-54	Some college	=>$75K
False	No	Yes	Yes	27.0	No	No	No	Yes	Yes	Yes	No	Yes	No	Poor	5.0	30.0	Yes	Male	75-79	College graduate	<$35K
True	No	No	Yes	21.0	No	No	No	Yes	Yes	Yes	No	Yes	No	Good	0.0	0.0	No	Female	45-49	Some high school	<$10K
False	No	No	Yes	27.0	No	No	No	Yes	No	No	No	Yes	No	Very-good	0.0	0.0	No	Female	45-49	College graduate	<$75K
False	No	No	Yes	23.0	No	No	No	No	Yes	Yes	No	Yes	No	Very-good	0.0	0.0	No	Female	=>80	Some high school	<$50K
False	No	No	Yes	31.0	No	No	No	Yes	Yes	Yes	No	Yes	No	Excellent	1.0	0.0	No	Female	35-39	College graduate	=>$75K
False	Yes	Yes	Yes	29.0	No	No	No	Yes	Yes	Yes	No	Yes	No	Fair	0.0	2.0	Yes	Female	70-74	High school graduate	<$20K
False	No	Yes	Yes	28.0	Yes	No	No	No	No	Yes	No	Yes	No	Good	0.0	5.0	No	Female	75-79	High school graduate	<$75K
False	No	No	Yes	26.0	No	No	No	No	Yes	No	No	Yes	No	Good	30.0	0.0	No	Female	=>80	High school graduate	<$25K
False	No	No	Yes	23.0	Yes	No	No	Yes	Yes	Yes	No	No	Yes	Very-good	0.0	30.0	No	Female	50-54	Some college	<$50K
False	No	Yes	Yes	26.0	No	No	No	Yes	Yes	Yes	No	Yes	No	Very-good	0.0	0.0	No	Male	50-54	Some college	=>$75K
True	No	Yes	Yes	38.0	No	No	No	Yes	No	Yes	No	Yes	No	Good	15.0	5.0	No	Female	45-49	College graduate	<$25K
False	No	Yes	Yes	27.0	Yes	No	No	Yes	Yes	Yes	No	Yes	No	Fair	0.0	0.0	No	Male	65-69	College graduate	=>$75K
False	Yes	No	Yes	33.0	Yes	No	No	Yes	No	Yes	No	Yes	No	Good	0.0	0.0	No	Female	55-59	High school graduate	=>$75K
False	No	Yes	Yes	28.0	Yes	No	Yes	Yes	Yes	No	No	Yes	No	Good	0.0	3.0	No	Female	75-79	Some college	<$25K
True	Yes	No	Yes	30.0	No	No	No	Yes	No	Yes	Yes	Yes	No	Good	3.0	0.0	No	Female	50-54	College graduate	=>$75K
False	Yes	Yes	Yes	34.0	No	Yes	No	Yes	Yes	Yes	Yes	Yes	No	Very-good	0.0	0.0	No	Male	65-69	Some college	=>$75K
False	Yes	Yes	Yes	42.0	No	No	No	Yes	Yes	Yes	No	Yes	No	Good	10.0	0.0	No	Female	70-74	Some college	<$50K
False	Yes	Yes	Yes	23.0	No	No	No	Yes	No	Yes	No	Yes	No	Good	0.0	0.0	No	Female	65-69	Some college	<$15K
False	No	No	Yes	28.0	No	No	No	Yes	Yes	Yes	Yes	No	No	Very-good	10.0	0.0	No	Male	45-49	Some college	=>$75K
True	Yes	Yes	Yes	30.0	No	No	No	No	No	Yes	No	Yes	No	Good	0.0	0.0	No	Female	65-69	High school graduate	=>$75K
False	No	Yes	Yes	23.0	Yes	No	No	Yes	Yes	Yes	No	Yes	No	Excellent	3.0	7.0	No	Female	55-59	Some college	=>$75K
False	Yes	Yes	Yes	29.0	Yes	Yes	No	Yes	No	Yes	No	Yes	No	Good	0.0	0.0	Yes	Male	75-79	High school graduate	<$75K
False	No	No	Yes	40.0	No	No	No	Yes	Yes	Yes	No	Yes	No	Poor	30.0	30.0	Yes	Female	40-44	Some college	<$15K
False	No	No	Yes	20.0	Yes	No	No	Yes	Yes	Yes	Yes	Yes	No	Excellent	0.0	0.0	No	Female	65-69	College graduate	=>$75K
False	Yes	No	Yes	53.0	No	No	No	No	No	No	No	Yes	Yes	Excellent	30.0	7.0	No	Female	50-54	Some high school	<$10K
False	No	Yes	Yes	25.0	No	No	No	Yes	No	No	No	Yes	No	Very-good	5.0	1.0	No	Female	65-69	High school graduate	<$35K
False	No	No	Yes	28.0	No	Yes	Yes	No	Yes	Yes	No	Yes	Yes	Fair	0.0	2.0	No	Female	=>80	Some college	<$35K
False	No	Yes	Yes	27.0	Yes	No	No	Yes	Yes	Yes	No	Yes	No	Very-good	0.0	0.0	No	Female	70-74	Some college	<$50K
True	Yes	Yes	Yes	36.0	Yes	Yes	Yes	No	Yes	Yes	No	Yes	No	Poor	15.0	0.0	No	Male	65-69	High school graduate	<$50K
False	Yes	No	Yes	30.0	No	No	No	No	No	No	No	Yes	No	Good	0.0	0.0	No	Male	65-69	Some college	<$50K
False	No	No	Yes	24.0	Yes	No	No	Yes	Yes	No	No	Yes	No	Excellent	0.0	0.0	No	Female	40-44	College graduate	=>$75K
True	Yes	Yes	Yes	27.0	Yes	No	No	Yes	No	Yes	No	Yes	No	Good	0.0	0.0	No	Female	60-64	College graduate	=>$75K
False	No	Yes	Yes	24.0	Yes	No	No	Yes	Yes	Yes	No	Yes	No	Very-good	0.0	0.0	No	Male	=>80	High school graduate	<$50K
False	Yes	No	Yes	30.0	Yes	No	No	Yes	Yes	Yes	No	Yes	No	Fair	3.0	1.0	No	Male	50-54	Some college	<$20K
False	No	No	Yes	41.0	No	No	No	No	Yes	Yes	No	Yes	No	Excellent	1.0	0.0	No	Female	40-44	High school graduate	<$35K
False	No	Yes	Yes	23.0	Yes	No	No	Yes	No	Yes	No	Yes	No	Very-good	7.0	0.0	No	Female	60-64	High school graduate	<$75K
False	Yes	No	Yes	21.0	Yes	No	No	No	No	No	Yes	Yes	Yes	Fair	30.0	10.0	Yes	Male	50-54	High school graduate	<$35K
False	No	Yes	Yes	25.0	Yes	No	No	No	No	Yes	No	Yes	Yes	Fair	14.0	2.0	No	Female	45-49	High school graduate	<$50K
False	No	No	Yes	26.0	Yes	No	No	Yes	No	Yes	No	Yes	No	Good	30.0	0.0	No	Female	50-54	High school graduate	<$50K
False	Yes	Yes	Yes	22.0	Yes	No	No	Yes	No	Yes	No	Yes	No	Good	0.0	30.0	Yes	Male	70-74	High school graduate	<$50K
False	Yes	Yes	Yes	31.0	No	No	Yes	No	Yes	Yes	No	Yes	No	Very-good	2.0	0.0	No	Female	70-74	College graduate	<$15K
False	No	No	Yes	21.0	No	No	No	Yes	Yes	Yes	No	Yes	No	Excellent	3.0	0.0	No	Male	=>80	Some high school	<$15K
False	No	No	Yes	19.0	Yes	No	No	Yes	Yes	Yes	No	Yes	No	Good	2.0	0.0	No	Female	75-79	High school graduate	<$10K
False	Yes	Yes	Yes	34.0	Yes	Yes	Yes	No	No	Yes	No	Yes	Yes	Poor	7.0	30.0	Yes	Female	55-59	Some high school	<$15K
True	Yes	Yes	Yes	46.0	Yes	No	No	No	Yes	Yes	No	Yes	No	Fair	2.0	0.0	Yes	Female	70-74	High school graduate	<$15K
False	Yes	No	Yes	31.0	No	No	No	Yes	No	Yes	No	Yes	No	Good	0.0	0.0	No	Male	50-54	College graduate	<$75K
True	Yes	Yes	Yes	48.0	Yes	No	No	Yes	No	Yes	No	Yes	No	Fair	30.0	0.0	Yes	Female	50-54	Some high school	<$20K
False	Yes	Yes	Yes	26.0	Yes	Yes	No	Yes	Yes	Yes	No	Yes	No	Fair	0.0	0.0	No	Male	75-79	Some college	=>$75K
False	No	Yes	Yes	41.0	No	No	No	Yes	Yes	No	No	Yes	No	Good	2.0	30.0	No	Female	60-64	High school graduate	<$15K
False	Yes	No	Yes	27.0	No	No	No	No	No	No	No	Yes	No	Excellent	0.0	0.0	No	Male	65-69	Some college	<$75K
False	No	No	Yes	30.0	No	No	No	Yes	No	Yes	No	Yes	No	Very-good	20.0	0.0	No	Female	30-34	College graduate	=>$75K
False	No	No	Yes	27.0	No	No	No	Yes	No	Yes	No	Yes	No	Very-good	0.0	0.0	No	Female	65-69	High school graduate	<$75K
False	No	No	Yes	27.0	No	Yes	Yes	Yes	Yes	Yes	No	Yes	No	Very-good	5.0	0.0	Yes	Female	25-29	Some college	<$50K
False	No	Yes	Yes	23.0	No	No	No	Yes	Yes	Yes	No	Yes	No	Very-good	0.0	3.0	No	Female	60-64	Some college	<$50K
False	Yes	Yes	Yes	33.0	No	No	Yes	Yes	Yes	Yes	No	Yes	No	Fair	30.0	0.0	Yes	Female	65-69	High school graduate	<$50K
True	Yes	Yes	Yes	24.0	No	Yes	No	No	Yes	No	No	Yes	No	Fair	30.0	0.0	Yes	Female	70-74	High school graduate	<$50K
False	No	No	Yes	30.0	No	No	No	Yes	No	Yes	No	Yes	No	Excellent	0.0	0.0	No	Male	45-49	High school graduate	=>$75K
False	Yes	Yes	Yes	26.0	No	No	No	Yes	No	Yes	No	Yes	No	Very-good	0.0	0.0	No	Female	70-74	High school graduate	<$25K
True	Yes	Yes	Yes	55.0	No	No	No	No	No	No	No	Yes	No	Poor	30.0	30.0	Yes	Male	40-44	College graduate	<$10K
False	No	No	Yes	28.0	Yes	No	No	Yes	Yes	Yes	No	Yes	No	Very-good	0.0	0.0	No	Female	55-59	High school graduate	<$50K
True	Yes	Yes	Yes	32.0	Yes	No	Yes	No	No	No	No	Yes	No	Poor	13.0	13.0	Yes	Female	60-64	College graduate	<$50K
False	No	Yes	Yes	31.0	Yes	No	No	Yes	Yes	No	No	Yes	No	Fair	0.0	0.0	No	Male	50-54	High school graduate	<$10K
False	No	Yes	Yes	30.0	No	No	No	No	Yes	Yes	No	Yes	No	Very-good	0.0	0.0	No	Male	45-49	Some college	<$50K
False	Yes	No	Yes	24.0	No	No	No	Yes	No	No	No	Yes	No	Very-good	5.0	7.0	No	Female	30-34	Some college	=>$75K
False	Yes	Yes	Yes	34.0	Yes	No	No	No	No	Yes	No	Yes	Yes	Poor	20.0	30.0	Yes	Male	60-64	High school graduate	<$35K
False	Yes	Yes	Yes	34.0	No	No	Yes	No	No	No	No	Yes	Yes	Fair	7.0	10.0	Yes	Female	55-59	High school graduate	<$15K
False	Yes	Yes	No	17.0	Yes	Yes	Yes	Yes	No	No	No	No	Yes	Poor	30.0	30.0	Yes	Female	50-54	Some college	<$35K
False	Yes	Yes	Yes	30.0	Yes	No	No	Yes	Yes	Yes	No	Yes	No	Very-good	0.0	0.0	No	Male	70-74	College graduate	=>$75K
True	Yes	Yes	Yes	44.0	No	No	No	No	No	Yes	No	Yes	No	Good	0.0	15.0	No	Female	70-74	High school graduate	<$25K
False	No	No	Yes	22.0	No	No	No	Yes	Yes	Yes	No	Yes	No	Excellent	0.0	0.0	No	Male	60-64	College graduate	=>$75K
False	No	No	Yes	17.0	No	No	No	Yes	Yes	Yes	No	Yes	No	Good	0.0	0.0	No	Female	70-74	College graduate	<$75K
False	No	Yes	Yes	23.0	No	No	No	Yes	Yes	Yes	No	Yes	No	Very-good	0.0	1.0	No	Female	70-74	Some college	<$75K
False	Yes	Yes	Yes	23.0	Yes	No	No	No	Yes	No	No	Yes	No	Fair	0.0	30.0	No	Male	75-79	Some college	<$50K
False	Yes	No	Yes	24.0	Yes	No	No	No	No	Yes	No	Yes	No	Good	2.0	10.0	Yes	Female	65-69	Some high school	<$35K
True	Yes	Yes	Yes	33.0	Yes	No	No	No	Yes	No	No	Yes	No	Good	0.0	2.0	No	Male	=>80	Some high school	<$25K
True	Yes	Yes	Yes	31.0	No	No	No	No	Yes	Yes	No	Yes	No	Fair	0.0	0.0	Yes	Male	=>80	Elementary	<$20K
False	Yes	Yes	Yes	26.0	No	No	Yes	No	Yes	No	No	Yes	No	Fair	0.0	0.0	No	Female	=>80	Some high school	<$15K
False	Yes	Yes	Yes	40.0	Yes	No	No	No	Yes	Yes	No	Yes	No	Fair	7.0	7.0	Yes	Female	70-74	College graduate	<$25K
True	Yes	Yes	Yes	31.0	No	No	No	No	No	Yes	No	Yes	No	Fair	0.0	10.0	No	Female	60-64	Some high school	<$20K
False	No	No	Yes	25.0	No	No	No	Yes	No	Yes	No	Yes	No	Excellent	0.0	0.0	No	Female	45-49	College graduate	=>$75K
True	Yes	Yes	Yes	22.0	Yes	No	No	Yes	Yes	Yes	No	Yes	No	Good	0.0	10.0	No	Female	75-79	Some college	=>$75K
False	No	Yes	Yes	27.0	Yes	No	No	Yes	No	Yes	No	Yes	No	Very-good	0.0	0.0	No	Male	50-54	Some college	=>$75K
False	Yes	Yes	Yes	24.0	No	No	No	Yes	Yes	Yes	No	Yes	No	Very-good	0.0	3.0	No	Male	65-69	High school graduate	<$75K
False	Yes	No	Yes	28.0	Yes	No	No	Yes	Yes	No	No	Yes	No	Excellent	0.0	0.0	No	Male	55-59	Some college	=>$75K
True	Yes	Yes	Yes	34.0	No	No	No	Yes	Yes	Yes	No	Yes	No	Good	0.0	2.0	Yes	Female	55-59	Some college	<$35K
False	Yes	No	Yes	26.0	No	No	No	No	Yes	Yes	No	Yes	No	Good	0.0	0.0	Yes	Female	60-64	Some college	<$10K
False	Yes	No	Yes	39.0	No	No	No	No	Yes	Yes	No	Yes	No	Very-good	1.0	0.0	No	Female	50-54	College graduate	=>$75K
True	Yes	Yes	Yes	27.0	Yes	No	No	Yes	Yes	No	No	Yes	No	Good	0.0	30.0	Yes	Male	75-79	College graduate	=>$75K
True	No	No	Yes	27.0	Yes	No	No	Yes	No	Yes	Yes	No	Yes	Fair	20.0	5.0	No	Female	25-29	Some college	<$15K
False	No	No	Yes	25.0	No	No	No	Yes	Yes	Yes	No	Yes	No	Good	0.0	0.0	No	Male	55-59	College graduate	=>$75K
False	Yes	Yes	Yes	14.0	No	No	No	Yes	No	No	No	No	Yes	Fair	30.0	30.0	Yes	Male	45-49	Some high school	<$10K
False	Yes	Yes	Yes	30.0	Yes	No	No	Yes	No	No	No	Yes	No	Good	0.0	0.0	No	Male	65-69	Some college	=>$75K
False	No	No	Yes	29.0	Yes	No	No	Yes	No	Yes	No	Yes	No	Fair	2.0	30.0	No	Female	50-54	Some college	=>$75K
False	Yes	No	Yes	26.0	Yes	No	No	Yes	Yes	Yes	No	Yes	No	Fair	30.0	0.0	No	Female	70-74	Some college	<$50K
False	Yes	No	Yes	28.0	Yes	No	No	Yes	Yes	Yes	No	Yes	No	Good	0.0	0.0	No	Male	60-64	High school graduate	=>$75K
True	Yes	Yes	Yes	33.0	No	No	No	No	No	No	No	Yes	No	Fair	0.0	14.0	Yes	Female	65-69	High school graduate	<$15K
True	Yes	Yes	Yes	37.0	Yes	Yes	Yes	No	Yes	No	No	Yes	No	Fair	0.0	30.0	Yes	Male	75-79	High school graduate	<$20K
False	Yes	Yes	Yes	23.0	Yes	No	No	No	No	Yes	Yes	Yes	No	Very-good	0.0	0.0	No	Male	50-54	High school graduate	<$50K
False	Yes	Yes	Yes	30.0	Yes	No	No	No	No	Yes	No	Yes	No	Very-good	0.0	0.0	No	Male	70-74	Some college	<$75K
True	Yes	No	Yes	40.0	No	Yes	No	No	Yes	Yes	No	Yes	No	Good	0.0	15.0	Yes	Female	=>80	High school graduate	<$25K
True	Yes	No	Yes	37.0	No	No	No	No	Yes	Yes	No	Yes	No	Good	5.0	0.0	No	Female	50-54	Some college	<$35K
False	Yes	Yes	Yes	27.0	Yes	No	No	Yes	Yes	Yes	No	Yes	No	Excellent	0.0	0.0	No	Female	65-69	College graduate	=>$75K
True	Yes	Yes	Yes	27.0	Yes	No	No	No	Yes	Yes	No	Yes	No	Good	0.0	14.0	Yes	Female	55-59	High school graduate	<$75K
False	No	Yes	Yes	25.0	Yes	No	No	No	No	Yes	No	Yes	No	Good	0.0	0.0	No	Male	60-64	High school graduate	=>$75K
False	No	No	Yes	21.0	No	No	No	Yes	No	No	No	Yes	No	Good	0.0	0.0	No	Female	45-49	Some college	<$75K
False	Yes	No	Yes	28.0	No	No	No	Yes	No	No	No	Yes	No	Good	0.0	1.0	No	Female	75-79	Some college	<$35K
False	No	No	Yes	22.0	Yes	No	No	Yes	No	Yes	No	Yes	No	Fair	20.0	4.0	No	Male	45-49	High school graduate	<$25K
False	Yes	No	Yes	20.0	No	Yes	No	Yes	Yes	Yes	No	Yes	No	Excellent	0.0	0.0	No	Female	=>80	Some college	<$25K
True	No	Yes	Yes	30.0	No	No	No	Yes	Yes	No	No	Yes	Yes	Fair	0.0	25.0	Yes	Female	60-64	Some college	<$20K
False	No	No	Yes	42.0	No	No	No	Yes	Yes	No	No	Yes	No	Very-good	15.0	0.0	No	Female	55-59	College graduate	=>$75K
True	Yes	Yes	Yes	28.0	No	No	Yes	No	No	No	No	Yes	No	Fair	15.0	22.0	Yes	Male	70-74	College graduate	<$35K
True	Yes	Yes	Yes	30.0	No	No	No	Yes	No	Yes	No	Yes	No	Very-good	0.0	0.0	No	Male	60-64	High school graduate	<$50K
False	No	No	Yes	23.0	No	No	No	Yes	Yes	Yes	No	Yes	No	Excellent	0.0	0.0	No	Male	55-59	College graduate	=>$75K
True	Yes	Yes	Yes	35.0	Yes	No	No	Yes	Yes	Yes	No	Yes	No	Fair	15.0	10.0	Yes	Female	55-59	Some college	<$35K
True	Yes	Yes	Yes	30.0	Yes	Yes	Yes	No	No	No	No	Yes	No	Fair	0.0	30.0	Yes	Male	60-64	College graduate	<$20K
True	Yes	No	Yes	44.0	Yes	No	Yes	No	No	Yes	No	Yes	No	Fair	0.0	2.0	Yes	Female	50-54	Some high school	<$50K
False	Yes	No	Yes	23.0	No	No	No	Yes	Yes	Yes	No	Yes	No	Excellent	0.0	1.0	No	Female	65-69	Some college	<$50K
True	No	No	Yes	27.0	No	No	No	Yes	Yes	Yes	No	Yes	No	Good	5.0	30.0	No	Female	55-59	College graduate	=>$75K
False	Yes	No	Yes	19.0	Yes	No	No	Yes	Yes	No	No	Yes	No	Fair	0.0	30.0	Yes	Male	60-64	High school graduate	<$20K
False	Yes	Yes	Yes	29.0	No	No	No	Yes	Yes	Yes	No	Yes	No	Excellent	0.0	0.0	No	Female	60-64	College graduate	=>$75K
True	Yes	Yes	Yes	29.0	No	No	No	No	No	Yes	No	Yes	No	Fair	0.0	0.0	No	Female	55-59	Some college	<$50K
False	Yes	No	Yes	39.0	No	No	No	Yes	No	No	No	Yes	Yes	Fair	10.0	10.0	No	Female	35-39	Some college	<$25K
False	No	Yes	Yes	23.0	No	No	No	Yes	Yes	No	No	Yes	No	Good	0.0	30.0	Yes	Female	70-74	College graduate	<$50K
False	Yes	No	Yes	24.0	Yes	No	No	Yes	Yes	No	No	Yes	No	Good	0.0	0.0	No	Male	65-69	High school graduate	<$15K
False	Yes	Yes	Yes	23.0	Yes	No	No	Yes	No	No	No	Yes	No	Very-good	2.0	1.0	No	Female	45-49	Some college	=>$75K
False	No	Yes	Yes	24.0	No	No	No	Yes	Yes	Yes	No	Yes	No	Very-good	0.0	0.0	No	Female	60-64	College graduate	=>$75K
False	No	No	Yes	27.0	No	No	No	Yes	Yes	No	No	Yes	No	Very-good	0.0	0.0	No	Male	60-64	College graduate	=>$75K
False	Yes	No	Yes	38.0	No	No	No	Yes	Yes	No	No	Yes	No	Good	10.0	5.0	No	Female	45-49	High school graduate	=>$75K
False	Yes	No	Yes	31.0	No	No	No	No	No	No	No	Yes	No	Fair	2.0	5.0	Yes	Female	65-69	College graduate	=>$75K
False	No	No	Yes	25.0	Yes	No	No	Yes	No	Yes	No	Yes	No	Good	0.0	0.0	No	Male	70-74	College graduate	<$35K
True	Yes	Yes	Yes	43.0	No	Yes	Yes	Yes	Yes	Yes	No	Yes	No	Fair	0.0	0.0	Yes	Female	55-59	Some college	<$35K
False	No	No	Yes	21.0	Yes	No	No	Yes	No	No	No	Yes	No	Very-good	0.0	0.0	No	Female	60-64	College graduate	<$25K
False	Yes	No	Yes	22.0	No	No	No	Yes	Yes	Yes	No	Yes	No	Good	0.0	0.0	No	Male	75-79	College graduate	<$50K
False	No	Yes	Yes	28.0	No	No	No	No	Yes	Yes	No	Yes	No	Very-good	1.0	1.0	No	Female	55-59	Some college	=>$75K
False	No	Yes	Yes	19.0	Yes	No	No	Yes	No	Yes	No	Yes	No	Very-good	0.0	0.0	No	Female	70-74	High school graduate	<$35K
False	Yes	No	Yes	28.0	No	No	Yes	Yes	Yes	No	No	Yes	No	Excellent	0.0	0.0	No	Male	70-74	College graduate	<$50K
True	No	Yes	Yes	27.0	No	No	No	Yes	No	Yes	No	Yes	No	Good	0.0	0.0	No	Female	70-74	Some college	=>$75K
False	Yes	Yes	Yes	20.0	No	No	Yes	No	No	Yes	No	Yes	No	Good	0.0	0.0	No	Female	=>80	College graduate	<$20K
False	Yes	No	Yes	26.0	No	No	No	Yes	Yes	Yes	No	Yes	No	Fair	0.0	3.0	Yes	Female	65-69	High school graduate	<$15K
False	No	Yes	Yes	28.0	Yes	No	No	Yes	No	No	No	Yes	No	Very-good	0.0	0.0	No	Male	55-59	College graduate	=>$75K
False	Yes	Yes	Yes	22.0	Yes	No	No	Yes	No	Yes	No	Yes	No	Poor	30.0	30.0	Yes	Female	75-79	College graduate	<$35K
False	Yes	Yes	Yes	30.0	No	No	No	Yes	Yes	Yes	No	Yes	No	Excellent	0.0	0.0	No	Male	55-59	Some college	<$35K
False	Yes	Yes	Yes	16.0	Yes	No	No	No	Yes	Yes	No	No	Yes	Poor	0.0	30.0	Yes	Female	60-64	High school graduate	<$15K
True	Yes	Yes	Yes	40.0	Yes	No	No	No	No	Yes	No	Yes	No	Poor	20.0	30.0	Yes	Female	65-69	High school graduate	<$10K
False	No	Yes	Yes	28.0	No	No	No	Yes	No	Yes	No	Yes	No	Good	3.0	2.0	No	Female	55-59	High school graduate	=>$75K
False	No	Yes	Yes	22.0	No	No	No	Yes	Yes	Yes	No	Yes	No	Excellent	0.0	0.0	No	Male	75-79	College graduate	<$75K
False	No	Yes	Yes	25.0	No	No	No	Yes	Yes	Yes	No	Yes	No	Fair	25.0	30.0	Yes	Female	55-59	College graduate	<$75K
False	No	Yes	Yes	26.0	Yes	No	No	No	No	No	No	Yes	No	Fair	10.0	25.0	No	Female	60-64	Some college	<$50K
False	Yes	Yes	Yes	25.0	No	No	Yes	Yes	No	Yes	No	Yes	No	Very-good	0.0	0.0	No	Male	60-64	College graduate	=>$75K
False	Yes	Yes	Yes	21.0	No	No	Yes	Yes	Yes	No	No	Yes	No	Good	0.0	0.0	No	Female	75-79	High school graduate	<$25K
False	No	No	Yes	24.0	No	No	No	Yes	Yes	Yes	No	Yes	No	Good	0.0	2.0	No	Female	75-79	High school graduate	<$35K
True	Yes	Yes	Yes	27.0	No	No	Yes	Yes	Yes	Yes	No	Yes	No	Good	15.0	5.0	No	Female	60-64	Some college	<$50K
True	Yes	No	Yes	31.0	No	No	No	No	Yes	Yes	No	Yes	Yes	Very-good	0.0	0.0	No	Female	60-64	College graduate	=>$75K
True	No	Yes	Yes	28.0	No	Yes	Yes	Yes	Yes	Yes	No	Yes	No	Good	30.0	3.0	Yes	Female	70-74	High school graduate	<$20K
False	No	Yes	Yes	27.0	No	No	No	Yes	No	Yes	No	Yes	No	Very-good	0.0	0.0	No	Female	65-69	High school graduate	<$35K
True	No	Yes	Yes	37.0	No	No	No	Yes	Yes	Yes	No	Yes	No	Good	2.0	1.0	No	Female	55-59	College graduate	=>$75K
False	No	Yes	Yes	24.0	No	No	No	Yes	Yes	Yes	No	Yes	No	Very-good	0.0	0.0	No	Female	=>80	Some college	<$50K
False	No	Yes	Yes	28.0	Yes	No	No	Yes	Yes	Yes	No	Yes	No	Very-good	0.0	0.0	No	Female	35-39	College graduate	=>$75K
False	Yes	No	Yes	31.0	No	No	No	No	Yes	Yes	No	Yes	No	Good	0.0	0.0	No	Female	70-74	High school graduate	=>$75K
True	Yes	Yes	Yes	40.0	No	No	No	Yes	Yes	Yes	No	Yes	No	Good	3.0	25.0	Yes	Female	65-69	College graduate	<$25K
False	No	No	Yes	24.0	Yes	No	No	No	No	Yes	No	Yes	No	Good	2.0	0.0	No	Female	55-59	High school graduate	<$50K
False	Yes	Yes	Yes	34.0	No	No	No	Yes	Yes	No	No	Yes	No	Fair	30.0	30.0	No	Male	60-64	High school graduate	<$20K
False	No	No	Yes	16.0	No	No	No	No	Yes	Yes	No	Yes	No	Good	0.0	0.0	No	Female	40-44	College graduate	<$50K
False	Yes	No	Yes	25.0	Yes	No	No	Yes	Yes	Yes	No	Yes	No	Good	3.0	0.0	No	Female	75-79	Some college	<$20K
False	Yes	Yes	Yes	35.0	Yes	No	No	No	No	Yes	No	Yes	No	Good	0.0	0.0	No	Female	55-59	High school graduate	<$50K
False	No	No	Yes	22.0	No	No	No	Yes	Yes	No	No	Yes	No	Very-good	0.0	0.0	No	Male	45-49	College graduate	=>$75K
False	No	Yes	Yes	27.0	Yes	No	Yes	Yes	Yes	Yes	No	Yes	No	Good	0.0	0.0	No	Male	70-74	Some college	<$25K
False	Yes	Yes	Yes	27.0	No	No	No	Yes	Yes	Yes	No	Yes	No	Very-good	0.0	0.0	No	Female	60-64	College graduate	<$35K
False	Yes	Yes	Yes	33.0	No	No	No	No	No	Yes	No	Yes	No	Very-good	0.0	1.0	No	Female	60-64	Some high school	<$50K
False	Yes	No	Yes	29.0	No	No	No	Yes	Yes	Yes	No	Yes	No	Very-good	0.0	0.0	No	Female	=>80	High school graduate	<$15K
False	No	No	Yes	15.0	Yes	No	No	No	No	Yes	No	Yes	Yes	Poor	25.0	15.0	No	Female	50-54	College graduate	<$15K
False	Yes	No	Yes	25.0	No	No	No	Yes	Yes	Yes	No	Yes	No	Very-good	0.0	0.0	No	Male	=>80	Some college	<$35K
False	Yes	Yes	Yes	30.0	Yes	No	No	Yes	No	Yes	No	Yes	No	Poor	7.0	7.0	No	Female	65-69	Some college	<$50K
False	Yes	Yes	Yes	51.0	No	No	Yes	No	No	No	No	Yes	No	Fair	25.0	15.0	Yes	Female	55-59	Some college	<$10K
False	Yes	No	Yes	27.0	No	No	No	Yes	Yes	Yes	No	Yes	No	Very-good	0.0	0.0	No	Male	65-69	College graduate	<$75K
False	Yes	Yes	Yes	26.0	No	No	No	Yes	No	No	No	Yes	No	Very-good	0.0	0.0	No	Female	70-74	High school graduate	<$75K
False	Yes	Yes	Yes	27.0	Yes	Yes	Yes	No	Yes	Yes	No	Yes	No	Poor	0.0	30.0	Yes	Female	=>80	Some college	<$50K
False	Yes	No	Yes	27.0	Yes	No	No	Yes	No	No	No	Yes	No	Poor	0.0	30.0	No	Male	75-79	Some college	<$75K
True	Yes	Yes	Yes	22.0	No	No	Yes	No	No	Yes	No	Yes	No	Fair	0.0	8.0	No	Female	65-69	High school graduate	<$35K
False	No	No	Yes	39.0	No	No	No	Yes	Yes	Yes	No	Yes	No	Very-good	5.0	1.0	No	Female	55-59	High school graduate	=>$75K
False	No	No	Yes	24.0	Yes	Yes	Yes	No	Yes	Yes	No	Yes	No	Good	0.0	0.0	No	Female	=>80	Some college	<$35K
False	Yes	No	Yes	26.0	No	No	No	Yes	Yes	Yes	No	Yes	No	Fair	0.0	0.0	No	Female	75-79	High school graduate	<$35K
True	No	No	Yes	30.0	Yes	No	No	Yes	Yes	Yes	No	Yes	No	Very-good	0.0	30.0	Yes	Female	70-74	Some high school	<$20K
False	No	Yes	Yes	23.0	No	No	No	Yes	No	Yes	Yes	Yes	No	Excellent	0.0	0.0	No	Male	55-59	Some college	<$75K
True	Yes	Yes	Yes	41.0	Yes	No	No	Yes	No	Yes	No	Yes	No	Fair	0.0	0.0	No	Male	50-54	Some college	<$50K
False	No	Yes	No	29.0	No	No	No	Yes	No	No	No	Yes	No	Very-good	0.0	0.0	No	Male	60-64	High school graduate	<$20K
True	No	Yes	Yes	57.0	No	No	No	Yes	Yes	Yes	No	Yes	No	Good	3.0	5.0	No	Female	40-44	Some college	<$35K
True	Yes	No	Yes	26.0	Yes	No	No	Yes	Yes	No	No	Yes	No	Poor	0.0	0.0	No	Male	75-79	Elementary	<$20K
False	Yes	No	Yes	28.0	Yes	Yes	No	No	Yes	No	No	Yes	No	Good	3.0	0.0	No	Female	=>80	High school graduate	<$20K
False	No	No	Yes	34.0	Yes	No	No	Yes	Yes	Yes	No	Yes	No	Fair	2.0	5.0	No	Female	65-69	Some college	<$50K
False	Yes	No	Yes	33.0	No	No	Yes	Yes	Yes	Yes	No	Yes	No	Fair	0.0	28.0	Yes	Female	65-69	Some college	<$50K
False	Yes	No	Yes	31.0	No	No	Yes	No	Yes	Yes	No	Yes	No	Good	0.0	0.0	Yes	Female	75-79	High school graduate	<$35K
False	Yes	Yes	Yes	27.0	Yes	No	No	Yes	Yes	Yes	No	Yes	Yes	Very-good	2.0	2.0	No	Female	65-69	College graduate	<$20K
True	Yes	Yes	Yes	33.0	No	No	No	Yes	Yes	Yes	No	Yes	Yes	Fair	14.0	30.0	No	Female	60-64	Some high school	<$25K
False	Yes	Yes	Yes	36.0	No	No	No	No	No	No	No	Yes	No	Very-good	0.0	0.0	No	Female	60-64	High school graduate	<$75K
False	Yes	No	Yes	28.0	No	No	No	Yes	Yes	Yes	No	Yes	No	Fair	0.0	30.0	Yes	Female	60-64	High school graduate	<$20K
False	Yes	Yes	Yes	27.0	No	No	No	Yes	Yes	Yes	No	Yes	No	Good	5.0	7.0	No	Male	65-69	Some college	=>$75K
False	Yes	Yes	Yes	35.0	No	No	Yes	Yes	Yes	No	No	Yes	No	Fair	30.0	3.0	Yes	Female	50-54	Some college	<$35K
False	Yes	No	Yes	33.0	No	No	No	No	No	Yes	No	Yes	No	Very-good	7.0	14.0	No	Female	45-49	Some college	=>$75K
True	Yes	No	Yes	38.0	Yes	No	Yes	Yes	Yes	No	No	Yes	No	Good	0.0	0.0	No	Female	55-59	Elementary	<$20K
False	No	No	Yes	26.0	No	No	No	Yes	Yes	Yes	No	Yes	No	Excellent	0.0	0.0	No	Female	50-54	Some college	=>$75K
False	Yes	Yes	Yes	35.0	No	No	Yes	No	No	No	No	Yes	Yes	Poor	0.0	10.0	No	Female	60-64	High school graduate	<$20K
False	No	No	Yes	23.0	No	No	No	Yes	Yes	Yes	No	Yes	No	Excellent	0.0	0.0	No	Female	75-79	Some college	<$50K
False	Yes	Yes	Yes	40.0	Yes	No	No	No	Yes	Yes	No	Yes	No	Fair	2.0	1.0	Yes	Female	70-74	High school graduate	<$10K
False	Yes	Yes	Yes	33.0	Yes	No	No	Yes	Yes	Yes	No	Yes	No	Good	7.0	2.0	No	Female	55-59	Some college	<$50K
False	Yes	Yes	Yes	29.0	No	No	No	Yes	Yes	Yes	No	Yes	No	Good	14.0	0.0	No	Female	70-74	Some high school	<$25K
False	No	Yes	Yes	30.0	No	No	No	No	No	Yes	No	Yes	No	Good	0.0	0.0	No	Female	60-64	College graduate	=>$75K
False	Yes	Yes	Yes	30.0	No	No	No	Yes	Yes	Yes	No	Yes	No	Excellent	0.0	0.0	No	Female	45-49	College graduate	=>$75K
False	No	Yes	Yes	19.0	Yes	No	No	Yes	Yes	Yes	No	Yes	No	Fair	0.0	30.0	No	Female	50-54	Some high school	<$25K
True	No	Yes	Yes	36.0	No	No	No	No	Yes	Yes	No	Yes	Yes	Poor	30.0	30.0	Yes	Female	65-69	Elementary	<$10K
False	Yes	Yes	Yes	22.0	Yes	No	No	Yes	No	Yes	No	Yes	No	Excellent	0.0	0.0	No	Female	=>80	Some college	<$50K
False	No	Yes	Yes	25.0	No	No	No	Yes	Yes	Yes	No	Yes	No	Excellent	0.0	0.0	No	Female	75-79	Some college	=>$75K
True	Yes	No	Yes	54.0	No	Yes	Yes	No	Yes	No	No	No	No	Poor	0.0	30.0	No	Female	35-39	College graduate	<$25K
False	Yes	Yes	Yes	26.0	Yes	No	Yes	Yes	Yes	Yes	No	Yes	No	Good	0.0	0.0	Yes	Male	=>80	Some high school	<$50K
False	Yes	Yes	Yes	32.0	No	No	No	No	Yes	Yes	No	No	Yes	Poor	30.0	0.0	No	Female	40-44	High school graduate	<$10K
False	No	No	Yes	36.0	No	No	No	No	Yes	Yes	No	Yes	No	Good	0.0	0.0	No	Male	35-39	High school graduate	<$35K
True	Yes	No	Yes	45.0	No	Yes	No	No	No	No	No	Yes	Yes	Fair	8.0	2.0	No	Female	50-54	Some college	<$35K
True	Yes	No	Yes	27.0	No	No	No	Yes	Yes	Yes	No	No	No	Good	0.0	0.0	No	Female	55-59	High school graduate	<$35K
False	Yes	No	Yes	31.0	No	No	No	No	Yes	Yes	No	Yes	No	Fair	3.0	3.0	Yes	Female	=>80	Some high school	<$25K
False	No	No	Yes	26.0	No	No	No	Yes	No	No	No	Yes	Yes	Good	0.0	0.0	No	Male	65-69	High school graduate	<$35K
False	Yes	Yes	Yes	31.0	Yes	No	No	No	Yes	Yes	No	No	No	Good	0.0	0.0	No	Male	55-59	High school graduate	<$35K
False	No	No	Yes	23.0	Yes	No	No	No	Yes	No	No	Yes	No	Fair	0.0	10.0	No	Female	65-69	High school graduate	<$50K
False	Yes	Yes	Yes	22.0	Yes	No	No	Yes	Yes	Yes	No	Yes	No	Good	0.0	30.0	No	Female	=>80	College graduate	<$75K
False	No	No	Yes	26.0	No	No	No	Yes	Yes	Yes	No	Yes	No	Very-good	0.0	0.0	No	Male	18-24	High school graduate	<$35K
False	No	Yes	Yes	24.0	Yes	No	No	Yes	Yes	Yes	No	Yes	No	Very-good	0.0	1.0	No	Male	55-59	College graduate	=>$75K
True	Yes	No	Yes	25.0	Yes	No	Yes	Yes	Yes	No	No	Yes	Yes	Poor	0.0	30.0	No	Male	70-74	High school graduate	<$20K
True	Yes	No	Yes	28.0	No	No	No	Yes	No	Yes	No	Yes	No	Good	0.0	1.0	No	Female	60-64	College graduate	<$75K
True	Yes	Yes	Yes	34.0	No	No	No	No	No	No	No	Yes	No	Poor	30.0	30.0	Yes	Female	50-54	High school graduate	<$75K
False	Yes	No	Yes	37.0	No	No	Yes	No	Yes	Yes	No	Yes	No	Excellent	0.0	0.0	Yes	Female	50-54	High school graduate	<$35K
False	Yes	Yes	Yes	27.0	No	No	No	Yes	Yes	Yes	No	Yes	No	Good	2.0	0.0	No	Female	65-69	College graduate	<$50K
False	No	No	Yes	28.0	No	No	No	Yes	Yes	Yes	No	Yes	No	Very-good	0.0	0.0	No	Male	65-69	High school graduate	=>$75K
False	Yes	No	Yes	27.0	No	No	No	Yes	Yes	Yes	No	Yes	No	Very-good	0.0	1.0	No	Male	50-54	College graduate	=>$75K
False	Yes	Yes	Yes	26.0	No	No	Yes	No	Yes	Yes	No	Yes	No	Fair	0.0	30.0	Yes	Female	70-74	Some college	=>$75K
False	No	No	Yes	25.0	No	No	No	Yes	Yes	Yes	No	Yes	No	Very-good	0.0	0.0	No	Female	45-49	College graduate	=>$75K
False	No	No	Yes	24.0	No	No	No	Yes	No	Yes	No	Yes	No	Good	0.0	0.0	Yes	Male	=>80	College graduate	<$75K
True	Yes	Yes	Yes	29.0	Yes	No	No	No	No	Yes	No	Yes	No	Very-good	10.0	0.0	No	Female	65-69	High school graduate	<$50K
False	No	No	Yes	30.0	No	No	No	Yes	Yes	Yes	No	Yes	No	Excellent	0.0	0.0	No	Female	50-54	Some college	=>$75K
False	No	No	Yes	42.0	No	No	No	Yes	No	Yes	No	Yes	No	Good	0.0	0.0	Yes	Female	55-59	Some college	<$50K
False	Yes	No	Yes	19.0	No	No	No	Yes	Yes	Yes	No	Yes	No	Poor	0.0	30.0	Yes	Female	=>80	High school graduate	<$20K
False	Yes	No	Yes	24.0	No	No	No	Yes	Yes	Yes	No	Yes	No	Very-good	0.0	0.0	Yes	Female	=>80	Elementary	<$15K
False	Yes	No	Yes	24.0	No	No	No	Yes	Yes	Yes	No	Yes	No	Excellent	0.0	0.0	No	Male	=>80	College graduate	=>$75K
True	Yes	No	Yes	40.0	No	No	No	No	No	No	No	Yes	No	Good	30.0	0.0	Yes	Female	60-64	High school graduate	<$50K
True	Yes	Yes	Yes	42.0	Yes	No	Yes	Yes	No	Yes	No	Yes	No	Very-good	0.0	0.0	Yes	Male	65-69	Some college	<$75K
False	No	No	Yes	27.0	No	No	No	No	No	Yes	No	Yes	No	Good	0.0	0.0	No	Female	45-49	Some college	<$75K
False	No	No	Yes	22.0	Yes	No	No	Yes	No	Yes	No	Yes	No	Very-good	0.0	0.0	No	Female	70-74	College graduate	<$75K
False	Yes	No	Yes	31.0	No	No	No	No	No	Yes	No	Yes	No	Very-good	20.0	0.0	No	Female	55-59	Some college	=>$75K
False	No	No	Yes	21.0	Yes	No	No	No	No	No	No	Yes	No	Good	0.0	0.0	No	Female	18-24	Some college	<$35K
False	No	No	Yes	26.0	No	No	No	Yes	Yes	No	No	Yes	No	Excellent	0.0	0.0	No	Female	55-59	College graduate	=>$75K
False	Yes	No	Yes	25.0	No	No	No	Yes	Yes	Yes	No	Yes	No	Very-good	0.0	0.0	No	Female	35-39	Some college	=>$75K
True	No	No	Yes	23.0	Yes	Yes	Yes	No	Yes	Yes	No	Yes	No	Poor	0.0	20.0	Yes	Female	75-79	Some college	<$25K
False	Yes	Yes	Yes	24.0	Yes	No	No	Yes	Yes	Yes	No	Yes	No	Excellent	30.0	14.0	Yes	Female	55-59	High school graduate	<$35K
False	Yes	Yes	Yes	21.0	Yes	No	No	No	Yes	Yes	No	Yes	No	Fair	30.0	15.0	Yes	Female	65-69	College graduate	<$35K
False	Yes	Yes	Yes	31.0	No	No	No	Yes	No	Yes	No	Yes	No	Fair	5.0	15.0	No	Female	40-44	High school graduate	<$75K
False	Yes	No	Yes	42.0	No	No	No	Yes	Yes	Yes	No	Yes	Yes	Very-good	0.0	30.0	Yes	Female	65-69	Some high school	<$10K
False	Yes	Yes	Yes	31.0	Yes	No	No	Yes	Yes	No	No	Yes	No	Very-good	0.0	0.0	No	Female	75-79	High school graduate	<$35K
False	No	Yes	Yes	34.0	Yes	No	No	No	No	Yes	No	Yes	Yes	Fair	0.0	3.0	Yes	Female	50-54	High school graduate	<$35K
True	Yes	Yes	Yes	27.0	No	No	No	Yes	Yes	Yes	No	Yes	No	Good	1.0	2.0	Yes	Male	75-79	College graduate	=>$75K
True	Yes	Yes	Yes	28.0	Yes	No	No	No	No	Yes	No	Yes	No	Good	0.0	0.0	Yes	Male	=>80	High school graduate	<$50K
True	No	Yes	Yes	27.0	No	No	No	No	Yes	No	No	Yes	No	Very-good	0.0	0.0	No	Female	75-79	High school graduate	<$20K
False	Yes	Yes	Yes	27.0	Yes	No	No	Yes	Yes	Yes	No	Yes	No	Poor	0.0	0.0	No	Male	=>80	High school graduate	<$50K
False	Yes	Yes	Yes	37.0	No	No	No	Yes	No	Yes	No	Yes	No	Very-good	0.0	0.0	No	Female	55-59	College graduate	=>$75K
False	No	No	Yes	18.0	Yes	No	No	Yes	No	Yes	Yes	Yes	No	Fair	30.0	0.0	No	Female	55-59	High school graduate	<$15K
False	Yes	No	Yes	28.0	Yes	No	No	Yes	Yes	Yes	No	Yes	No	Excellent	0.0	0.0	No	Female	75-79	Some college	<$20K
False	Yes	Yes	Yes	28.0	Yes	No	No	No	No	No	Yes	Yes	No	Poor	15.0	8.0	No	Female	55-59	High school graduate	<$25K
True	Yes	Yes	Yes	26.0	Yes	No	No	No	Yes	Yes	No	Yes	No	Very-good	0.0	30.0	No	Female	=>80	High school graduate	<$20K
False	Yes	Yes	Yes	35.0	No	Yes	Yes	Yes	Yes	Yes	No	Yes	No	Fair	1.0	30.0	Yes	Female	55-59	Some college	<$25K
False	Yes	Yes	Yes	32.0	No	No	No	Yes	No	Yes	No	Yes	No	Good	0.0	0.0	No	Male	60-64	College graduate	=>$75K
True	Yes	No	Yes	39.0	No	No	No	Yes	No	No	No	No	No	Fair	0.0	0.0	Yes	Female	60-64	High school graduate	<$20K
False	No	No	Yes	25.0	Yes	No	No	Yes	Yes	Yes	No	Yes	No	Very-good	0.0	0.0	No	Female	60-64	College graduate	=>$75K
False	No	No	Yes	24.0	No	No	No	Yes	Yes	Yes	Yes	Yes	No	Excellent	0.0	0.0	No	Female	75-79	Some college	<$75K
False	No	No	Yes	24.0	No	No	No	Yes	No	Yes	No	Yes	No	Very-good	0.0	0.0	No	Male	=>80	College graduate	<$75K
False	Yes	Yes	Yes	33.0	No	No	No	Yes	Yes	Yes	No	Yes	No	Good	0.0	7.0	No	Female	65-69	Some college	<$20K
False	No	No	Yes	26.0	No	No	Yes	Yes	Yes	Yes	No	Yes	No	Good	4.0	0.0	No	Female	75-79	High school graduate	<$25K
False	No	No	Yes	19.0	Yes	No	No	Yes	Yes	Yes	No	Yes	No	Excellent	0.0	0.0	No	Female	65-69	College graduate	=>$75K
False	Yes	Yes	Yes	33.0	No	Yes	No	Yes	Yes	Yes	No	Yes	No	Very-good	0.0	1.0	No	Female	55-59	Some college	<$75K
False	Yes	Yes	Yes	37.0	Yes	No	No	No	No	No	No	Yes	No	Good	0.0	0.0	Yes	Female	75-79	Elementary	<$15K
False	No	Yes	Yes	33.0	Yes	No	No	No	Yes	Yes	No	Yes	No	Very-good	10.0	0.0	No	Female	55-59	Some college	<$75K
True	No	No	Yes	26.0	Yes	No	Yes	No	Yes	Yes	No	Yes	Yes	Good	0.0	0.0	Yes	Male	=>80	Elementary	<$20K
False	No	No	Yes	22.0	No	No	No	Yes	Yes	Yes	No	Yes	No	Good	0.0	0.0	No	Female	60-64	College graduate	<$75K
False	No	Yes	Yes	30.0	Yes	No	No	Yes	Yes	Yes	No	Yes	No	Good	0.0	0.0	No	Male	65-69	College graduate	=>$75K
False	No	No	Yes	25.0	No	No	No	Yes	No	Yes	No	Yes	No	Good	0.0	0.0	No	Male	65-69	College graduate	<$75K
True	Yes	Yes	No	33.0	No	No	No	No	Yes	Yes	No	No	Yes	Poor	30.0	20.0	Yes	Male	75-79	College graduate	<$15K
False	No	No	No	22.0	No	No	No	No	Yes	Yes	No	Yes	No	Good	0.0	0.0	No	Female	60-64	College graduate	=>$75K
False	No	No	Yes	27.0	No	No	No	Yes	No	No	No	Yes	No	Very-good	8.0	7.0	No	Female	45-49	College graduate	<$75K
True	Yes	Yes	Yes	28.0	No	No	No	Yes	Yes	Yes	No	Yes	No	Good	0.0	0.0	No	Female	65-69	College graduate	<$20K
False	No	Yes	Yes	21.0	Yes	No	No	Yes	Yes	Yes	No	Yes	No	Good	5.0	1.0	No	Male	40-44	College graduate	<$75K
False	Yes	No	Yes	34.0	Yes	No	No	No	Yes	No	No	Yes	Yes	Fair	30.0	30.0	Yes	Female	65-69	Some high school	<$10K
True	Yes	Yes	Yes	34.0	Yes	No	Yes	Yes	No	Yes	No	Yes	No	Poor	0.0	30.0	No	Male	65-69	College graduate	<$75K
False	Yes	Yes	Yes	30.0	No	No	No	Yes	No	Yes	No	Yes	No	Very-good	0.0	0.0	No	Female	55-59	College graduate	=>$75K
True	Yes	Yes	Yes	30.0	Yes	No	No	Yes	No	Yes	No	Yes	No	Fair	1.0	2.0	No	Female	60-64	Some college	=>$75K
False	Yes	No	Yes	27.0	No	No	No	Yes	Yes	No	No	Yes	No	Fair	30.0	0.0	Yes	Female	70-74	High school graduate	<$20K
True	Yes	Yes	Yes	33.0	Yes	Yes	Yes	No	No	Yes	No	Yes	No	Poor	30.0	0.0	Yes	Female	60-64	Some college	<$35K
False	Yes	No	Yes	42.0	Yes	No	No	Yes	Yes	Yes	No	Yes	No	Good	0.0	4.0	No	Male	45-49	College graduate	=>$75K
False	No	No	Yes	29.0	No	No	No	No	No	No	No	Yes	No	Excellent	0.0	0.0	No	Male	60-64	High school graduate	<$50K
False	No	Yes	Yes	24.0	Yes	No	No	No	No	No	No	Yes	No	Fair	0.0	0.0	No	Male	65-69	College graduate	<$25K
True	Yes	Yes	Yes	23.0	Yes	No	No	No	No	Yes	No	Yes	No	Very-good	0.0	4.0	No	Female	75-79	Some college	<$25K
True	No	Yes	Yes	26.0	No	No	No	Yes	Yes	No	No	Yes	No	Good	0.0	0.0	No	Male	75-79	High school graduate	<$35K
False	Yes	Yes	Yes	26.0	Yes	No	No	No	No	No	No	Yes	Yes	Good	0.0	0.0	No	Female	65-69	High school graduate	<$15K
False	Yes	Yes	Yes	36.0	Yes	No	No	Yes	Yes	Yes	No	Yes	No	Good	0.0	0.0	No	Male	70-74	High school graduate	<$75K
False	No	Yes	Yes	27.0	Yes	No	No	No	Yes	No	No	Yes	No	Very-good	0.0	0.0	No	Female	70-74	High school graduate	<$75K
True	Yes	Yes	Yes	25.0	Yes	Yes	Yes	No	Yes	Yes	No	Yes	No	Poor	12.0	15.0	Yes	Male	50-54	Some college	<$15K
True	Yes	Yes	Yes	29.0	No	No	No	No	Yes	No	No	Yes	No	Fair	2.0	30.0	Yes	Female	75-79	Some high school	<$15K
False	Yes	Yes	Yes	26.0	No	Yes	Yes	Yes	Yes	Yes	No	Yes	No	Very-good	0.0	0.0	No	Female	70-74	Some college	<$15K
False	No	No	Yes	32.0	No	No	No	No	No	Yes	No	No	No	Good	15.0	0.0	No	Female	50-54	High school graduate	<$15K
False	Yes	Yes	Yes	25.0	No	No	Yes	Yes	No	Yes	No	Yes	No	Good	0.0	0.0	No	Male	70-74	High school graduate	=>$75K
False	Yes	Yes	Yes	29.0	Yes	No	No	No	Yes	Yes	No	Yes	No	Fair	30.0	0.0	No	Female	65-69	Some high school	<$75K
False	Yes	Yes	Yes	23.0	Yes	No	Yes	Yes	Yes	Yes	No	Yes	No	Good	0.0	0.0	No	Female	70-74	Some college	<$15K
False	Yes	No	Yes	27.0	No	No	No	No	No	No	No	Yes	Yes	Fair	0.0	25.0	Yes	Female	=>80	College graduate	<$25K
False	No	No	Yes	22.0	Yes	No	No	No	No	Yes	Yes	Yes	No	Good	0.0	0.0	Yes	Female	=>80	College graduate	<$75K
False	No	No	No	29.0	No	No	No	Yes	Yes	Yes	No	Yes	No	Very-good	0.0	0.0	No	Male	30-34	College graduate	<$75K
False	Yes	No	Yes	34.0	No	No	No	No	No	Yes	No	Yes	No	Very-good	0.0	0.0	No	Male	70-74	College graduate	<$75K
False	No	No	Yes	23.0	Yes	No	No	No	No	No	No	Yes	No	Excellent	0.0	0.0	No	Male	65-69	High school graduate	<$50K
False	No	No	Yes	31.0	No	No	No	Yes	Yes	Yes	No	Yes	No	Excellent	0.0	0.0	No	Male	25-29	High school graduate	<$50K
False	No	Yes	Yes	26.0	Yes	No	No	Yes	Yes	Yes	No	Yes	No	Very-good	0.0	0.0	No	Male	60-64	College graduate	<$75K
False	Yes	No	Yes	26.0	No	Yes	No	No	No	Yes	No	Yes	No	Very-good	0.0	3.0	No	Female	60-64	Some college	<$75K
False	Yes	No	Yes	34.0	Yes	No	No	Yes	Yes	Yes	No	Yes	No	Poor	2.0	3.0	Yes	Female	65-69	Some college	<$20K
True	Yes	No	Yes	29.0	No	No	No	No	No	Yes	No	Yes	No	Good	2.0	0.0	No	Male	75-79	Some college	<$35K
True	Yes	Yes	Yes	28.0	Yes	No	No	No	Yes	Yes	No	Yes	No	Good	0.0	2.0	No	Male	50-54	Some college	=>$75K
False	Yes	No	Yes	32.0	Yes	No	No	Yes	No	No	No	Yes	No	Good	1.0	0.0	No	Male	60-64	College graduate	<$50K
False	No	Yes	No	35.0	Yes	No	No	Yes	No	Yes	No	No	Yes	Poor	0.0	30.0	Yes	Female	60-64	High school graduate	<$25K
False	No	No	Yes	24.0	Yes	No	No	Yes	No	No	Yes	Yes	No	Fair	30.0	7.0	No	Male	40-44	High school graduate	<$50K
False	No	No	Yes	20.0	No	No	No	Yes	Yes	Yes	Yes	No	No	Very-good	2.0	0.0	No	Female	50-54	College graduate	<$75K
False	Yes	Yes	Yes	36.0	No	No	No	Yes	Yes	Yes	No	No	No	Good	0.0	0.0	No	Female	55-59	High school graduate	<$20K
True	Yes	Yes	Yes	37.0	Yes	Yes	Yes	Yes	Yes	Yes	Yes	Yes	No	Fair	5.0	5.0	Yes	Female	55-59	College graduate	<$50K
False	Yes	Yes	Yes	23.0	No	No	Yes	Yes	Yes	Yes	No	Yes	No	Good	0.0	1.0	No	Female	60-64	College graduate	=>$75K
False	No	No	Yes	22.0	Yes	No	No	No	No	Yes	No	Yes	No	Fair	20.0	20.0	Yes	Female	40-44	Some college	<$25K
False	Yes	No	Yes	32.0	No	No	No	Yes	Yes	Yes	No	Yes	No	Good	0.0	30.0	No	Female	40-44	College graduate	<$50K
False	No	No	Yes	30.0	Yes	No	No	Yes	No	Yes	Yes	Yes	No	Very-good	0.0	3.0	No	Female	35-39	Some college	=>$75K
False	Yes	No	Yes	31.0	No	No	Yes	No	Yes	Yes	No	Yes	No	Poor	0.0	30.0	Yes	Female	45-49	Some college	<$20K
False	No	Yes	Yes	28.0	No	No	No	Yes	No	Yes	No	Yes	No	Very-good	0.0	0.0	No	Male	55-59	Some college	<$35K
False	No	No	Yes	23.0	No	No	No	Yes	Yes	Yes	No	Yes	No	Good	0.0	0.0	No	Male	70-74	College graduate	<$35K
False	No	No	Yes	24.0	No	No	No	Yes	No	Yes	Yes	Yes	No	Excellent	0.0	14.0	No	Female	45-49	Some college	=>$75K
False	No	Yes	Yes	28.0	No	No	No	Yes	Yes	No	No	Yes	No	Excellent	0.0	0.0	No	Male	65-69	High school graduate	<$50K
False	Yes	Yes	Yes	27.0	Yes	No	Yes	Yes	Yes	Yes	No	Yes	No	Poor	15.0	25.0	Yes	Female	60-64	College graduate	<$75K
False	No	No	Yes	34.0	No	No	No	No	No	No	No	Yes	No	Good	0.0	15.0	Yes	Female	55-59	College graduate	=>$75K
False	Yes	Yes	Yes	22.0	No	No	Yes	No	Yes	No	No	Yes	No	Good	0.0	0.0	No	Female	=>80	Some college	<$50K
False	No	Yes	Yes	27.0	Yes	No	No	Yes	Yes	Yes	Yes	Yes	No	Very-good	0.0	0.0	No	Male	60-64	High school graduate	<$25K
False	Yes	Yes	Yes	20.0	No	No	No	No	No	Yes	No	Yes	No	Good	30.0	0.0	No	Female	=>80	High school graduate	<$35K
True	Yes	No	Yes	28.0	Yes	No	No	Yes	No	Yes	No	Yes	Yes	Good	10.0	3.0	Yes	Female	60-64	Some college	<$35K
False	Yes	Yes	Yes	30.0	No	No	No	Yes	No	Yes	No	Yes	No	Excellent	0.0	0.0	No	Male	45-49	College graduate	=>$75K
True	Yes	Yes	Yes	45.0	No	No	No	No	Yes	Yes	No	Yes	No	Good	3.0	0.0	No	Male	50-54	College graduate	<$75K
True	Yes	No	Yes	29.0	Yes	No	No	Yes	No	Yes	No	Yes	No	Good	0.0	21.0	No	Female	65-69	College graduate	<$75K
True	Yes	No	Yes	35.0	No	No	No	Yes	Yes	Yes	No	No	Yes	Very-good	0.0	0.0	No	Female	55-59	Some college	<$10K
False	No	No	Yes	15.0	No	No	No	Yes	No	Yes	No	Yes	No	Excellent	0.0	0.0	No	Male	70-74	College graduate	=>$75K
False	No	No	Yes	29.0	Yes	No	No	Yes	No	Yes	No	Yes	No	Good	0.0	0.0	No	Male	55-59	High school graduate	<$50K
False	Yes	No	Yes	26.0	No	No	No	No	Yes	Yes	No	Yes	No	Very-good	0.0	0.0	No	Female	70-74	College graduate	=>$75K
False	Yes	No	Yes	28.0	Yes	No	No	Yes	No	Yes	No	Yes	No	Fair	7.0	15.0	No	Female	60-64	Some college	<$50K
True	No	Yes	Yes	30.0	Yes	No	No	Yes	No	Yes	No	Yes	No	Good	3.0	3.0	No	Female	60-64	Some college	<$50K
False	Yes	Yes	Yes	29.0	No	No	No	Yes	No	Yes	No	Yes	No	Good	5.0	0.0	No	Female	60-64	Some college	<$75K
False	No	No	Yes	30.0	No	No	No	Yes	No	Yes	No	Yes	No	Excellent	0.0	0.0	No	Female	60-64	Some college	<$25K
False	Yes	No	Yes	23.0	No	No	No	No	Yes	Yes	No	No	Yes	Good	0.0	0.0	Yes	Female	50-54	High school graduate	<$15K
False	Yes	Yes	Yes	31.0	Yes	No	No	No	No	Yes	No	Yes	No	Very-good	0.0	1.0	No	Male	55-59	High school graduate	=>$75K
False	No	No	Yes	23.0	Yes	No	No	Yes	Yes	Yes	No	Yes	No	Good	30.0	3.0	Yes	Female	60-64	Some college	=>$75K
False	Yes	Yes	Yes	21.0	Yes	No	No	No	No	Yes	Yes	Yes	Yes	Good	0.0	0.0	No	Female	40-44	High school graduate	=>$75K
False	No	Yes	Yes	20.0	Yes	No	No	No	No	No	No	Yes	Yes	Fair	0.0	5.0	No	Male	60-64	Some college	<$25K
False	No	No	Yes	30.0	Yes	No	No	No	No	No	No	Yes	No	Very-good	0.0	0.0	No	Male	60-64	Some college	=>$75K
False	Yes	No	Yes	33.0	Yes	No	No	Yes	No	Yes	No	Yes	No	Very-good	0.0	0.0	No	Male	45-49	Some college	=>$75K
False	No	No	Yes	25.0	No	No	No	No	Yes	Yes	No	Yes	No	Good	0.0	0.0	No	Female	55-59	College graduate	=>$75K
False	No	No	Yes	24.0	No	No	No	Yes	Yes	Yes	No	Yes	No	Very-good	0.0	2.0	No	Male	45-49	Some college	<$75K
False	No	No	Yes	23.0	No	No	No	Yes	No	Yes	No	Yes	Yes	Good	2.0	2.0	No	Female	30-34	High school graduate	<$20K
True	Yes	Yes	Yes	25.0	Yes	No	Yes	No	No	Yes	No	Yes	No	Fair	0.0	30.0	Yes	Male	65-69	High school graduate	<$20K
True	Yes	Yes	Yes	24.0	Yes	No	Yes	No	No	Yes	No	Yes	No	Poor	0.0	30.0	Yes	Male	70-74	High school graduate	<$20K
False	No	No	Yes	29.0	No	No	No	No	Yes	Yes	No	Yes	No	Very-good	0.0	0.0	Yes	Female	=>80	Some college	<$20K
False	No	Yes	Yes	34.0	Yes	No	No	No	No	No	No	Yes	No	Fair	30.0	20.0	No	Female	65-69	High school graduate	<$50K
False	Yes	Yes	Yes	24.0	Yes	No	No	No	No	No	No	Yes	No	Very-good	0.0	0.0	No	Male	65-69	College graduate	<$35K
False	Yes	No	Yes	42.0	No	No	No	No	No	Yes	No	Yes	No	Fair	0.0	0.0	No	Female	60-64	Some college	<$50K
False	Yes	No	Yes	31.0	No	No	No	Yes	Yes	Yes	No	Yes	No	Fair	30.0	5.0	No	Female	40-44	Some college	<$75K
True	Yes	Yes	Yes	22.0	No	No	No	Yes	No	No	No	Yes	Yes	Poor	10.0	20.0	Yes	Female	55-59	Elementary	<$10K
False	No	Yes	Yes	22.0	No	No	No	No	No	Yes	Yes	Yes	No	Excellent	3.0	0.0	No	Female	60-64	College graduate	<$75K
False	Yes	Yes	Yes	25.0	Yes	No	Yes	Yes	No	Yes	Yes	Yes	No	Fair	0.0	0.0	No	Female	40-44	Some college	<$35K
False	Yes	No	Yes	37.0	No	No	No	Yes	No	Yes	No	Yes	Yes	Poor	20.0	20.0	Yes	Female	30-34	Some college	<$20K
False	No	No	Yes	30.0	No	No	No	Yes	Yes	Yes	No	Yes	Yes	Very-good	0.0	0.0	No	Male	30-34	Some college	<$50K
False	Yes	No	Yes	22.0	Yes	Yes	Yes	No	No	No	No	Yes	Yes	Poor	20.0	30.0	Yes	Female	70-74	Elementary	<$10K
True	Yes	Yes	Yes	26.0	Yes	No	No	Yes	Yes	Yes	No	No	No	Good	0.0	0.0	No	Male	70-74	College graduate	<$50K
False	Yes	Yes	Yes	21.0	Yes	No	No	No	No	Yes	No	Yes	No	Very-good	0.0	0.0	No	Female	60-64	High school graduate	=>$75K
True	Yes	Yes	Yes	37.0	Yes	No	No	No	No	Yes	No	Yes	No	Excellent	0.0	0.0	No	Male	60-64	College graduate	=>$75K
True	Yes	No	Yes	38.0	Yes	No	No	Yes	Yes	Yes	No	Yes	No	Very-good	0.0	0.0	No	Male	60-64	College graduate	<$35K
False	No	No	Yes	27.0	No	No	No	Yes	No	Yes	No	Yes	No	Very-good	1.0	2.0	No	Female	40-44	Some college	<$75K
True	Yes	No	Yes	44.0	No	No	No	No	No	Yes	No	Yes	No	Very-good	0.0	0.0	No	Female	45-49	College graduate	=>$75K
False	Yes	No	Yes	35.0	Yes	No	No	No	No	Yes	No	No	Yes	Fair	10.0	5.0	No	Female	35-39	Some college	<$10K
False	Yes	No	Yes	32.0	Yes	No	No	No	No	Yes	No	No	Yes	Good	0.0	0.0	No	Male	45-49	High school graduate	<$75K
False	No	No	Yes	22.0	No	No	No	No	Yes	Yes	No	No	No	Excellent	0.0	0.0	No	Male	18-24	High school graduate	<$15K
True	Yes	No	Yes	29.0	Yes	No	Yes	No	No	Yes	No	No	Yes	Poor	3.0	30.0	Yes	Female	45-49	Some high school	<$10K
False	No	No	Yes	30.0	Yes	No	No	Yes	Yes	Yes	No	Yes	No	Excellent	0.0	0.0	No	Female	35-39	College graduate	=>$75K
False	No	No	Yes	19.0	No	No	No	Yes	Yes	Yes	No	Yes	No	Very-good	0.0	0.0	No	Male	25-29	Some college	<$75K
False	No	No	Yes	28.0	No	No	No	Yes	Yes	No	No	Yes	Yes	Good	2.0	0.0	No	Female	18-24	Some college	<$20K
True	Yes	Yes	Yes	26.0	Yes	No	No	No	No	No	No	Yes	No	Good	4.0	0.0	No	Male	60-64	High school graduate	=>$75K
True	Yes	Yes	Yes	46.0	No	No	Yes	No	Yes	No	No	Yes	No	Fair	0.0	8.0	No	Male	50-54	College graduate	=>$75K
False	No	Yes	Yes	25.0	Yes	No	No	No	No	Yes	No	Yes	No	Very-good	4.0	0.0	No	Female	50-54	High school graduate	=>$75K
False	Yes	Yes	Yes	28.0	Yes	No	No	Yes	No	Yes	No	Yes	No	Fair	0.0	10.0	No	Male	45-49	Some college	=>$75K
False	No	No	Yes	23.0	Yes	No	No	Yes	No	Yes	No	Yes	No	Very-good	0.0	1.0	No	Female	65-69	College graduate	=>$75K
False	Yes	No	Yes	23.0	No	No	No	No	No	Yes	No	Yes	No	Very-good	5.0	0.0	No	Female	60-64	College graduate	<$35K
False	No	No	Yes	35.0	No	No	No	No	Yes	No	No	Yes	No	Very-good	7.0	0.0	No	Female	25-29	College graduate	<$35K
False	Yes	No	Yes	32.0	No	No	No	Yes	No	No	No	Yes	No	Very-good	0.0	0.0	No	Female	55-59	College graduate	<$75K
False	Yes	Yes	Yes	23.0	No	No	No	Yes	Yes	Yes	No	Yes	No	Very-good	2.0	5.0	No	Female	65-69	College graduate	<$35K
False	No	No	Yes	51.0	No	No	No	No	Yes	Yes	No	Yes	No	Fair	0.0	15.0	No	Female	40-44	College graduate	<$50K
False	Yes	No	Yes	23.0	Yes	No	No	Yes	No	No	No	Yes	No	Good	0.0	0.0	No	Male	45-49	Some college	<$20K
False	No	No	Yes	20.0	Yes	No	No	Yes	No	No	No	Yes	No	Good	7.0	2.0	No	Female	40-44	College graduate	=>$75K
False	Yes	Yes	Yes	41.0	Yes	No	No	No	Yes	No	No	Yes	No	Good	0.0	3.0	Yes	Female	55-59	College graduate	<$15K
False	Yes	Yes	Yes	27.0	No	No	No	No	Yes	Yes	No	Yes	No	Good	0.0	0.0	No	Male	50-54	Some college	<$75K
False	Yes	No	Yes	27.0	No	No	No	Yes	Yes	Yes	No	Yes	No	Good	0.0	0.0	No	Male	35-39	High school graduate	<$75K
False	No	No	Yes	39.0	No	No	No	No	No	No	No	Yes	No	Good	0.0	0.0	No	Female	45-49	High school graduate	<$20K
False	No	No	Yes	30.0	No	No	No	Yes	Yes	Yes	No	No	No	Good	1.0	0.0	No	Female	18-24	Some college	<$50K
False	Yes	Yes	Yes	31.0	Yes	No	No	Yes	Yes	Yes	No	Yes	No	Good	30.0	8.0	Yes	Female	55-59	Some college	<$20K
True	Yes	No	Yes	27.0	Yes	No	No	Yes	Yes	Yes	No	Yes	No	Good	0.0	0.0	No	Female	65-69	Some high school	<$75K
True	Yes	Yes	Yes	27.0	Yes	No	No	No	No	Yes	No	Yes	Yes	Poor	15.0	30.0	Yes	Female	65-69	Some high school	<$15K
False	No	Yes	Yes	30.0	No	No	No	Yes	No	Yes	No	Yes	No	Good	3.0	0.0	No	Male	35-39	College graduate	<$50K
False	No	No	Yes	17.0	Yes	No	No	No	No	Yes	Yes	Yes	No	Excellent	0.0	0.0	No	Male	55-59	Some high school	=>$75K
False	Yes	No	Yes	30.0	Yes	No	No	Yes	No	No	No	Yes	No	Good	0.0	30.0	No	Female	70-74	Some high school	<$20K
False	No	No	Yes	52.0	No	No	No	Yes	Yes	Yes	No	Yes	No	Good	0.0	0.0	No	Female	40-44	College graduate	<$50K
False	No	Yes	Yes	20.0	No	No	Yes	Yes	Yes	Yes	No	Yes	No	Very-good	0.0	0.0	No	Female	55-59	College graduate	<$25K
False	Yes	Yes	Yes	26.0	No	No	No	Yes	Yes	Yes	No	Yes	No	Good	0.0	0.0	No	Male	60-64	Some college	=>$75K
False	No	Yes	Yes	31.0	No	No	No	No	No	Yes	No	Yes	No	Very-good	0.0	0.0	No	Male	45-49	College graduate	<$75K
False	Yes	No	Yes	30.0	Yes	No	No	Yes	No	Yes	No	Yes	No	Good	0.0	0.0	No	Male	50-54	High school graduate	<$75K
False	No	No	Yes	23.0	Yes	No	No	No	Yes	Yes	No	Yes	No	Excellent	0.0	0.0	No	Female	65-69	Some college	<$50K
True	Yes	No	Yes	30.0	Yes	No	Yes	No	No	No	No	Yes	No	Fair	0.0	0.0	No	Male	70-74	Some high school	<$25K
True	No	Yes	Yes	26.0	Yes	No	No	Yes	Yes	Yes	No	Yes	No	Very-good	0.0	0.0	No	Male	60-64	College graduate	=>$75K
False	No	No	Yes	26.0	No	No	No	Yes	Yes	Yes	No	Yes	No	Very-good	0.0	0.0	No	Male	25-29	College graduate	=>$75K
False	Yes	No	Yes	32.0	No	No	No	No	Yes	Yes	No	Yes	No	Poor	6.0	30.0	No	Male	55-59	Elementary	<$25K
False	Yes	No	Yes	30.0	No	No	No	No	No	No	No	Yes	Yes	Good	0.0	0.0	No	Female	35-39	Some college	<$35K
False	No	No	Yes	27.0	Yes	No	No	Yes	Yes	Yes	No	Yes	No	Excellent	0.0	0.0	No	Male	60-64	Some college	=>$75K
False	Yes	Yes	Yes	34.0	Yes	No	No	No	No	Yes	No	Yes	No	Very-good	0.0	4.0	No	Male	50-54	High school graduate	<$50K
True	Yes	Yes	Yes	36.0	Yes	No	No	Yes	Yes	Yes	No	Yes	No	Very-good	2.0	0.0	No	Male	55-59	College graduate	=>$75K
False	No	No	Yes	22.0	No	No	No	Yes	No	Yes	No	Yes	No	Excellent	0.0	0.0	No	Female	55-59	College graduate	=>$75K
False	Yes	Yes	Yes	31.0	Yes	No	No	Yes	No	Yes	No	Yes	No	Fair	0.0	2.0	Yes	Female	65-69	Some college	<$20K
False	Yes	Yes	Yes	27.0	Yes	No	Yes	Yes	No	Yes	Yes	Yes	No	Excellent	0.0	1.0	Yes	Female	70-74	College graduate	=>$75K
False	Yes	No	Yes	24.0	No	No	No	No	Yes	Yes	No	Yes	No	Good	0.0	0.0	No	Female	70-74	Some college	<$25K
False	No	No	Yes	39.0	No	No	No	Yes	No	No	No	Yes	No	Excellent	0.0	0.0	No	Female	18-24	College graduate	<$20K
False	No	No	Yes	28.0	No	No	No	Yes	No	Yes	No	Yes	No	Very-good	1.0	8.0	No	Female	50-54	High school graduate	<$50K
True	No	Yes	Yes	44.0	Yes	No	No	No	No	Yes	No	Yes	No	Good	0.0	30.0	No	Female	45-49	High school graduate	<$35K
False	No	Yes	Yes	32.0	Yes	No	No	Yes	No	No	Yes	Yes	No	Good	3.0	3.0	No	Male	60-64	College graduate	=>$75K
True	Yes	Yes	Yes	43.0	Yes	No	No	No	Yes	No	No	Yes	No	Fair	15.0	0.0	Yes	Female	65-69	High school graduate	<$20K
False	No	No	Yes	24.0	No	No	No	Yes	Yes	Yes	No	Yes	No	Excellent	0.0	0.0	No	Male	55-59	High school graduate	=>$75K
[truncated: 227,475 more rows]
