# Supplementary material for: Evaluating the quality of tabular synthetic data in health care
Source: PLOS Digit Health. 2026 Jul 7;5(7):e0001522. doi: 10.1371/journal.pdig.0001522 (PMC13340858; doi:10.1371/journal.pdig.0001522)
Supplement: S1 Data — (ZIP) [file pdig.0001522.s002.zip › Datasets/AIDS.csv]

time_to_failure_or_censoring	treatment	age	weight	hemophilia	homosexual_activity	iv_drug_use	karnofsky_score	non_zdv_pre_175	zdv_in_last_30_days	days_pre_175_antiretroviral_therapy	race	gender	antiretroviral_history	antiretroviral_history_stratification	symptomatic_indicator	treatment_indicator	off_treatment_before_96_weeks	cd4_at_baseline	cd4_at_20_weeks	cd8_at_baseline	cd8_at_20_weeks	infected
1073	1	37	79.46339	No	Yes	No	100	No	Yes	18	White	Male	Experienced	2	Asymptomatic	1	No	322	469	882	754	Yes
324	0	33	73.02314	No	Yes	No	90	No	Yes	224	White	Male	Experienced	3	Symptomatic	1	Yes	168	575	1035	1525	Yes
495	1	43	69.47793	No	Yes	No	100	No	Yes	0	White	Female	Experienced	1	Asymptomatic	0	No	377	333	1147	1088	Yes
1201	3	42	89.15934	No	Yes	No	100	Yes	Yes	513	White	Male	Experienced	3	Asymptomatic	0	No	238	324	775	1019	Yes
934	0	37	137.46581	No	Yes	No	100	No	No	4	White	Male	Naive	3	Asymptomatic	0	Yes	500	443	1601	849	No
564	2	37	71.87923	No	Yes	No	90	No	Yes	238	White	Male	Experienced	2	Asymptomatic	1	Yes	520	543	740	694	Yes
406	0	27	86.94414	No	Yes	No	100	No	Yes	803	White	Male	Experienced	2	Asymptomatic	0	No	274	314	1563	664	No
1044	1	36	69.46018	No	Yes	Yes	90	No	No	0	White	Female	Naive	1	Asymptomatic	1	Yes	338	640	2572	741	No
522	0	52	67.5501	No	Yes	No	100	No	Yes	512	Non-white	Male	Experienced	1	Asymptomatic	1	Yes	418	513	1496	622	No
494	2	39	93.49177	No	Yes	No	100	No	No	137	White	Male	Experienced	3	Symptomatic	1	Yes	375	330	1339	1398	No
1107	1	40	79.31533	No	No	No	100	No	No	4	White	Male	Naive	1	Asymptomatic	1	Yes	404	764	1334	1403	No
1134	1	36	68.61661	No	Yes	No	100	No	No	0	White	Male	Naive	1	Asymptomatic	1	No	196	496	863	846	No
988	2	16	76.64834	No	Yes	No	100	No	Yes	730	White	Male	Naive	3	Asymptomatic	0	No	258	415	2423	477	No
391	2	24	77.40261	No	Yes	No	100	No	Yes	443	White	Male	Experienced	3	Asymptomatic	1	Yes	400	142	1191	1443	Yes
1064	3	30	65.42585	No	Yes	No	100	No	No	0	Non-white	Male	Naive	1	Asymptomatic	1	No	475	511	844	997	Yes
1206	1	29	73.07705	No	Yes	No	100	No	Yes	997	White	Male	Experienced	3	Asymptomatic	1	No	290	727	2007	1186	No
551	2	33	71.48429	No	Yes	No	90	No	Yes	1429	White	Male	Experienced	2	Asymptomatic	1	No	201	401	1320	1059	No
828	2	26	72.23103	No	Yes	No	90	No	No	0	White	Male	Naive	1	Asymptomatic	1	No	353	518	1024	1011	No
1183	0	35	85.40018	No	Yes	No	100	No	No	15	White	Male	Naive	1	Symptomatic	1	No	400	615	708	686	No
432	1	37	70.07204	No	Yes	Yes	90	No	Yes	0	Non-white	Male	Naive	1	Asymptomatic	0	No	195	847	690	612	No
570	1	43	77.03495	No	Yes	No	100	No	No	0	White	Male	Naive	1	Asymptomatic	0	No	273	332	876	1292	No
1092	1	33	54.35384	No	No	No	100	No	No	0	White	Male	Naive	1	Asymptomatic	0	Yes	315	713	922	991	No
1203	2	36	69.57742	Yes	Yes	No	100	No	Yes	489	White	Male	Naive	3	Asymptomatic	1	Yes	561	470	2552	613	No
667	1	28	75.83373	No	Yes	No	100	No	Yes	0	White	Male	Experienced	3	Asymptomatic	0	Yes	445	417	775	619	Yes
898	3	34	88.19351	No	No	No	100	No	Yes	49	Non-white	Male	Naive	1	Asymptomatic	1	No	252	409	1423	1389	No
1146	1	38	67.77938	Yes	Yes	Yes	100	No	Yes	2	Non-white	Male	Experienced	1	Asymptomatic	1	No	293	320	683	888	No
1155	3	42	94.42391	No	Yes	No	100	No	Yes	1227	White	Male	Naive	2	Asymptomatic	1	No	409	468	899	519	No
465	3	45	68.28695	No	Yes	No	100	No	Yes	492	White	Female	Experienced	1	Asymptomatic	1	No	325	264	1773	959	Yes
1147	3	41	72.10005	No	Yes	No	90	No	No	195	Non-white	Male	Naive	1	Asymptomatic	1	No	242	266	865	1163	Yes
1091	0	24	70.16977	No	Yes	No	100	No	No	3	Non-white	Male	Naive	1	Asymptomatic	1	No	419	441	579	521	No
1088	1	37	74.78746	No	Yes	No	100	No	Yes	0	White	Male	Experienced	3	Asymptomatic	0	No	243	535	696	1785	No
1194	3	37	85.36749	No	No	No	100	No	Yes	429	White	Male	Experienced	2	Asymptomatic	1	No	278	449	654	643	No
493	3	42	75.91534	No	Yes	No	100	No	No	0	White	Male	Naive	1	Asymptomatic	1	No	369	401	645	670	No
390	2	36	79.80543	No	Yes	No	100	No	Yes	500	White	Male	Experienced	3	Asymptomatic	1	No	223	458	602	610	No
1194	3	39	47.39837	No	No	No	100	No	Yes	156	White	Male	Experienced	3	Asymptomatic	0	No	179	450	1836	1115	No
590	2	39	61.51874	No	Yes	No	100	No	No	0	Non-white	Male	Naive	1	Asymptomatic	1	No	416	983	1067	737	No
452	0	25	94.66302	No	Yes	No	100	No	Yes	567	White	Male	Naive	3	Asymptomatic	0	No	512	642	1506	918	Yes
1103	1	36	68.87198	No	Yes	No	90	No	No	7	White	Male	Naive	1	Asymptomatic	1	No	251	689	1376	1598	Yes
898	2	36	64.94034	No	No	No	90	No	Yes	770	White	Male	Experienced	2	Asymptomatic	1	No	277	266	1328	899	Yes
1131	2	19	78.32288	No	No	Yes	90	No	No	7	White	Male	Naive	1	Asymptomatic	1	No	527	292	1150	437	No
1022	0	22	66.34741	No	No	No	100	No	No	0	Non-white	Male	Naive	1	Asymptomatic	0	Yes	373	404	843	365	Yes
1117	3	40	70.37648	No	No	No	100	No	Yes	894	Non-white	Male	Experienced	3	Asymptomatic	1	Yes	329	327	672	1177	No
574	3	28	66.00806	No	Yes	No	100	No	Yes	1333	White	Male	Experienced	2	Asymptomatic	0	No	326	443	709	683	Yes
304	3	29	69.32913	No	Yes	No	100	No	Yes	794	White	Male	Experienced	3	Asymptomatic	1	No	195	172	1467	598	Yes
856	3	29	81.09183	No	Yes	No	100	No	Yes	10	White	Male	Experienced	1	Asymptomatic	1	No	235	497	1361	1040	No
820	1	39	68.67943	No	Yes	No	100	No	Yes	283	White	Male	Experienced	3	Asymptomatic	0	No	297	302	697	999	No
435	1	42	73.62779	No	Yes	No	90	No	No	809	Non-white	Male	Experienced	3	Asymptomatic	1	No	240	540	649	657	No
1200	2	41	89.69489	No	Yes	No	100	No	Yes	835	White	Male	Experienced	3	Asymptomatic	1	No	226	412	1192	755	Yes
502	3	29	67.24332	No	Yes	Yes	90	No	Yes	10	Non-white	Male	Experienced	3	Symptomatic	1	No	437	493	841	929	No
508	3	41	88.70798	No	Yes	Yes	100	No	Yes	757	White	Male	Experienced	3	Asymptomatic	1	No	428	257	1962	785	Yes
1105	2	36	72.80453	No	Yes	No	100	No	No	16	White	Male	Naive	1	Asymptomatic	0	No	440	680	934	1238	No
1214	2	37	73.95543	No	Yes	No	100	No	Yes	247	White	Male	Experienced	3	Asymptomatic	1	No	281	335	1053	571	No
350	3	43	68.95991	No	Yes	No	100	No	Yes	1498	White	Female	Experienced	3	Symptomatic	1	No	285	285	1785	860	No
804	2	28	82.30361	No	No	No	90	No	Yes	0	White	Male	Experienced	1	Asymptomatic	1	Yes	342	581	825	510	No
1154	2	28	72.92037	No	No	No	100	No	No	12	Non-white	Male	Naive	1	Asymptomatic	1	No	293	478	562	1114	No
1080	1	26	66.98809	No	No	No	100	No	No	0	White	Male	Naive	1	Asymptomatic	1	No	552	446	1383	770	No
1094	0	37	70.94829	No	No	No	100	No	Yes	951	White	Female	Experienced	2	Asymptomatic	0	No	376	325	1085	813	Yes
564	3	36	59.38079	No	No	No	90	Yes	Yes	1367	White	Male	Experienced	3	Asymptomatic	1	Yes	206	371	1299	1129	Yes
1227	2	29	67.42741	No	Yes	No	100	No	Yes	994	White	Male	Experienced	3	Asymptomatic	1	No	437	487	1020	1376	Yes
1170	2	24	75.94609	No	Yes	No	100	No	No	132	Non-white	Male	Naive	1	Symptomatic	0	No	361	316	856	1428	Yes
1058	1	33	84.91708	No	Yes	No	100	No	No	11	Non-white	Male	Naive	1	Asymptomatic	1	No	386	924	722	1355	No
1180	2	34	77.45204	No	Yes	No	100	No	Yes	160	White	Male	Experienced	1	Asymptomatic	1	Yes	159	418	790	1380	No
1159	2	38	51.75645	No	No	Yes	90	No	Yes	52	White	Male	Experienced	2	Asymptomatic	1	No	190	411	925	1319	Yes
1001	3	44	73.87263	No	Yes	No	100	No	Yes	1024	White	Male	Experienced	3	Asymptomatic	1	No	264	342	845	839	No
1197	0	16	109.31356	No	Yes	No	100	No	No	0	White	Male	Naive	1	Asymptomatic	1	No	218	743	865	655	No
986	0	33	80.10065	No	Yes	Yes	100	No	Yes	308	White	Male	Naive	3	Asymptomatic	1	No	328	458	549	655	No
669	0	34	79.485	No	Yes	No	100	No	No	0	White	Male	Naive	1	Asymptomatic	0	No	444	412	898	592	No
1166	0	32	64.31342	No	Yes	No	100	No	Yes	338	White	Male	Experienced	3	Asymptomatic	0	Yes	460	238	718	1246	No
1100	1	39	76.62481	No	Yes	No	80	No	No	1267	White	Male	Experienced	1	Asymptomatic	1	No	169	326	712	664	No
976	0	33	72.11354	No	Yes	No	100	No	No	18	Non-white	Male	Naive	2	Asymptomatic	1	No	230	576	746	593	Yes
1115	0	31	82.82155	No	Yes	No	100	No	Yes	0	Non-white	Male	Naive	1	Symptomatic	1	Yes	261	353	623	488	Yes
1184	1	41	92.71213	No	Yes	No	100	No	Yes	248	White	Male	Experienced	3	Symptomatic	1	No	293	286	859	846	No
441	2	39	68.39262	No	Yes	No	100	No	Yes	871	White	Male	Naive	1	Asymptomatic	1	No	380	385	1065	594	No
1148	0	36	92.79807	No	No	Yes	90	No	No	0	White	Female	Naive	1	Asymptomatic	1	No	201	361	1068	495	No
1103	3	42	77.36131	No	No	No	90	No	Yes	867	White	Male	Experienced	3	Asymptomatic	1	No	234	471	767	906	Yes
598	3	42	82.09619	No	Yes	No	100	No	No	0	White	Male	Naive	1	Asymptomatic	1	No	274	527	872	562	Yes
1055	3	31	70.65144	No	Yes	No	100	No	No	0	Non-white	Male	Naive	1	Asymptomatic	1	No	321	467	805	1069	No
952	3	37	72.68496	No	Yes	No	100	No	Yes	1025	White	Male	Experienced	2	Asymptomatic	1	Yes	218	267	732	691	Yes
534	0	33	77.1297	No	Yes	No	100	No	Yes	590	White	Male	Experienced	3	Asymptomatic	0	No	214	354	1252	586	Yes
472	2	24	81.36216	No	No	Yes	90	No	No	0	Non-white	Female	Naive	1	Asymptomatic	1	Yes	481	697	590	1253	No
1094	2	43	73.48565	No	Yes	No	100	No	Yes	119	White	Male	Experienced	2	Asymptomatic	1	No	270	387	1672	1189	Yes
1068	0	25	73.39054	No	No	No	100	No	Yes	354	White	Female	Experienced	3	Asymptomatic	0	No	444	383	988	876	No
626	0	24	64.66116	No	Yes	No	100	No	Yes	458	White	Male	Experienced	3	Asymptomatic	1	No	238	404	755	622	No
1076	0	37	87.38465	No	Yes	No	100	No	No	7	White	Male	Naive	1	Asymptomatic	1	Yes	247	390	1259	561	No
1124	1	44	78.21845	No	Yes	No	90	No	Yes	343	White	Male	Experienced	3	Asymptomatic	1	No	233	468	1115	985	Yes
478	0	40	68.31422	No	Yes	No	100	No	No	154	Non-white	Male	Naive	1	Asymptomatic	0	No	316	617	952	772	Yes
1190	0	26	69.82061	No	Yes	No	100	No	Yes	18	White	Male	Naive	2	Asymptomatic	1	No	218	467	1338	832	No
961	3	29	64.84054	No	Yes	No	79	No	No	0	Non-white	Male	Experienced	1	Asymptomatic	1	No	225	977	673	497	No
1169	3	38	101.80948	No	Yes	No	100	No	Yes	137	Non-white	Male	Experienced	3	Asymptomatic	1	No	201	523	637	456	No
1132	0	29	79.7857	No	Yes	Yes	100	No	No	0	Non-white	Male	Naive	1	Asymptomatic	0	No	374	448	864	936	No
1053	0	34	71.15525	No	Yes	No	100	No	Yes	916	White	Male	Experienced	3	Asymptomatic	0	No	304	343	682	977	No
1134	3	42	109.29427	No	Yes	Yes	100	No	Yes	162	White	Male	Experienced	3	Asymptomatic	0	No	179	314	889	2077	Yes
1072	0	33	71.77418	No	Yes	No	100	No	No	4	White	Male	Naive	1	Symptomatic	0	Yes	194	492	941	1189	No
897	1	29	65.22293	No	Yes	No	100	No	No	0	White	Male	Naive	1	Asymptomatic	1	No	344	394	814	1261	No
601	2	31	67.77878	No	No	No	100	No	No	3	Non-white	Female	Experienced	3	Asymptomatic	1	Yes	417	1012	1373	540	Yes
400	3	23	68.94204	No	No	No	100	No	Yes	0	White	Male	Experienced	1	Symptomatic	0	Yes	281	562	1281	1179	No
601	0	35	68.46758	No	No	Yes	100	No	No	0	Non-white	Male	Naive	1	Asymptomatic	0	No	284	605	789	840	No
630	0	39	66.56568	No	Yes	No	90	No	Yes	495	White	Male	Experienced	3	Asymptomatic	0	Yes	162	120	751	1246	Yes
452	2	46	70.98046	No	No	No	90	No	No	0	White	Male	Naive	1	Asymptomatic	0	No	261	431	926	565	No
559	3	33	62.79445	No	Yes	No	100	No	Yes	846	Non-white	Male	Experienced	3	Asymptomatic	1	Yes	215	436	577	741	Yes
480	2	33	78.70546	No	No	Yes	100	No	No	131	Non-white	Male	Naive	1	Asymptomatic	1	Yes	247	551	731	1352	No
1186	0	36	81.87051	No	Yes	No	100	No	No	19	Non-white	Male	Naive	1	Asymptomatic	0	No	357	386	1749	782	No
1129	0	23	70.49066	No	Yes	No	100	No	No	0	White	Male	Naive	1	Asymptomatic	1	No	221	320	839	1043	Yes
950	2	38	85.22273	No	Yes	No	100	No	Yes	0	Non-white	Male	Naive	1	Asymptomatic	1	No	358	573	644	483	No
339	3	30	76.1238	No	Yes	No	90	No	Yes	15	White	Male	Experienced	1	Asymptomatic	0	Yes	201	708	1127	837	No
1168	3	27	70.75618	No	Yes	No	100	No	No	0	White	Male	Naive	1	Asymptomatic	1	Yes	362	611	719	938	No
594	0	35	71.73028	No	No	Yes	100	No	Yes	400	White	Male	Experienced	2	Asymptomatic	1	No	403	301	1201	952	No
1133	2	38	60.73239	No	Yes	No	90	No	Yes	369	White	Male	Naive	1	Asymptomatic	1	Yes	302	502	1809	1083	No
1154	2	30	66.77679	No	Yes	No	100	No	Yes	639	White	Male	Experienced	1	Symptomatic	1	No	361	589	725	1216	No
982	3	29	68.44773	No	No	No	90	No	Yes	1	Non-white	Female	Experienced	2	Asymptomatic	1	Yes	424	499	1096	648	No
437	0	37	70.40285	No	Yes	No	100	No	No	12	White	Female	Naive	1	Asymptomatic	1	No	483	356	997	969	No
870	1	42	74.02851	No	Yes	No	100	No	Yes	1095	White	Male	Experienced	3	Asymptomatic	0	No	227	518	865	895	No
1161	0	36	80.74593	No	Yes	Yes	90	No	Yes	497	White	Male	Experienced	3	Asymptomatic	0	No	456	149	755	976	Yes
1055	3	42	72.24551	No	Yes	No	90	No	No	4	White	Male	Naive	1	Asymptomatic	1	No	363	281	637	1016	No
1137	0	30	60.36159	Yes	No	No	100	No	Yes	376	Non-white	Female	Experienced	1	Asymptomatic	1	Yes	202	317	717	1418	No
512	3	34	65.57795	No	Yes	No	100	No	No	0	Non-white	Male	Experienced	1	Symptomatic	1	Yes	309	573	1085	1658	No
273	2	50	83.30568	No	No	No	100	No	Yes	945	White	Male	Experienced	1	Asymptomatic	1	No	234	537	893	1491	No
312	0	34	74.38448	No	No	No	100	No	Yes	139	White	Female	Experienced	3	Asymptomatic	0	Yes	173	188	1660	1049	Yes
1086	3	40	79.78658	No	No	No	100	No	No	0	White	Male	Naive	1	Asymptomatic	0	No	484	531	3037	535	Yes
395	0	31	67.74097	No	No	No	100	No	No	17	White	Male	Experienced	1	Asymptomatic	0	No	238	425	910	1543	Yes
917	2	35	71.90441	No	No	No	90	No	Yes	466	Non-white	Female	Experienced	3	Asymptomatic	1	Yes	315	316	618	461	No
1046	0	38	80.92919	No	Yes	No	100	No	Yes	1440	White	Male	Experienced	3	Symptomatic	1	No	410	692	555	979	Yes
1070	0	32	78.49468	No	No	No	90	No	Yes	11	White	Male	Experienced	2	Asymptomatic	0	Yes	282	341	690	1254	Yes
1015	1	35	57.56446	Yes	No	No	100	No	Yes	382	Non-white	Male	Experienced	1	Asymptomatic	1	No	261	404	716	608	Yes
1181	0	29	77.16684	No	Yes	No	100	No	No	0	White	Male	Naive	1	Asymptomatic	1	No	636	614	2139	1218	No
1190	3	30	71.62825	No	Yes	No	100	No	No	4	White	Male	Naive	2	Asymptomatic	1	No	464	592	2362	542	No
1163	0	41	67.27451	No	Yes	No	100	No	No	788	White	Male	Experienced	1	Asymptomatic	1	No	301	309	475	573	No
1199	3	37	103.22945	No	Yes	No	90	No	No	6	White	Male	Naive	1	Asymptomatic	1	No	389	624	1397	730	No
1156	0	37	60.34367	No	No	No	100	No	Yes	205	Non-white	Male	Naive	3	Asymptomatic	0	No	230	374	734	733	Yes
1127	3	37	65.93706	No	Yes	No	90	No	No	6	Non-white	Male	Naive	1	Asymptomatic	1	Yes	413	233	562	1165	Yes
700	3	39	94.77431	No	No	No	100	No	No	0	Non-white	Male	Naive	1	Asymptomatic	1	No	222	494	521	671	No
1138	0	33	66.77355	No	Yes	No	100	No	No	0	White	Female	Naive	1	Asymptomatic	1	No	256	746	843	981	No
511	3	23	78.05986	No	Yes	No	100	No	Yes	328	White	Male	Experienced	3	Asymptomatic	1	No	201	283	868	779	Yes
395	2	37	72.26649	No	No	Yes	100	No	Yes	723	Non-white	Female	Naive	1	Asymptomatic	0	Yes	265	455	719	809	Yes
1080	0	25	79.99216	No	Yes	No	90	No	No	0	White	Male	Naive	1	Asymptomatic	1	No	237	465	1760	1021	No
1064	3	35	66.55551	No	Yes	No	100	No	No	0	White	Male	Naive	2	Asymptomatic	1	Yes	202	538	1139	795	No
415	1	37	91.90981	No	Yes	No	90	No	Yes	282	White	Male	Naive	3	Asymptomatic	1	Yes	263	435	624	870	No
1047	3	42	55.55413	No	Yes	No	100	No	No	1354	White	Male	Experienced	3	Asymptomatic	1	Yes	233	407	1368	1125	Yes
1121	2	40	64.85194	No	Yes	No	90	No	No	0	White	Male	Naive	1	Asymptomatic	1	No	285	579	1162	772	No
1009	1	31	57.81528	No	Yes	No	100	No	No	13	Non-white	Male	Naive	1	Asymptomatic	1	Yes	440	357	701	574	Yes
1171	0	28	72.16174	No	No	No	100	No	No	810	White	Male	Naive	1	Asymptomatic	1	No	277	295	877	1016	No
1108	1	34	69.86372	No	No	No	100	No	Yes	8	Non-white	Male	Naive	2	Asymptomatic	0	No	298	253	742	702	Yes
213	0	25	65.01948	No	Yes	No	90	No	Yes	0	Non-white	Male	Naive	1	Asymptomatic	1	No	488	350	603	1377	Yes
651	0	34	66.9124	No	Yes	No	100	No	Yes	325	White	Male	Experienced	3	Asymptomatic	0	Yes	364	405	1075	804	Yes
588	3	39	68.92451	No	Yes	No	100	No	No	4	White	Male	Experienced	3	Asymptomatic	1	Yes	329	320	720	1529	No
229	3	33	74.50375	No	Yes	No	90	Yes	Yes	88	White	Male	Experienced	3	Asymptomatic	1	No	299	342	478	545	Yes
1104	2	35	60.70566	No	Yes	No	100	No	Yes	430	White	Female	Experienced	3	Asymptomatic	1	No	389	241	1675	713	No
1077	3	32	102.41959	No	No	No	100	No	Yes	6	Non-white	Female	Experienced	1	Asymptomatic	0	Yes	402	643	1552	1210	No
572	3	39	74.27305	No	No	Yes	100	No	Yes	32	White	Male	Naive	1	Asymptomatic	1	No	294	319	599	1537	No
1194	3	33	71.31342	No	Yes	No	100	No	No	738	White	Male	Experienced	1	Symptomatic	1	Yes	591	590	718	2146	No
634	0	37	78.51185	No	No	No	100	No	Yes	318	Non-white	Male	Experienced	3	Asymptomatic	1	No	251	449	745	445	No
979	3	39	85.75678	No	Yes	No	100	No	Yes	16	White	Male	Experienced	1	Asymptomatic	1	No	261	410	685	1008	No
1133	0	34	77.05007	No	No	Yes	100	No	No	0	White	Male	Naive	1	Asymptomatic	1	Yes	525	697	1184	1012	No
655	2	27	63.42462	No	Yes	No	90	No	Yes	167	White	Male	Experienced	3	Symptomatic	1	No	207	321	1185	1804	Yes
1156	0	35	77.07945	No	Yes	Yes	100	No	Yes	195	White	Male	Experienced	1	Asymptomatic	0	No	373	391	1179	2576	Yes
964	1	28	75.29002	No	No	No	90	No	No	0	Non-white	Male	Naive	1	Asymptomatic	1	Yes	416	280	4524	1398	No
927	0	28	61.05041	No	Yes	No	100	No	No	0	Non-white	Male	Experienced	1	Asymptomatic	1	No	462	401	853	1176	No
1129	0	39	72.70231	No	Yes	No	90	Yes	No	0	Non-white	Male	Experienced	1	Asymptomatic	1	Yes	243	355	1077	506	No
974	3	27	79.37227	No	Yes	No	100	No	Yes	66	Non-white	Male	Experienced	3	Asymptomatic	1	Yes	241	336	2374	673	No
1151	2	43	56.99934	No	No	No	100	No	Yes	0	White	Female	Experienced	3	Asymptomatic	0	No	341	278	1168	854	Yes
1035	0	41	66.44118	No	No	No	80	No	No	0	White	Male	Experienced	1	Asymptomatic	1	No	170	626	1021	686	No
1179	0	24	64.92348	No	Yes	Yes	100	No	No	0	Non-white	Male	Naive	1	Asymptomatic	0	No	401	680	615	707	No
948	1	29	66.67171	No	No	No	100	No	Yes	386	Non-white	Male	Experienced	2	Asymptomatic	0	Yes	320	418	793	1765	No
1152	1	41	84.02478	No	Yes	No	100	No	No	0	White	Male	Naive	1	Asymptomatic	0	Yes	421	390	660	501	No
1126	2	47	75.24087	No	Yes	No	90	No	Yes	363	White	Male	Experienced	3	Asymptomatic	1	No	365	322	767	797	No
937	3	42	94.73569	No	Yes	No	100	No	Yes	1336	White	Male	Experienced	3	Asymptomatic	1	No	473	447	967	1004	Yes
1052	0	47	67.82635	No	Yes	No	90	No	Yes	1472	Non-white	Male	Experienced	3	Asymptomatic	1	No	265	260	645	1195	Yes
416	0	28	67.79734	No	Yes	Yes	100	No	Yes	1357	White	Male	Experienced	2	Asymptomatic	0	Yes	177	402	1205	2663	Yes
1080	0	31	66.99502	No	No	Yes	100	No	No	0	White	Female	Naive	1	Asymptomatic	0	No	396	407	1678	491	No
1153	2	35	64.46472	No	Yes	No	100	No	Yes	967	White	Male	Experienced	3	Asymptomatic	1	No	203	397	693	568	No
338	0	40	70.68356	No	No	No	100	No	Yes	466	White	Male	Experienced	3	Asymptomatic	0	Yes	185	266	673	1183	Yes
1130	2	39	71.92945	No	Yes	No	90	No	Yes	1428	White	Male	Experienced	3	Asymptomatic	0	Yes	206	357	709	729	No
1163	1	20	103.05486	No	No	Yes	100	No	No	0	White	Male	Naive	1	Asymptomatic	1	No	559	643	752	709	No
1059	0	29	66.48909	No	Yes	No	100	No	No	2	Non-white	Male	Naive	1	Asymptomatic	1	Yes	172	418	1304	518	No
1161	0	26	74.80239	No	Yes	Yes	90	No	Yes	302	White	Male	Experienced	3	Asymptomatic	1	Yes	331	326	674	2027	No
1111	3	38	65.45247	No	No	No	90	No	Yes	374	White	Male	Experienced	3	Asymptomatic	1	No	433	328	862	1144	No
268	0	26	79.70612	No	Yes	No	100	No	No	155	Non-white	Male	Naive	1	Asymptomatic	1	Yes	211	457	1622	1187	Yes
468	3	45	83.67473	No	Yes	No	100	No	No	0	White	Female	Naive	1	Asymptomatic	1	No	461	252	616	757	No
561	2	35	72.05056	No	Yes	Yes	90	No	No	0	White	Male	Experienced	3	Asymptomatic	0	Yes	321	574	919	1362	Yes
1108	0	42	65.0546	No	No	No	81	No	Yes	291	White	Female	Experienced	2	Asymptomatic	1	Yes	348	330	882	1214	No
1160	1	39	79.15798	No	Yes	No	100	No	Yes	283	White	Female	Experienced	3	Asymptomatic	1	Yes	265	416	2333	842	No
880	0	34	74.55364	No	Yes	Yes	100	No	No	0	White	Male	Naive	1	Symptomatic	0	No	449	311	857	1127	No
1114	0	33	112.4031	No	No	No	90	No	No	0	White	Male	Naive	1	Symptomatic	0	No	370	441	569	1299	Yes
907	3	50	79.24762	No	No	No	90	No	Yes	0	Non-white	Female	Experienced	1	Asymptomatic	1	No	493	315	1136	1444	No
1123	0	43	70.44189	No	Yes	No	100	No	No	0	White	Male	Naive	1	Asymptomatic	1	No	298	550	1186	883	Yes
1189	1	36	69.58717	No	Yes	No	100	No	Yes	119	White	Male	Experienced	3	Asymptomatic	0	No	378	414	2983	724	Yes
1146	2	30	105.68083	No	No	No	100	No	No	0	Non-white	Male	Naive	1	Asymptomatic	1	Yes	434	480	592	1234	No
389	0	40	85.5871	No	Yes	No	90	No	Yes	1189	White	Male	Experienced	3	Asymptomatic	1	No	307	467	821	740	No
1167	3	49	78.17556	No	Yes	No	90	No	Yes	323	White	Male	Experienced	2	Asymptomatic	0	Yes	313	458	719	1154	No
452	3	29	72.07568	No	No	Yes	100	No	Yes	0	White	Female	Naive	2	Asymptomatic	1	No	243	526	660	866	No
449	2	39	66.17723	No	Yes	No	100	Yes	Yes	520	White	Male	Experienced	3	Asymptomatic	1	Yes	205	343	1720	1289	Yes
289	2	43	78.28261	No	No	No	100	No	Yes	402	Non-white	Female	Experienced	3	Asymptomatic	1	Yes	333	370	1048	788	Yes
1044	2	43	99.29106	Yes	No	No	90	No	Yes	8	Non-white	Male	Naive	1	Asymptomatic	0	Yes	414	596	2167	950	No
380	3	26	60.82913	No	Yes	No	100	No	No	0	Non-white	Male	Experienced	3	Symptomatic	1	Yes	211	1008	718	910	Yes
363	0	35	70.21757	No	No	No	100	No	Yes	37	Non-white	Male	Experienced	3	Symptomatic	1	No	220	137	2055	680	Yes
536	3	24	75.76388	No	Yes	No	100	No	Yes	1055	Non-white	Male	Experienced	3	Asymptomatic	1	No	264	449	698	718	No
338	0	32	69.87549	No	No	No	100	No	Yes	0	White	Male	Naive	2	Asymptomatic	1	No	438	319	1093	415	Yes
1162	1	40	86.99543	No	Yes	No	90	No	Yes	264	White	Male	Experienced	3	Asymptomatic	1	Yes	208	397	1141	1503	No
959	1	42	68.38353	No	No	No	100	No	No	4	White	Male	Naive	1	Asymptomatic	1	No	300	589	1106	952	No
335	0	24	82.30027	No	No	Yes	100	No	No	771	White	Male	Experienced	1	Asymptomatic	1	Yes	262	546	2365	675	No
481	3	34	66.66781	No	Yes	No	100	No	Yes	400	White	Male	Experienced	3	Asymptomatic	1	Yes	255	215	1042	1291	Yes
1071	2	43	80.74421	No	Yes	No	100	No	Yes	182	White	Male	Experienced	1	Asymptomatic	1	No	278	381	745	894	No
949	1	32	65.9283	No	No	No	100	No	Yes	111	Non-white	Male	Experienced	3	Asymptomatic	1	Yes	275	338	1113	900	Yes
1141	0	33	62.77488	No	Yes	No	100	No	No	0	White	Male	Naive	1	Asymptomatic	1	No	345	682	771	471	No
440	3	36	66.50266	No	Yes	No	100	No	Yes	853	Non-white	Male	Naive	1	Asymptomatic	0	No	309	407	1728	993	Yes
607	3	32	68.69536	No	No	Yes	82	No	Yes	0	Non-white	Male	Naive	1	Asymptomatic	1	No	276	418	706	1074	No
1102	3	43	91.75566	No	Yes	No	100	No	No	1	White	Male	Naive	1	Asymptomatic	1	No	335	568	901	988	Yes
1080	3	37	81.91346	No	Yes	No	100	No	Yes	951	White	Female	Experienced	3	Asymptomatic	1	No	235	441	874	1383	No
1068	2	20	70.28301	No	No	No	90	No	Yes	523	White	Male	Experienced	3	Asymptomatic	1	Yes	295	531	714	1501	No
1126	2	41	72.28045	No	Yes	No	100	No	No	0	White	Male	Experienced	1	Asymptomatic	1	Yes	320	826	1215	697	Yes
378	3	27	59.27656	No	No	No	100	No	Yes	508	Non-white	Male	Experienced	3	Asymptomatic	1	Yes	191	436	739	1229	Yes
384	3	39	70.52808	No	Yes	No	100	No	Yes	36	White	Male	Experienced	1	Asymptomatic	1	Yes	201	282	582	1365	No
1138	1	24	75.69747	No	Yes	No	100	No	Yes	0	White	Male	Experienced	1	Asymptomatic	1	No	278	283	1153	614	No
1120	2	26	70.24359	No	Yes	Yes	90	No	No	0	Non-white	Male	Naive	1	Asymptomatic	1	No	428	310	674	685	No
1192	0	25	122.30916	No	No	No	100	No	No	12	Non-white	Male	Naive	1	Asymptomatic	1	No	292	653	1858	482	No
969	0	25	71.22275	No	No	No	100	No	Yes	758	White	Male	Experienced	3	Asymptomatic	1	No	275	265	806	488	Yes
1111	0	27	75.23775	No	Yes	No	100	No	No	1464	Non-white	Female	Naive	1	Asymptomatic	1	No	236	611	1268	1154	No
1143	2	38	75.25273	No	Yes	No	100	No	No	25	White	Male	Naive	1	Asymptomatic	0	Yes	255	279	728	1414	No
908	2	30	87.74693	No	Yes	No	100	No	No	0	White	Male	Naive	1	Asymptomatic	1	No	355	647	1518	699	No
1133	3	27	64.81619	No	Yes	No	100	No	Yes	0	White	Male	Experienced	1	Asymptomatic	1	No	422	364	1701	817	No
593	3	38	70.77833	No	Yes	No	100	No	No	5	White	Male	Naive	1	Asymptomatic	1	Yes	531	789	942	716	No
1144	0	37	66.51837	No	Yes	No	100	No	Yes	829	White	Male	Experienced	2	Asymptomatic	1	No	246	381	1691	950	No
620	0	25	72.12846	No	No	No	100	No	No	0	White	Female	Naive	1	Asymptomatic	0	No	421	1106	1420	711	No
1128	2	24	69.07606	No	No	No	100	No	Yes	144	White	Male	Naive	1	Asymptomatic	1	No	320	558	718	965	No
558	1	34	77.4728	No	Yes	No	100	No	Yes	19	White	Female	Experienced	2	Asymptomatic	1	No	452	570	870	750	No
1007	0	26	60.93867	Yes	Yes	No	100	No	No	0	White	Male	Naive	1	Asymptomatic	1	No	309	438	788	587	No
1121	3	38	92.8042	No	No	No	100	No	Yes	8	White	Male	Experienced	3	Asymptomatic	1	No	329	454	661	650	No
626	1	30	66.21931	No	Yes	No	100	No	Yes	1484	White	Male	Experienced	3	Asymptomatic	0	No	425	649	907	895	Yes
1150	1	27	93.04997	No	No	No	90	No	Yes	0	White	Male	Naive	1	Asymptomatic	1	No	266	326	1799	1449	No
434	1	34	82.04028	No	Yes	No	90	No	Yes	816	White	Male	Experienced	3	Symptomatic	1	No	211	278	841	778	Yes
1128	0	33	81.38768	No	No	No	100	No	Yes	339	Non-white	Female	Experienced	2	Asymptomatic	0	No	315	440	776	893	Yes
509	0	44	85.54882	No	Yes	No	100	No	Yes	693	White	Male	Experienced	3	Asymptomatic	1	No	317	193	1107	366	No
1017	3	35	100.82087	No	Yes	No	90	No	No	25	White	Male	Naive	1	Asymptomatic	1	No	543	514	817	755	No
1168	0	39	73.85262	No	Yes	No	90	No	Yes	1802	Non-white	Male	Experienced	2	Asymptomatic	1	No	313	401	743	894	No
1211	1	40	81.69859	No	Yes	No	100	No	No	5	White	Male	Naive	1	Asymptomatic	1	No	418	460	1006	1051	No
503	3	33	88.03181	Yes	Yes	No	100	Yes	Yes	1174	White	Female	Experienced	2	Asymptomatic	1	No	236	283	694	547	Yes
335	0	24	65.05165	No	No	No	100	No	Yes	178	White	Female	Experienced	3	Asymptomatic	0	Yes	287	439	472	1109	Yes
435	2	47	60.59007	Yes	Yes	No	100	Yes	Yes	333	White	Male	Experienced	2	Asymptomatic	1	No	481	671	646	1364	No
603	0	22	49.01867	No	Yes	No	100	No	Yes	8	White	Male	Experienced	2	Asymptomatic	1	No	401	622	1462	1233	No
275	2	27	84.36582	Yes	No	No	100	No	Yes	1467	White	Male	Experienced	1	Asymptomatic	1	No	238	223	1360	704	No
894	1	36	82.68853	No	No	No	90	No	Yes	466	White	Male	Experienced	2	Asymptomatic	0	No	212	523	698	996	Yes
1072	0	35	67.22789	No	Yes	No	100	No	No	0	White	Male	Naive	1	Asymptomatic	1	No	520	681	955	696	No
779	3	38	70.44177	No	Yes	No	100	No	Yes	0	White	Male	Experienced	3	Asymptomatic	1	No	258	434	1703	1019	No
548	3	21	89.74639	No	Yes	No	90	No	Yes	429	White	Male	Experienced	3	Symptomatic	1	No	274	436	1293	642	Yes
1223	0	40	94.38683	No	Yes	No	100	No	Yes	428	White	Male	Experienced	3	Asymptomatic	1	Yes	211	215	922	1409	No
1123	1	34	78.47376	No	Yes	No	100	No	No	0	White	Male	Naive	1	Asymptomatic	1	No	180	482	870	754	No
1081	2	36	74.64063	No	Yes	No	100	No	No	47	White	Male	Naive	1	Asymptomatic	1	No	401	597	2467	975	No
512	1	30	72.21493	No	No	No	90	No	Yes	22	Non-white	Female	Naive	3	Asymptomatic	1	Yes	263	611	804	841	Yes
524	3	31	79.91986	No	Yes	Yes	90	No	No	2	Non-white	Male	Experienced	3	Asymptomatic	1	No	296	289	569	550	No
1070	1	27	91.22559	No	Yes	No	100	No	No	14	White	Male	Naive	1	Asymptomatic	1	No	463	767	2078	1011	No
1097	2	29	99.93155	No	No	No	100	No	No	0	White	Male	Naive	1	Asymptomatic	1	No	270	459	652	1155	No
1180	0	28	87.04308	No	Yes	No	100	No	Yes	0	White	Male	Naive	2	Asymptomatic	0	No	232	513	795	1018	No
393	1	41	56.82896	No	No	No	90	No	Yes	3	Non-white	Male	Experienced	1	Asymptomatic	1	No	443	389	1098	796	No
449	0	27	69.97952	No	Yes	No	100	No	Yes	315	Non-white	Male	Experienced	2	Asymptomatic	1	No	357	388	710	1316	Yes
1170	0	34	79.36888	No	No	No	90	No	Yes	677	White	Male	Experienced	3	Asymptomatic	0	No	249	304	617	582	Yes
1114	2	27	54.66271	No	Yes	No	90	No	Yes	0	White	Female	Experienced	2	Symptomatic	1	No	243	710	680	1719	Yes
304	3	31	71.60217	No	No	No	90	No	Yes	145	Non-white	Female	Naive	3	Asymptomatic	1	Yes	439	471	1447	504	No
1044	2	37	80.94884	No	No	No	100	No	Yes	12	White	Male	Naive	1	Asymptomatic	0	Yes	370	559	2237	939	No
1103	0	28	71.84322	No	Yes	No	100	No	Yes	0	White	Male	Naive	2	Symptomatic	0	Yes	293	233	719	706	No
507	2	23	68.93855	No	Yes	No	90	No	No	20	White	Male	Experienced	1	Asymptomatic	1	No	311	630	834	596	Yes
1073	2	37	70.23675	No	No	No	100	No	Yes	41	White	Male	Naive	2	Asymptomatic	0	No	297	433	1570	1330	No
1216	3	26	71.12711	No	Yes	No	100	No	No	7	White	Male	Naive	1	Asymptomatic	1	No	308	477	2779	535	No
1141	2	39	129.15634	No	Yes	No	90	No	No	322	White	Male	Experienced	3	Asymptomatic	1	No	561	571	1776	798	No
1016	0	34	75.05739	No	Yes	No	100	No	Yes	808	White	Male	Experienced	3	Asymptomatic	0	Yes	143	267	1534	864	Yes
1140	2	23	73.81781	No	Yes	No	100	No	No	15	White	Male	Naive	1	Asymptomatic	1	No	269	421	753	994	No
1134	1	34	69.74028	No	Yes	No	90	No	No	0	Non-white	Male	Experienced	1	Asymptomatic	1	Yes	416	480	1044	621	No
837	3	40	63.9603	No	Yes	No	90	No	Yes	796	White	Male	Experienced	3	Asymptomatic	0	No	329	476	845	933	Yes
876	3	36	110.94481	No	Yes	No	100	No	No	0	Non-white	Male	Naive	1	Asymptomatic	1	No	290	440	1060	1082	No
1115	3	42	70.94279	No	Yes	No	90	No	Yes	778	White	Male	Experienced	3	Asymptomatic	1	No	433	449	1156	556	Yes
1142	0	30	86.08821	No	Yes	No	100	No	No	10	White	Male	Naive	1	Asymptomatic	1	Yes	347	546	937	611	No
1156	0	30	76.34283	No	Yes	No	100	No	Yes	1645	Non-white	Female	Experienced	2	Symptomatic	1	No	244	423	955	714	Yes
365	3	25	65.13198	No	Yes	No	90	No	Yes	578	White	Male	Experienced	3	Asymptomatic	1	No	233	484	1349	772	Yes
438	0	29	55.79943	No	No	No	100	No	No	0	White	Female	Naive	1	Asymptomatic	0	Yes	360	618	852	907	No
1147	1	38	68.1484	No	Yes	No	100	No	Yes	0	White	Female	Experienced	3	Asymptomatic	1	No	238	482	519	1279	Yes
480	1	23	70.5784	No	Yes	Yes	100	No	Yes	7	White	Male	Naive	1	Asymptomatic	1	Yes	289	373	939	1343	No
1156	3	33	73.06512	No	Yes	No	100	No	Yes	0	White	Male	Experienced	3	Symptomatic	1	No	346	216	728	933	Yes
1039	1	28	84.58549	No	No	No	90	No	No	0	Non-white	Female	Naive	1	Asymptomatic	1	No	674	492	632	559	Yes
496	3	36	79.16639	No	No	No	90	No	No	0	White	Male	Naive	1	Asymptomatic	1	Yes	249	328	643	683	No
1126	2	26	72.57611	No	Yes	No	90	No	No	745	White	Male	Naive	1	Asymptomatic	1	Yes	419	473	810	598	No
967	0	37	55.53816	No	Yes	No	90	No	Yes	386	White	Male	Experienced	2	Asymptomatic	1	Yes	304	322	787	853	Yes
1138	3	38	71.09963	No	Yes	No	90	No	Yes	144	White	Male	Experienced	3	Asymptomatic	1	Yes	467	237	595	722	No
1156	3	32	82.15225	No	Yes	No	100	No	No	0	White	Male	Naive	1	Asymptomatic	1	Yes	326	485	782	1498	Yes
1127	1	32	73.10573	No	Yes	No	100	No	Yes	469	Non-white	Male	Experienced	1	Asymptomatic	1	No	222	543	1147	636	Yes
1158	0	32	102.5471	No	No	No	90	No	No	0	White	Male	Naive	1	Asymptomatic	1	No	394	790	1000	726	No
818	0	27	74.05177	No	No	No	100	No	Yes	214	White	Male	Experienced	3	Asymptomatic	0	Yes	384	329	980	1044	Yes
457	0	33	87.4261	No	Yes	No	100	No	Yes	453	White	Male	Experienced	3	Asymptomatic	1	Yes	332	262	1494	593	Yes
1195	2	42	74.8879	No	Yes	No	79	No	Yes	591	White	Male	Naive	3	Asymptomatic	1	No	473	361	687	1222	No
1147	0	23	82.1884	No	Yes	No	100	No	Yes	483	White	Male	Experienced	3	Asymptomatic	1	No	277	198	668	661	No
1226	1	31	75.03225	No	No	No	90	No	No	0	Non-white	Male	Naive	1	Asymptomatic	1	No	225	621	865	860	No
1130	0	36	88.53702	No	Yes	No	100	No	No	1636	White	Male	Experienced	1	Asymptomatic	0	No	433	260	642	1006	Yes
1189	1	28	70.55528	No	Yes	No	81	No	Yes	977	White	Male	Experienced	3	Asymptomatic	1	Yes	387	359	970	922	Yes
544	0	35	64.3792	No	No	No	100	No	Yes	792	Non-white	Male	Experienced	1	Asymptomatic	1	No	239	314	703	657	Yes
920	2	26	80.98928	No	Yes	No	100	No	No	0	Non-white	Male	Naive	1	Asymptomatic	1	No	402	634	1150	852	No
834	3	44	73.19183	No	Yes	No	81	No	Yes	346	White	Male	Experienced	3	Asymptomatic	1	No	435	318	1471	513	Yes
1141	3	21	98.70669	Yes	Yes	No	100	No	Yes	359	White	Male	Experienced	3	Asymptomatic	1	No	295	536	687	1315	No
1105	1	47	80.26687	No	Yes	No	100	No	Yes	138	White	Male	Naive	2	Asymptomatic	1	No	311	748	602	1599	No
535	3	25	68.95597	No	Yes	No	100	No	No	0	White	Male	Naive	1	Asymptomatic	1	No	277	492	688	772	No
461	2	20	59.89311	No	Yes	No	100	No	No	10	White	Male	Naive	3	Asymptomatic	1	No	270	271	1309	617	No
1164	3	29	78.20954	No	Yes	No	100	No	Yes	230	Non-white	Male	Experienced	3	Asymptomatic	1	No	433	374	1771	807	No
806	3	39	71.52052	No	Yes	No	90	No	Yes	381	White	Male	Experienced	2	Asymptomatic	1	No	216	340	720	2177	Yes
565	3	27	71.89954	No	No	No	90	Yes	Yes	1194	White	Male	Experienced	3	Asymptomatic	1	No	351	443	2565	397	No
1111	2	40	73.76525	Yes	Yes	No	100	No	Yes	1284	White	Male	Experienced	3	Asymptomatic	1	No	397	335	962	577	No
1189	0	25	72.35743	No	No	No	100	No	No	736	Non-white	Male	Experienced	3	Asymptomatic	1	No	458	300	745	1151	Yes
1001	2	27	69.27883	No	No	Yes	100	No	No	0	White	Male	Naive	1	Asymptomatic	1	No	537	563	2426	878	No
136	0	35	81.80905	No	Yes	No	90	Yes	Yes	849	Non-white	Male	Experienced	2	Asymptomatic	1	Yes	347	310	712	1595	Yes
833	0	44	57.01033	No	No	No	100	No	Yes	10	White	Male	Naive	1	Asymptomatic	0	No	247	403	1486	954	No
1100	2	28	74.87627	No	No	No	100	No	Yes	108	White	Male	Experienced	2	Asymptomatic	1	No	246	580	738	532	No
814	1	30	105.04845	No	No	Yes	100	No	No	0	Non-white	Male	Naive	1	Asymptomatic	1	No	361	380	884	947	No
1183	0	33	78.18964	No	Yes	No	81	No	Yes	823	White	Male	Experienced	3	Asymptomatic	1	No	227	382	950	971	No
921	0	22	77.92933	No	No	No	100	No	Yes	0	White	Female	Experienced	1	Asymptomatic	0	No	466	482	2316	593	No
1086	2	39	69.6596	No	Yes	No	90	No	Yes	177	White	Male	Experienced	3	Asymptomatic	1	No	247	383	759	727	No
1133	0	27	75.79052	No	No	No	90	No	No	0	White	Male	Experienced	2	Asymptomatic	1	No	462	438	623	888	No
572	0	41	76.60685	No	No	No	100	No	Yes	1410	Non-white	Female	Experienced	3	Asymptomatic	0	Yes	254	673	563	691	Yes
434	1	32	100.08853	No	No	No	100	No	No	0	White	Male	Naive	1	Asymptomatic	1	Yes	442	559	594	423	No
1126	1	25	71.01485	No	No	No	100	No	No	0	White	Male	Naive	1	Asymptomatic	0	No	389	839	1032	516	No
432	1	38	88.08811	Yes	Yes	No	90	No	Yes	1290	White	Male	Experienced	3	Asymptomatic	1	Yes	187	494	983	693	Yes
1167	2	41	57.97838	No	No	No	100	No	No	3	Non-white	Male	Naive	1	Asymptomatic	1	No	371	328	1393	1584	No
1137	0	31	80.87374	No	No	No	90	No	Yes	249	White	Male	Experienced	3	Asymptomatic	0	No	610	543	1385	992	No
841	0	38	65.03267	No	Yes	No	100	No	Yes	440	Non-white	Male	Experienced	3	Asymptomatic	1	No	323	406	1243	811	No
1141	1	44	74.33186	No	Yes	Yes	100	No	Yes	775	White	Female	Experienced	3	Asymptomatic	1	No	207	620	915	958	No
1083	0	40	75.57212	No	Yes	Yes	100	No	Yes	97	White	Male	Experienced	3	Asymptomatic	0	Yes	420	278	1667	558	Yes
468	2	31	60.94273	No	No	No	90	No	Yes	18	Non-white	Male	Naive	2	Asymptomatic	1	Yes	554	387	755	1493	No
544	2	41	64.02615	No	No	No	100	No	Yes	1055	White	Male	Experienced	3	Asymptomatic	1	Yes	536	399	1716	1140	No
1128	2	35	65.01393	No	Yes	No	100	No	No	394	White	Male	Naive	1	Asymptomatic	1	Yes	482	357	544	1045	No
496	0	29	80.91714	No	Yes	No	100	No	Yes	625	Non-white	Male	Naive	2	Asymptomatic	1	Yes	394	343	624	773	Yes
849	3	33	70.51064	No	Yes	No	100	No	Yes	848	Non-white	Male	Experienced	2	Asymptomatic	1	Yes	267	418	654	744	No
1189	0	28	74.7854	No	Yes	No	100	No	No	14	White	Male	Naive	1	Asymptomatic	0	No	253	509	2085	407	No
541	3	35	66.5887	Yes	Yes	No	100	No	Yes	610	White	Male	Experienced	3	Asymptomatic	1	No	360	399	685	844	No
1088	3	30	80.52306	No	No	No	100	No	No	13	White	Male	Naive	1	Asymptomatic	1	No	481	407	739	840	No
1026	3	32	65.9854	No	No	Yes	100	No	Yes	445	White	Male	Experienced	1	Symptomatic	0	No	244	395	1493	833	No
899	2	38	86.56147	No	Yes	No	100	No	No	4	White	Male	Naive	1	Asymptomatic	1	No	230	551	1612	807	No
1204	3	29	81.41833	No	Yes	No	100	No	No	0	White	Female	Naive	1	Asymptomatic	1	No	375	736	692	452	No
515	3	40	65.53346	Yes	Yes	No	90	No	Yes	1109	White	Male	Experienced	2	Asymptomatic	1	Yes	246	362	1154	1218	No
1005	2	12	73.63085	No	Yes	No	100	No	No	0	White	Male	Naive	1	Asymptomatic	1	No	427	441	1343	961	No
1101	0	26	81.55651	No	Yes	No	100	No	Yes	141	White	Male	Naive	1	Asymptomatic	1	No	396	590	818	1123	No
929	1	33	115.38898	No	Yes	No	100	No	No	0	White	Male	Naive	1	Asymptomatic	1	Yes	233	325	809	827	No
407	3	34	76.17617	No	Yes	No	90	No	Yes	773	White	Male	Experienced	3	Asymptomatic	1	No	144	221	574	746	Yes
1149	2	26	60.34215	No	Yes	No	100	No	Yes	95	Non-white	Male	Experienced	3	Asymptomatic	1	Yes	253	318	560	984	No
880	3	39	57.36334	No	Yes	No	90	No	Yes	16	White	Male	Naive	2	Asymptomatic	1	No	281	441	544	2211	No
411	0	35	79.98373	No	Yes	No	91	Yes	Yes	821	Non-white	Male	Experienced	3	Asymptomatic	0	No	214	361	873	551	No
1082	3	40	62.80798	No	Yes	No	100	No	Yes	4	White	Male	Naive	1	Asymptomatic	1	No	370	611	2151	1569	Yes
1129	2	38	67.38778	No	No	Yes	100	No	No	7	White	Male	Naive	1	Asymptomatic	1	No	303	325	667	585	No
1160	3	28	65.94731	No	Yes	No	100	No	Yes	375	White	Male	Experienced	3	Asymptomatic	1	No	377	463	785	700	No
566	3	45	79.4695	No	Yes	No	100	Yes	Yes	0	White	Male	Experienced	2	Asymptomatic	1	No	347	441	976	652	No
394	3	27	113.2274	No	Yes	No	79	No	No	0	White	Female	Experienced	3	Asymptomatic	1	No	565	342	1743	1148	No
431	3	27	69.0058	No	Yes	No	100	No	Yes	82	White	Male	Experienced	3	Asymptomatic	1	No	455	626	1991	962	Yes
932	3	39	57.3772	No	No	Yes	100	No	No	0	White	Male	Naive	1	Asymptomatic	1	Yes	496	394	1021	725	No
1057	0	27	69.40722	No	No	No	90	No	Yes	0	Non-white	Male	Naive	1	Asymptomatic	0	No	242	359	658	921	No
717	0	32	125.43942	No	Yes	No	100	No	No	11	Non-white	Male	Naive	1	Asymptomatic	0	No	269	610	989	916	No
1102	3	32	82.12229	No	No	No	90	No	Yes	73	Non-white	Male	Naive	1	Asymptomatic	1	Yes	547	459	1045	763	No
669	0	28	78.91301	No	Yes	No	100	No	Yes	0	White	Male	Naive	1	Asymptomatic	1	Yes	310	671	413	597	No
1104	0	30	78.78632	No	Yes	No	90	No	Yes	4	White	Male	Experienced	1	Asymptomatic	1	No	320	315	1802	635	Yes
1159	0	46	66.24444	No	Yes	No	100	No	Yes	239	White	Male	Experienced	2	Asymptomatic	0	No	232	353	742	909	No
1150	1	44	74.79038	No	Yes	Yes	90	No	Yes	930	White	Male	Experienced	3	Asymptomatic	1	No	455	370	1511	912	No
1144	1	42	67.34698	No	Yes	No	90	No	Yes	209	White	Male	Experienced	3	Asymptomatic	1	Yes	380	340	817	1258	No
1134	0	30	84.78226	No	Yes	No	100	No	No	12	White	Male	Experienced	3	Asymptomatic	1	Yes	376	417	748	1126	Yes
540	3	30	79.9583	Yes	No	No	100	No	Yes	771	Non-white	Male	Experienced	3	Asymptomatic	1	No	457	322	1233	990	No
337	2	27	95.10668	Yes	No	No	100	No	No	0	Non-white	Male	Experienced	2	Asymptomatic	0	No	219	568	1497	1012	Yes
529	0	38	72.03288	No	Yes	No	91	No	Yes	756	Non-white	Male	Experienced	2	Asymptomatic	0	No	419	293	589	963	No
1056	0	29	121.76959	Yes	No	No	100	No	Yes	180	White	Male	Experienced	1	Symptomatic	1	Yes	249	592	1737	906	No
1161	3	34	70.1402	Yes	No	No	100	No	No	0	Non-white	Male	Naive	1	Asymptomatic	0	No	381	329	1362	602	No
1161	2	40	86.00817	No	No	No	100	No	Yes	897	White	Male	Experienced	3	Asymptomatic	1	No	183	304	752	1538	No
417	2	34	73.72874	No	Yes	No	100	No	Yes	342	White	Male	Experienced	3	Asymptomatic	1	No	183	176	1741	817	Yes
1083	2	29	65.26268	No	Yes	No	100	No	Yes	756	White	Male	Naive	2	Asymptomatic	0	Yes	399	617	720	658	No
1060	1	36	73.1751	No	No	No	100	No	No	3	Non-white	Female	Naive	1	Asymptomatic	1	No	245	695	956	731	No
1148	1	44	83.75688	No	Yes	No	100	No	No	12	White	Male	Naive	2	Asymptomatic	1	No	198	617	524	1024	No
371	0	34	80.53185	No	Yes	Yes	90	No	Yes	6	Non-white	Female	Naive	1	Asymptomatic	1	No	467	315	1292	959	Yes
1074	0	33	70.18876	No	No	No	90	No	No	6	Non-white	Male	Naive	1	Asymptomatic	1	No	288	501	732	1530	No
1183	1	33	68.08166	No	Yes	No	90	No	Yes	443	White	Male	Experienced	2	Asymptomatic	1	Yes	454	846	926	920	Yes
984	0	33	67.49135	No	Yes	No	90	No	Yes	798	White	Male	Experienced	2	Asymptomatic	1	No	217	242	1157	531	No
1138	0	24	84.16721	No	Yes	No	90	No	Yes	376	White	Male	Experienced	1	Asymptomatic	1	No	259	369	895	765	Yes
1157	0	29	69.90291	No	No	No	100	No	Yes	85	White	Male	Experienced	3	Asymptomatic	0	No	240	366	796	930	Yes
1118	3	43	69.57717	No	Yes	Yes	100	No	Yes	778	White	Male	Experienced	3	Asymptomatic	0	No	385	702	940	1327	Yes
1117	3	27	79.56426	No	Yes	No	90	No	Yes	18	White	Female	Experienced	3	Asymptomatic	1	Yes	219	505	794	990	No
527	1	31	86.77122	Yes	Yes	No	90	No	Yes	929	Non-white	Female	Experienced	3	Asymptomatic	1	Yes	169	333	811	1330	Yes
1179	0	37	78.98398	No	Yes	No	90	No	Yes	791	White	Male	Experienced	1	Symptomatic	1	No	227	245	1678	625	Yes
1181	2	42	102.73412	No	Yes	No	90	No	Yes	149	White	Male	Experienced	3	Asymptomatic	1	No	354	542	889	1023	No
1146	3	34	64.97871	No	No	No	90	No	Yes	763	White	Male	Experienced	3	Asymptomatic	1	No	246	564	1109	1104	No
1141	2	35	71.56062	No	No	No	100	No	No	0	Non-white	Male	Naive	1	Asymptomatic	1	No	309	576	599	657	No
575	2	36	131.829	No	Yes	No	100	No	Yes	871	White	Male	Experienced	3	Asymptomatic	1	No	174	271	1964	1070	Yes
1152	0	42	71.23369	No	No	No	90	No	No	145	White	Male	Naive	1	Asymptomatic	1	No	404	273	731	509	No
1176	0	26	64.70316	No	No	No	100	No	No	0	Non-white	Male	Naive	1	Asymptomatic	1	No	458	401	767	436	No
1180	3	41	59.59306	No	Yes	Yes	100	No	No	826	White	Male	Experienced	3	Asymptomatic	0	No	370	483	715	1091	No
954	3	35	85.75243	No	Yes	No	90	No	No	10	Non-white	Male	Naive	2	Symptomatic	1	No	450	421	764	1041	No
412	0	38	81.82167	No	Yes	Yes	100	No	Yes	18	White	Male	Naive	3	Asymptomatic	1	Yes	300	380	760	734	Yes
497	2	27	95.94774	No	Yes	No	100	No	Yes	547	Non-white	Male	Experienced	3	Asymptomatic	1	No	323	290	748	1752	No
241	0	35	75.1769	No	Yes	No	100	No	Yes	466	White	Male	Experienced	3	Asymptomatic	0	Yes	389	229	1332	803	No
1229	1	54	69.35968	No	Yes	No	90	No	Yes	832	Non-white	Male	Experienced	3	Asymptomatic	0	No	336	268	1068	1290	Yes
355	2	36	72.52087	No	No	No	100	No	Yes	3	Non-white	Male	Naive	2	Asymptomatic	0	Yes	372	357	1122	779	No
268	0	26	58.07439	No	No	No	100	No	Yes	858	Non-white	Male	Experienced	1	Asymptomatic	0	Yes	213	518	1508	919	No
617	0	29	67.44777	No	No	No	100	No	No	4	Non-white	Male	Naive	1	Asymptomatic	1	No	372	642	1143	1709	No
422	0	43	80.19438	No	Yes	No	100	No	No	492	White	Male	Experienced	3	Asymptomatic	1	Yes	329	359	594	531	No
1182	0	26	75.51552	No	Yes	No	100	No	No	0	White	Male	Naive	1	Asymptomatic	1	No	218	559	669	1115	No
537	0	38	73.16928	No	Yes	No	100	No	Yes	941	White	Male	Experienced	3	Asymptomatic	0	Yes	341	595	1605	999	Yes
980	1	44	79.2771	No	Yes	Yes	90	No	Yes	1093	White	Male	Experienced	3	Asymptomatic	1	No	303	316	688	879	Yes
1107	3	27	89.48278	No	Yes	No	90	No	Yes	835	White	Male	Experienced	2	Symptomatic	1	Yes	350	329	1081	564	No
1084	3	32	72.00805	No	Yes	No	90	No	Yes	1132	White	Male	Experienced	2	Asymptomatic	1	Yes	287	459	899	811	Yes
1025	0	40	64.25491	No	No	No	90	No	No	428	White	Male	Experienced	1	Asymptomatic	0	No	406	278	653	667	No
395	2	30	100.6027	No	No	No	100	No	No	26	Non-white	Male	Naive	3	Asymptomatic	1	Yes	582	542	1079	984	No
839	3	37	93.71664	Yes	Yes	No	100	No	Yes	80	White	Male	Experienced	3	Asymptomatic	1	Yes	341	289	1579	930	No
901	3	24	79.68588	No	Yes	No	100	No	No	0	White	Male	Naive	2	Asymptomatic	1	No	344	594	909	451	No
1139	0	23	68.15345	No	Yes	No	100	No	Yes	912	White	Male	Experienced	3	Asymptomatic	0	No	208	295	2939	485	No
444	1	37	106.61118	No	Yes	No	100	No	No	24	Non-white	Male	Naive	1	Asymptomatic	1	No	295	340	1051	684	No
1150	0	31	70.91835	No	Yes	No	100	No	Yes	1514	White	Male	Experienced	3	Asymptomatic	1	Yes	214	324	717	646	Yes
1106	1	32	122.32918	No	Yes	No	100	No	Yes	1010	White	Male	Experienced	2	Asymptomatic	1	Yes	207	271	1462	608	No
1105	0	31	79.40976	No	No	No	100	No	Yes	0	Non-white	Male	Naive	1	Asymptomatic	0	No	475	434	385	714	No
1137	2	26	76.01696	No	Yes	No	100	No	No	0	White	Male	Naive	1	Asymptomatic	1	No	370	447	1025	1329	No
1125	2	30	69.71277	No	No	No	100	No	Yes	238	White	Male	Experienced	3	Asymptomatic	1	No	183	389	1213	932	Yes
1127	0	40	93.03285	No	Yes	No	100	No	Yes	214	White	Male	Experienced	1	Asymptomatic	1	No	436	640	700	736	No
465	3	27	80.1324	No	Yes	Yes	90	No	Yes	0	Non-white	Male	Experienced	1	Asymptomatic	1	Yes	251	465	1683	957	No
483	0	28	76.50428	No	Yes	Yes	100	No	No	0	White	Male	Naive	1	Asymptomatic	0	Yes	224	600	1408	672	No
650	2	38	76.07788	No	Yes	No	90	No	Yes	237	White	Male	Experienced	3	Asymptomatic	1	No	267	302	1156	1047	No
1133	2	23	77.62624	No	No	No	100	No	Yes	0	Non-white	Male	Experienced	2	Asymptomatic	1	No	237	376	498	564	No
542	3	30	55.97799	No	Yes	No	90	No	No	0	White	Male	Experienced	1	Asymptomatic	1	Yes	511	481	2696	1073	No
1116	1	37	83.33368	No	Yes	No	100	Yes	Yes	1061	Non-white	Female	Experienced	3	Asymptomatic	1	No	243	479	951	668	Yes
1130	0	36	85.31428	No	Yes	No	100	No	Yes	15	Non-white	Male	Naive	1	Asymptomatic	1	No	273	918	707	1020	No
1098	2	42	73.86673	No	Yes	Yes	90	No	Yes	756	White	Female	Experienced	3	Asymptomatic	1	Yes	300	285	674	1107	No
1111	2	45	70.07252	No	Yes	No	90	No	Yes	859	White	Male	Experienced	1	Asymptomatic	1	No	397	697	667	846	No
1164	1	28	64.20554	No	Yes	No	100	No	Yes	265	Non-white	Male	Experienced	3	Asymptomatic	1	Yes	154	451	858	764	Yes
342	0	37	94.47891	No	Yes	No	100	No	Yes	368	White	Male	Experienced	3	Asymptomatic	1	Yes	177	565	883	1206	No
1169	0	36	93.74928	No	Yes	No	90	No	Yes	1533	White	Male	Experienced	3	Asymptomatic	1	Yes	426	274	1047	1214	Yes
985	0	33	68.4714	No	No	No	100	No	No	0	Non-white	Female	Naive	1	Asymptomatic	0	No	460	451	1225	1069	No
1008	0	28	71.54532	No	No	No	100	No	No	579	White	Male	Experienced	3	Asymptomatic	0	No	170	439	1184	551	No
532	0	34	66.20602	No	No	No	100	No	Yes	298	Non-white	Male	Experienced	1	Asymptomatic	0	No	594	359	756	934	Yes
541	3	36	73.28558	No	Yes	No	100	No	No	0	White	Male	Naive	2	Asymptomatic	1	No	484	290	883	1159	No
1078	0	33	77.44993	No	Yes	No	90	No	No	170	White	Male	Naive	1	Asymptomatic	1	No	413	446	791	414	No
516	1	39	52.71533	No	No	No	100	No	Yes	940	White	Male	Experienced	3	Asymptomatic	1	Yes	233	409	695	622	No
1105	0	40	81.14214	No	Yes	No	100	No	Yes	1226	White	Male	Experienced	3	Asymptomatic	0	No	401	293	1042	1149	No
603	0	36	79.25182	No	Yes	No	90	No	Yes	146	White	Male	Experienced	3	Asymptomatic	1	No	225	224	568	771	Yes
1148	1	28	129.42284	No	Yes	No	100	No	No	0	White	Male	Naive	1	Symptomatic	1	Yes	450	294	1337	754	No
1097	1	38	58.08552	No	Yes	Yes	100	No	Yes	140	White	Male	Experienced	2	Asymptomatic	0	No	537	543	621	509	No
1197	3	37	73.39633	No	No	No	100	No	No	10	Non-white	Male	Naive	1	Asymptomatic	1	Yes	223	450	708	1175	No
1121	3	27	86.08146	No	Yes	No	90	No	Yes	148	White	Male	Experienced	3	Symptomatic	1	Yes	199	359	686	487	No
1056	2	33	75.36412	No	Yes	No	100	No	Yes	140	White	Male	Experienced	2	Asymptomatic	1	No	265	297	1594	528	Yes
1163	3	37	74.35351	No	No	No	100	No	Yes	15	White	Male	Naive	1	Asymptomatic	1	No	241	710	1010	659	No
1121	3	31	73.55851	No	Yes	No	100	No	Yes	161	White	Female	Naive	1	Asymptomatic	1	No	400	495	1126	1385	Yes
1153	2	42	62.10221	No	Yes	No	100	No	Yes	192	White	Male	Experienced	1	Asymptomatic	1	No	223	476	673	1038	No
1186	2	37	75.49881	No	Yes	No	90	No	Yes	1017	White	Male	Experienced	3	Asymptomatic	1	Yes	223	331	1715	851	No
1133	3	43	75.3255	No	Yes	Yes	100	No	Yes	3	White	Male	Naive	2	Asymptomatic	1	No	256	365	795	1580	No
310	2	30	82.25233	No	No	No	90	No	Yes	1627	Non-white	Male	Experienced	2	Asymptomatic	1	Yes	478	314	571	931	No
1125	3	38	77.13851	No	Yes	No	100	No	No	7	White	Male	Naive	1	Asymptomatic	1	No	327	497	793	845	Yes
1174	0	27	59.98727	No	Yes	No	100	No	No	0	Non-white	Male	Naive	1	Asymptomatic	1	Yes	178	583	845	616	No
431	0	31	59.86397	No	Yes	No	100	No	Yes	10	Non-white	Male	Experienced	2	Asymptomatic	0	Yes	253	274	1454	636	Yes
1130	3	33	72.2746	No	Yes	No	90	No	Yes	128	White	Male	Experienced	2	Asymptomatic	1	No	236	462	740	1170	Yes
1073	2	41	82.77867	Yes	Yes	Yes	80	No	Yes	415	White	Male	Experienced	3	Asymptomatic	1	No	221	298	929	675	No
1112	3	37	67.7952	No	Yes	No	100	No	Yes	1736	White	Male	Experienced	3	Asymptomatic	1	Yes	424	266	791	931	Yes
1184	3	28	68.79093	No	No	No	90	No	Yes	6	Non-white	Male	Experienced	2	Asymptomatic	1	No	439	348	1000	1178	Yes
548	2	50	80.96554	No	Yes	No	100	No	No	0	Non-white	Male	Naive	1	Asymptomatic	1	No	273	531	741	1495	Yes
1097	2	36	69.40845	No	No	No	100	No	No	6	White	Female	Naive	1	Asymptomatic	0	No	403	461	1942	1115	No
1005	3	42	79.82366	No	No	No	100	Yes	No	7	White	Male	Naive	2	Asymptomatic	1	Yes	360	358	2473	1020	Yes
539	3	44	71.23404	No	Yes	No	100	No	Yes	3	White	Male	Experienced	2	Asymptomatic	1	No	183	267	1005	1032	No
532	0	41	79.89218	No	Yes	Yes	90	No	Yes	374	White	Female	Experienced	2	Asymptomatic	0	Yes	380	379	1731	670	No
516	2	43	69.28174	No	No	Yes	100	No	Yes	567	Non-white	Male	Experienced	3	Asymptomatic	1	Yes	207	168	967	919	Yes
655	0	41	65.64416	No	Yes	No	90	No	Yes	5	Non-white	Male	Naive	1	Asymptomatic	1	Yes	397	360	875	490	No
1131	1	35	100.85207	No	Yes	No	90	No	Yes	783	White	Male	Experienced	3	Asymptomatic	1	Yes	244	392	840	676	No
1136	1	43	85.28379	No	No	No	100	No	Yes	421	White	Male	Experienced	3	Asymptomatic	1	No	266	314	1855	988	Yes
395	2	40	70.73697	No	Yes	No	100	No	Yes	193	White	Male	Experienced	2	Asymptomatic	1	No	444	381	1246	768	Yes
1073	2	35	108.97892	No	Yes	No	100	No	No	0	White	Male	Naive	1	Asymptomatic	1	No	476	470	546	737	No
870	3	45	86.34932	No	Yes	No	100	No	Yes	0	Non-white	Male	Naive	1	Asymptomatic	1	No	262	645	691	702	No
460	0	36	65.59212	No	No	No	100	No	Yes	131	White	Female	Experienced	3	Asymptomatic	0	No	257	330	1029	504	Yes
1110	1	26	73.52616	No	No	No	100	No	Yes	1	Non-white	Male	Experienced	1	Asymptomatic	1	Yes	515	417	691	636	No
476	1	27	75.84018	No	Yes	No	100	No	Yes	492	White	Male	Experienced	2	Asymptomatic	1	No	242	341	931	947	No
1136	0	31	79.60334	No	No	Yes	100	No	Yes	344	Non-white	Female	Experienced	3	Asymptomatic	0	No	179	268	1708	984	Yes
1150	2	32	71.35644	No	Yes	No	100	No	Yes	298	White	Male	Experienced	3	Asymptomatic	0	No	245	632	1664	812	Yes
1052	0	19	68.15821	Yes	No	No	100	No	No	11	Non-white	Male	Naive	1	Asymptomatic	0	Yes	435	421	1117	607	No
1018	0	26	82.88594	No	Yes	No	100	No	No	0	White	Male	Naive	1	Asymptomatic	1	Yes	216	249	854	878	Yes
422	3	28	69.9799	Yes	No	No	90	No	Yes	394	Non-white	Male	Experienced	2	Asymptomatic	1	Yes	201	266	793	589	No
1154	0	31	88.5947	No	No	No	90	No	Yes	868	White	Male	Experienced	2	Asymptomatic	1	No	261	464	820	1039	No
1192	0	32	91.74896	No	Yes	No	100	No	No	8	Non-white	Male	Naive	1	Asymptomatic	1	No	276	570	533	999	No
1084	0	40	85.29943	No	Yes	No	100	No	Yes	12	White	Male	Experienced	2	Asymptomatic	1	No	416	500	1026	832	No
1178	3	32	74.77853	No	Yes	Yes	100	No	Yes	411	White	Male	Experienced	2	Asymptomatic	1	No	243	250	1024	916	No
1141	0	43	76.57068	No	Yes	No	100	No	No	0	White	Male	Experienced	3	Asymptomatic	1	No	260	587	685	705	No
1149	1	39	71.37613	No	Yes	No	90	No	Yes	19	White	Male	Experienced	2	Symptomatic	1	No	372	718	438	1093	No
1086	0	23	79.72792	No	No	No	100	No	No	884	White	Male	Naive	1	Asymptomatic	1	No	488	349	645	952	No
266	0	34	75.50917	No	Yes	No	100	No	Yes	884	White	Male	Experienced	2	Asymptomatic	0	No	286	219	1175	1021	Yes
1112	2	32	81.37402	No	Yes	Yes	100	No	Yes	0	White	Male	Naive	1	Asymptomatic	1	No	449	567	1204	595	No
437	3	26	66.13016	Yes	Yes	No	100	No	No	16	White	Male	Naive	1	Asymptomatic	1	Yes	391	776	554	736	No
1087	2	24	68.96428	No	Yes	No	100	No	Yes	188	White	Male	Naive	2	Asymptomatic	1	Yes	249	260	2395	1047	No
1091	0	30	108.05108	No	Yes	No	100	No	No	0	White	Male	Naive	1	Asymptomatic	0	Yes	318	375	1487	572	No
513	0	43	63.62363	No	Yes	No	100	No	Yes	963	White	Male	Experienced	2	Asymptomatic	0	No	237	359	2142	906	Yes
1204	3	28	64.03822	No	No	No	100	No	No	0	Non-white	Female	Naive	1	Asymptomatic	1	Yes	375	548	705	980	No
1041	3	26	71.1449	No	No	No	100	No	No	17	Non-white	Male	Experienced	2	Symptomatic	1	Yes	544	305	567	1265	No
476	0	26	81.84838	No	Yes	No	100	No	Yes	225	White	Female	Experienced	2	Asymptomatic	0	No	486	452	772	1553	No
1050	0	31	82.20938	No	Yes	No	100	No	No	14	White	Male	Naive	1	Asymptomatic	1	Yes	259	483	1826	500	No
752	0	41	66.95664	Yes	Yes	No	100	No	Yes	101	White	Male	Experienced	2	Asymptomatic	0	Yes	345	365	3775	576	Yes
427	0	32	79.17749	No	Yes	No	79	No	Yes	700	Non-white	Male	Experienced	2	Asymptomatic	0	Yes	238	226	674	846	Yes
1055	3	33	67.62214	No	Yes	No	90	No	Yes	298	White	Male	Experienced	3	Asymptomatic	1	No	301	422	636	703	Yes
659	2	48	56.50089	No	No	No	90	No	Yes	0	White	Male	Experienced	2	Asymptomatic	0	Yes	335	265	795	728	Yes
1138	3	31	65.64309	No	No	No	100	No	Yes	496	White	Male	Naive	2	Asymptomatic	1	No	444	415	755	1011	Yes
1141	0	37	77.83456	No	No	No	100	No	Yes	373	White	Female	Experienced	3	Asymptomatic	1	No	352	445	826	1056	No
509	0	35	78.17711	No	Yes	No	100	No	Yes	834	White	Male	Experienced	3	Asymptomatic	1	No	190	243	2134	410	Yes
1173	2	38	48.37318	No	No	No	90	No	No	0	Non-white	Female	Naive	1	Asymptomatic	1	No	374	692	853	1324	No
1110	2	38	75.36039	No	Yes	No	90	No	No	5	White	Male	Naive	2	Asymptomatic	1	Yes	517	269	843	582	No
1091	2	53	71.71655	No	Yes	No	100	No	Yes	0	White	Male	Naive	1	Asymptomatic	1	No	479	491	665	600	No
307	0	34	79.50016	No	Yes	No	90	No	Yes	725	White	Male	Experienced	3	Asymptomatic	0	Yes	162	231	680	710	Yes
1173	3	46	79.17443	No	Yes	Yes	100	Yes	No	0	White	Male	Naive	1	Asymptomatic	1	No	216	834	3296	1407	No
1016	1	34	72.47867	No	No	No	90	No	Yes	209	White	Male	Experienced	2	Asymptomatic	1	Yes	174	493	755	1484	Yes
405	0	37	75.98509	No	Yes	No	100	No	Yes	317	White	Male	Experienced	2	Asymptomatic	1	No	191	452	531	761	Yes
931	1	47	70.96735	No	No	Yes	100	No	Yes	63	White	Male	Experienced	3	Asymptomatic	1	No	211	583	1006	487	No
1024	1	35	67.84434	No	Yes	No	100	No	No	15	Non-white	Male	Experienced	1	Asymptomatic	1	No	391	514	656	1362	Yes
1076	2	40	73.0294	No	Yes	Yes	90	No	Yes	479	White	Male	Naive	2	Asymptomatic	1	No	460	463	650	538	Yes
292	0	24	76.086	No	No	No	91	No	Yes	891	White	Female	Experienced	2	Asymptomatic	0	Yes	334	338	846	1019	No
769	3	45	81.93024	No	Yes	No	100	No	No	0	White	Male	Naive	1	Asymptomatic	1	No	430	286	941	603	No
1141	2	35	73.46773	No	Yes	No	90	No	Yes	324	White	Male	Experienced	3	Asymptomatic	0	No	307	270	738	630	Yes
479	3	28	82.21735	No	Yes	No	100	No	No	13	Non-white	Male	Naive	1	Asymptomatic	0	No	266	674	1015	824	No
325	3	32	69.36853	No	Yes	No	90	No	Yes	1	Non-white	Female	Experienced	2	Asymptomatic	1	No	196	654	1080	837	No
781	0	33	60.97795	No	No	No	100	No	Yes	852	White	Male	Experienced	3	Asymptomatic	0	No	399	236	1443	1345	No
1125	3	28	67.83355	No	Yes	No	100	No	No	0	White	Male	Naive	1	Asymptomatic	1	Yes	412	497	2701	1120	Yes
789	2	32	63.98946	No	Yes	No	100	No	No	24	White	Male	Naive	1	Asymptomatic	1	Yes	444	430	676	556	Yes
1104	1	20	102.31174	No	Yes	No	100	No	No	0	White	Male	Naive	1	Asymptomatic	0	Yes	344	575	547	876	No
1059	3	39	75.7427	No	Yes	Yes	90	No	Yes	0	White	Male	Naive	2	Asymptomatic	1	No	229	552	547	1512	No
442	0	35	68.68735	No	No	No	100	No	Yes	402	Non-white	Male	Experienced	3	Asymptomatic	1	No	328	221	845	713	Yes
1086	2	36	68.13799	No	Yes	No	90	No	No	246	White	Male	Naive	1	Asymptomatic	0	Yes	238	378	843	1740	No
1178	2	29	65.63691	No	Yes	No	100	No	Yes	208	Non-white	Male	Experienced	3	Asymptomatic	0	No	380	245	885	1040	Yes
1115	0	34	73.07577	No	Yes	Yes	100	No	Yes	741	White	Male	Experienced	3	Asymptomatic	1	Yes	209	289	539	921	No
893	3	37	62.81553	No	Yes	No	100	No	No	1	White	Female	Naive	1	Asymptomatic	1	No	309	618	2826	1003	No
468	0	29	65.05967	No	No	No	100	No	Yes	1386	Non-white	Male	Experienced	3	Asymptomatic	0	Yes	206	358	677	965	Yes
1041	2	37	73.93335	No	No	No	100	No	Yes	229	White	Female	Experienced	2	Symptomatic	0	Yes	247	248	1816	1006	Yes
996	1	41	76.59172	No	Yes	No	100	No	No	0	Non-white	Male	Naive	1	Asymptomatic	1	No	382	352	812	772	No
486	0	35	68.00802	No	Yes	No	100	No	Yes	109	White	Male	Experienced	3	Asymptomatic	0	Yes	263	355	845	1682	Yes
1101	1	45	79.36326	No	Yes	Yes	90	No	Yes	428	White	Male	Experienced	3	Asymptomatic	1	No	285	326	900	998	Yes
940	1	37	62.09815	Yes	No	No	100	No	Yes	1217	White	Male	Naive	2	Asymptomatic	1	Yes	194	569	743	1037	No
625	2	38	75.8756	No	No	No	90	No	Yes	776	Non-white	Female	Experienced	3	Asymptomatic	1	No	177	461	706	1014	No
475	0	31	99.40498	No	No	No	100	No	No	0	Non-white	Male	Naive	1	Asymptomatic	0	No	499	418	950	670	Yes
531	0	31	69.1621	No	Yes	Yes	90	No	No	17	Non-white	Male	Naive	1	Asymptomatic	0	Yes	239	352	537	916	No
726	3	36	55.37847	No	No	No	100	No	No	0	Non-white	Male	Experienced	1	Asymptomatic	1	Yes	450	723	1472	1092	Yes
529	0	34	69.77618	No	No	No	100	No	Yes	0	White	Male	Experienced	1	Asymptomatic	0	Yes	484	586	632	537	No
1160	1	39	69.48254	No	Yes	No	100	No	Yes	19	White	Male	Naive	1	Symptomatic	1	No	513	272	1427	647	No
1136	3	27	65.52908	No	No	No	100	No	No	0	Non-white	Female	Naive	1	Asymptomatic	0	Yes	408	425	711	530	No
1072	3	37	66.88467	No	Yes	No	100	No	Yes	152	White	Female	Experienced	3	Symptomatic	1	No	424	495	909	720	No
1157	2	28	78.6517	No	Yes	No	100	No	No	870	White	Male	Experienced	1	Asymptomatic	0	Yes	398	436	870	672	No
1145	2	36	74.84239	No	Yes	No	100	No	Yes	498	White	Male	Experienced	3	Asymptomatic	1	No	459	542	734	825	No
1009	0	32	80.31897	No	Yes	No	100	No	Yes	0	Non-white	Female	Experienced	2	Asymptomatic	1	No	199	322	1367	471	No
635	0	27	80.13633	No	No	No	100	No	Yes	348	White	Female	Experienced	3	Asymptomatic	0	Yes	224	429	1619	1077	No
1102	2	41	70.47368	No	Yes	No	90	No	No	0	Non-white	Female	Naive	1	Asymptomatic	1	No	322	588	832	703	No
467	0	35	89.05539	No	Yes	No	100	No	Yes	369	Non-white	Male	Experienced	3	Asymptomatic	0	No	186	356	843	1103	Yes
1193	0	32	77.29136	No	Yes	No	100	No	No	0	Non-white	Male	Naive	1	Asymptomatic	0	No	315	519	1116	1394	No
1058	3	26	72.90697	No	Yes	Yes	90	No	No	28	White	Male	Naive	1	Asymptomatic	1	No	493	486	1083	1286	No
1072	2	26	66.56444	No	No	No	90	No	No	0	Non-white	Male	Naive	1	Asymptomatic	1	Yes	338	450	1127	518	No
1119	2	32	70.76293	No	Yes	No	100	No	No	560	White	Male	Naive	2	Asymptomatic	1	No	227	263	860	1162	No
1162	0	32	74.36081	No	No	No	100	No	No	17	Non-white	Female	Naive	1	Asymptomatic	0	No	204	250	825	561	No
574	1	46	67.46251	No	No	Yes	100	No	Yes	5	Non-white	Male	Experienced	3	Asymptomatic	1	No	225	583	959	585	No
1086	1	26	80.27715	No	No	No	100	No	No	0	White	Male	Naive	1	Asymptomatic	1	No	362	408	668	1049	No
819	3	34	71.00886	No	No	Yes	100	No	No	0	White	Male	Experienced	1	Asymptomatic	1	No	217	440	825	816	No
419	1	29	73.59432	No	Yes	No	100	No	Yes	1370	White	Male	Experienced	1	Asymptomatic	1	No	226	572	879	962	Yes
1049	1	26	72.06149	No	No	Yes	90	No	Yes	289	White	Female	Experienced	3	Asymptomatic	0	No	326	482	1115	773	No
619	3	30	82.18911	No	No	No	100	No	Yes	169	White	Male	Experienced	3	Asymptomatic	1	Yes	249	355	668	1215	No
307	1	32	73.15056	No	Yes	No	100	No	No	8	White	Male	Naive	1	Asymptomatic	0	No	416	297	897	519	No
1042	0	31	61.92728	No	Yes	No	100	No	Yes	9	White	Male	Naive	1	Asymptomatic	1	No	171	273	986	1070	No
1089	1	28	66.12461	No	Yes	Yes	90	No	No	0	Non-white	Male	Naive	1	Asymptomatic	1	Yes	370	560	675	930	No
1137	1	50	69.97818	No	Yes	No	90	No	Yes	1394	White	Male	Experienced	3	Asymptomatic	1	No	243	572	428	803	Yes
1079	3	33	62.75695	No	Yes	No	100	No	Yes	701	White	Male	Experienced	3	Asymptomatic	1	No	429	380	1004	845	No
548	2	22	92.3564	No	Yes	No	100	No	No	0	Non-white	Male	Naive	1	Asymptomatic	0	No	419	585	616	1121	No
1142	3	38	73.44212	No	Yes	Yes	100	No	Yes	90	White	Male	Experienced	2	Symptomatic	1	No	235	261	684	587	No
598	2	43	97.87939	No	Yes	No	90	No	Yes	781	White	Male	Experienced	2	Asymptomatic	1	Yes	274	485	1005	939	No
1176	1	31	85.25482	No	Yes	No	100	No	No	0	White	Male	Naive	1	Asymptomatic	1	No	379	287	1263	996	Yes
1117	2	33	78.77505	No	Yes	No	100	No	No	0	White	Male	Naive	1	Asymptomatic	0	No	344	668	1113	956	No
1200	2	26	68.35433	No	Yes	Yes	90	No	Yes	739	White	Male	Experienced	3	Asymptomatic	1	No	400	654	1414	1141	No
1179	0	45	100.86483	No	Yes	No	100	No	No	0	White	Male	Naive	1	Symptomatic	1	No	432	495	759	733	No
1044	0	38	71.34975	No	No	No	100	No	Yes	442	White	Female	Experienced	3	Asymptomatic	0	No	249	498	800	557	Yes
1113	1	26	75.30245	No	Yes	No	100	No	No	1264	White	Male	Naive	1	Asymptomatic	0	No	194	290	626	984	Yes
425	2	39	72.99652	No	Yes	No	90	No	Yes	941	White	Male	Experienced	3	Asymptomatic	0	Yes	364	305	469	1097	Yes
362	0	29	73.1683	No	No	No	100	No	Yes	436	Non-white	Female	Naive	3	Asymptomatic	1	Yes	189	522	2446	1051	Yes
1076	0	35	65.48305	No	Yes	No	100	No	Yes	890	White	Male	Experienced	3	Symptomatic	0	No	168	271	1365	609	No
469	2	34	74.04969	No	Yes	No	100	No	Yes	74	White	Female	Naive	3	Asymptomatic	1	No	211	283	1941	1105	No
958	3	43	79.24642	No	Yes	No	82	No	No	770	Non-white	Male	Experienced	3	Asymptomatic	1	No	229	354	590	825	No
924	2	42	72.74058	No	Yes	No	90	No	Yes	12	Non-white	Male	Experienced	3	Asymptomatic	1	No	398	335	597	984	Yes
430	2	38	85.99568	No	Yes	No	90	No	Yes	1526	White	Male	Experienced	3	Asymptomatic	1	No	229	653	967	655	No
1198	2	39	71.01988	No	Yes	No	100	No	Yes	382	White	Male	Experienced	3	Asymptomatic	1	Yes	261	383	1527	619	No
378	2	39	73.3214	No	Yes	No	90	No	Yes	52	White	Male	Experienced	2	Asymptomatic	0	Yes	188	456	615	1196	No
443	2	33	68.51271	No	No	No	90	No	Yes	14	Non-white	Male	Experienced	1	Asymptomatic	1	No	187	253	875	1064	No
1135	3	40	78.8207	No	No	No	90	No	Yes	318	Non-white	Female	Experienced	2	Asymptomatic	1	No	481	197	732	1198	No
1179	0	36	71.84435	No	Yes	No	100	No	Yes	362	Non-white	Male	Experienced	3	Symptomatic	1	No	211	408	506	922	No
523	3	37	88.62479	No	Yes	No	100	No	Yes	329	White	Male	Experienced	1	Asymptomatic	0	No	193	238	1499	2779	No
1107	3	31	68.88643	No	Yes	No	100	No	Yes	363	White	Female	Experienced	3	Symptomatic	1	No	234	564	1210	427	No
1170	3	28	85.13907	No	Yes	No	100	No	Yes	19	White	Male	Experienced	3	Asymptomatic	1	No	197	330	938	990	No
430	0	32	93.20975	No	No	No	100	No	No	0	White	Male	Naive	1	Asymptomatic	0	No	365	541	1095	926	Yes
488	2	28	78.63453	No	Yes	No	100	No	Yes	750	White	Male	Experienced	2	Asymptomatic	0	No	334	543	1037	1148	Yes
1039	3	23	84.28517	No	Yes	No	100	No	No	12	White	Male	Naive	1	Asymptomatic	1	No	275	346	1076	2300	No
1139	0	25	72.91292	No	Yes	No	100	No	No	0	White	Female	Naive	1	Asymptomatic	1	Yes	382	590	977	1280	No
792	0	36	85.21102	No	Yes	No	90	No	Yes	283	Non-white	Male	Naive	2	Asymptomatic	0	No	251	1033	702	965	No
1148	3	38	76.82309	No	Yes	No	100	No	No	13	White	Male	Naive	1	Asymptomatic	1	No	422	674	765	479	No
1078	0	40	113.47705	No	Yes	No	100	No	No	32	White	Male	Naive	1	Asymptomatic	1	Yes	606	372	562	551	No
402	0	23	74.32267	No	No	No	90	No	Yes	346	White	Male	Experienced	3	Symptomatic	1	Yes	157	226	1467	1051	No
976	0	30	68.22415	No	No	No	100	No	Yes	1052	Non-white	Male	Experienced	3	Asymptomatic	1	No	207	332	2392	697	No
1143	1	41	77.85694	No	No	No	100	No	Yes	124	White	Male	Experienced	3	Asymptomatic	1	No	262	522	578	896	No
468	2	22	64.41387	No	No	No	90	No	Yes	702	White	Male	Experienced	1	Asymptomatic	0	No	295	385	671	1162	Yes
485	1	28	64.12314	No	No	No	100	No	Yes	429	White	Female	Experienced	3	Asymptomatic	1	Yes	378	600	675	906	No
421	2	32	82.18381	No	Yes	No	100	No	Yes	266	White	Male	Experienced	2	Asymptomatic	1	No	335	357	988	588	No
1148	0	36	90.72161	No	Yes	No	100	No	No	21	White	Male	Experienced	1	Asymptomatic	1	Yes	375	487	696	734	No
1190	0	28	71.05921	No	Yes	No	100	No	No	6	Non-white	Male	Naive	1	Symptomatic	1	Yes	348	289	536	447	No
1150	0	38	68.86169	No	Yes	No	90	No	Yes	114	White	Male	Experienced	2	Asymptomatic	0	No	195	283	794	1617	No
493	1	40	73.86006	No	Yes	No	100	Yes	Yes	463	White	Male	Experienced	2	Asymptomatic	1	No	314	361	1779	1183	No
1164	3	29	70.53042	No	Yes	No	90	No	No	0	White	Male	Experienced	1	Asymptomatic	1	Yes	393	300	2075	728	No
682	0	40	63.66388	No	Yes	No	100	No	No	0	White	Male	Experienced	1	Asymptomatic	1	No	264	649	1725	1093	No
996	1	43	80.00472	No	Yes	No	100	No	Yes	113	White	Male	Experienced	3	Asymptomatic	1	No	364	265	893	687	No
1144	0	39	85.62997	No	Yes	No	90	No	No	0	White	Male	Naive	1	Asymptomatic	1	No	451	706	790	911	No
1046	0	39	74.12411	No	Yes	No	100	No	No	0	White	Male	Naive	1	Asymptomatic	1	No	250	348	633	933	No
512	2	40	82.75009	No	Yes	No	90	No	Yes	1165	White	Male	Naive	1	Asymptomatic	1	Yes	221	591	632	994	No
947	0	24	66.61979	No	No	No	100	No	Yes	0	White	Male	Naive	3	Symptomatic	1	Yes	270	526	1124	756	No
541	2	33	78.04762	No	Yes	No	90	No	Yes	0	White	Male	Naive	1	Asymptomatic	1	Yes	509	623	493	1093	No
1088	0	35	76.69077	No	No	No	100	No	Yes	1442	White	Male	Experienced	2	Symptomatic	0	No	328	535	678	738	No
1068	3	37	81.93739	No	Yes	No	100	No	Yes	15	White	Male	Naive	1	Asymptomatic	0	Yes	256	449	2237	1071	Yes
1110	0	33	63.81796	No	No	No	100	No	Yes	605	White	Female	Experienced	3	Symptomatic	0	No	225	541	1039	841	Yes
1009	0	26	68.89425	No	No	No	100	No	Yes	1760	White	Male	Experienced	2	Asymptomatic	1	Yes	430	326	1426	1533	No
1148	2	34	100.46375	No	Yes	No	90	No	No	11	Non-white	Female	Naive	1	Asymptomatic	1	No	386	434	542	542	No
332	2	24	75.83947	No	Yes	No	100	No	Yes	296	White	Male	Experienced	3	Asymptomatic	1	Yes	147	321	838	608	Yes
664	3	42	78.41362	No	Yes	No	100	No	Yes	10	White	Male	Naive	1	Asymptomatic	1	Yes	306	216	1251	931	No
386	1	50	69.402	No	Yes	No	90	No	No	144	White	Male	Naive	2	Asymptomatic	1	No	325	380	971	806	No
575	1	53	70.30615	No	Yes	Yes	100	No	No	0	White	Male	Naive	1	Asymptomatic	1	No	353	555	1169	572	No
287	1	51	87.50323	No	Yes	No	100	No	No	14	White	Male	Naive	1	Asymptomatic	1	No	237	616	793	1096	No
1124	2	37	63.36134	No	Yes	Yes	100	No	Yes	332	White	Male	Experienced	3	Asymptomatic	1	Yes	304	338	988	730	No
1109	0	41	70.62933	No	Yes	No	100	No	Yes	425	White	Male	Experienced	3	Asymptomatic	0	Yes	258	306	1315	778	No
1165	0	45	61.11055	No	No	No	100	No	Yes	592	White	Male	Experienced	3	Symptomatic	0	No	250	527	1287	880	No
998	0	41	93.13559	No	Yes	No	100	No	No	0	White	Male	Naive	2	Asymptomatic	1	No	425	431	645	641	No
1108	1	26	79.67487	No	No	Yes	100	No	No	12	White	Male	Naive	1	Asymptomatic	0	No	197	441	930	737	No
955	2	44	72.22655	No	Yes	No	100	No	No	0	White	Male	Naive	1	Asymptomatic	1	No	461	655	629	608	Yes
1140	0	27	96.45645	No	No	No	100	No	No	0	Non-white	Male	Naive	1	Asymptomatic	0	No	213	535	1015	1322	No
1150	3	42	74.14563	No	No	No	90	No	Yes	396	Non-white	Female	Experienced	3	Asymptomatic	1	No	263	246	1610	980	No
1205	2	34	84.71392	No	Yes	No	100	No	No	0	White	Male	Naive	1	Asymptomatic	1	No	441	377	1172	646	No
1192	0	26	75.69797	No	Yes	Yes	100	No	No	10	White	Male	Naive	1	Asymptomatic	1	No	218	288	918	502	Yes
1026	2	24	70.20481	No	Yes	No	90	No	No	6	White	Male	Naive	1	Asymptomatic	1	No	598	343	837	1073	No
1144	0	39	67.86048	No	No	No	100	No	No	0	White	Male	Naive	1	Asymptomatic	1	Yes	421	684	586	566	No
534	0	31	69.35239	No	No	No	90	No	Yes	658	Non-white	Male	Experienced	3	Symptomatic	1	No	239	360	779	473	Yes
966	0	28	67.0738	No	Yes	Yes	100	No	Yes	0	Non-white	Male	Experienced	2	Asymptomatic	0	Yes	422	370	1345	662	No
1029	2	38	82.52399	No	No	Yes	100	Yes	Yes	411	Non-white	Female	Naive	2	Asymptomatic	0	No	206	487	740	418	Yes
1129	2	33	64.54831	Yes	No	No	100	No	Yes	103	White	Male	Experienced	1	Symptomatic	1	Yes	246	423	353	700	Yes
582	0	40	85.38194	No	Yes	No	100	No	Yes	869	Non-white	Male	Experienced	3	Asymptomatic	0	No	331	158	600	1477	Yes
1108	3	43	67.07104	No	Yes	No	100	No	Yes	433	White	Female	Experienced	2	Asymptomatic	1	Yes	327	271	986	853	No
470	3	23	73.38387	No	No	No	100	No	Yes	992	White	Female	Experienced	2	Asymptomatic	0	No	418	253	530	418	Yes
494	0	27	69.40687	No	No	No	79	No	Yes	6	White	Male	Experienced	2	Asymptomatic	0	Yes	508	361	1235	627	No
628	3	26	69.0674	No	No	No	90	No	Yes	1562	White	Male	Experienced	3	Asymptomatic	1	No	353	708	604	562	No
268	3	34	74.81482	No	No	No	90	No	Yes	144	White	Male	Experienced	3	Asymptomatic	1	Yes	416	440	903	352	No
288	2	39	49.92572	No	Yes	No	100	No	Yes	214	Non-white	Female	Experienced	3	Symptomatic	0	No	378	527	802	740	Yes
1195	2	23	66.30521	No	Yes	No	90	No	Yes	937	White	Male	Experienced	2	Asymptomatic	1	Yes	408	447	774	486	No
1215	0	35	76.77569	No	No	No	100	No	No	0	Non-white	Male	Naive	1	Asymptomatic	0	Yes	475	743	1405	389	No
633	1	42	79.88723	No	Yes	No	90	No	No	873	White	Male	Naive	1	Asymptomatic	0	Yes	281	495	1937	686	Yes
949	3	24	79.86273	No	No	Yes	80	No	No	0	White	Female	Naive	1	Asymptomatic	1	No	371	621	612	530	No
1059	3	33	83.32036	No	Yes	No	100	No	No	10	White	Male	Naive	1	Asymptomatic	1	No	374	527	1057	944	No
1136	0	28	65.64093	Yes	No	No	100	No	Yes	514	White	Female	Experienced	3	Asymptomatic	0	Yes	526	424	1508	743	Yes
1059	2	29	65.73891	Yes	Yes	Yes	90	No	Yes	935	White	Male	Experienced	3	Symptomatic	1	No	384	296	1899	1636	No
390	1	27	97.24294	No	Yes	Yes	100	No	Yes	1278	Non-white	Female	Naive	2	Asymptomatic	1	Yes	297	340	593	503	Yes
500	2	35	63.35731	No	No	No	100	No	Yes	569	White	Male	Experienced	2	Symptomatic	1	Yes	434	322	886	1177	No
1116	3	37	83.36389	No	Yes	No	100	No	No	0	White	Male	Naive	1	Asymptomatic	1	No	430	380	1227	503	No
1081	0	24	67.93759	No	Yes	No	100	No	No	12	Non-white	Male	Naive	2	Symptomatic	1	Yes	339	425	584	814	Yes
327	0	45	63.52199	No	Yes	No	100	No	Yes	9	Non-white	Male	Experienced	2	Asymptomatic	0	Yes	289	271	592	458	Yes
1177	0	30	73.56166	No	Yes	No	90	No	Yes	514	White	Male	Experienced	3	Asymptomatic	0	No	251	493	1240	1129	No
1025	0	42	73.67051	No	No	Yes	90	No	Yes	1108	White	Female	Experienced	2	Asymptomatic	1	Yes	230	393	904	696	Yes
440	0	41	85.72428	No	Yes	No	100	No	Yes	824	White	Male	Experienced	1	Asymptomatic	0	No	452	406	721	739	No
1111	0	35	68.16607	No	Yes	No	90	No	Yes	361	Non-white	Male	Experienced	1	Asymptomatic	1	Yes	272	300	704	857	Yes
326	0	31	58.32638	No	Yes	No	100	No	No	0	Non-white	Male	Naive	1	Symptomatic	0	Yes	175	416	839	477	No
400	2	38	74.53754	No	Yes	No	100	Yes	Yes	0	Non-white	Male	Naive	1	Asymptomatic	1	No	424	482	724	478	No
1131	1	38	83.75205	No	Yes	No	90	No	No	3	White	Male	Naive	1	Asymptomatic	0	No	263	598	959	443	No
1062	3	24	87.43631	No	Yes	No	90	No	Yes	849	White	Male	Experienced	2	Asymptomatic	0	No	589	238	907	941	No
1011	3	34	86.61153	No	Yes	No	90	No	Yes	861	White	Male	Experienced	3	Asymptomatic	1	Yes	320	260	1276	522	No
262	1	32	70.87367	No	No	No	90	No	Yes	319	White	Male	Experienced	2	Asymptomatic	1	Yes	198	301	1496	579	Yes
1123	3	40	80.22875	No	Yes	No	100	No	No	24	White	Male	Experienced	2	Asymptomatic	1	Yes	609	361	1055	481	Yes
999	2	31	93.63361	No	Yes	No	100	No	No	0	Non-white	Male	Naive	1	Asymptomatic	1	No	320	509	798	1101	No
1157	1	38	58.75497	No	No	Yes	90	No	Yes	190	Non-white	Female	Experienced	3	Asymptomatic	1	No	201	528	1162	718	No
1148	0	27	75.22104	Yes	No	No	100	No	Yes	1075	Non-white	Male	Naive	3	Asymptomatic	0	No	275	300	648	1243	Yes
1155	3	34	57.87309	No	Yes	No	100	No	No	0	Non-white	Male	Naive	1	Asymptomatic	1	No	339	627	726	679	No
406	0	40	72.3019	No	No	No	100	No	Yes	378	Non-white	Male	Experienced	2	Asymptomatic	1	Yes	269	290	741	1077	No
1159	0	30	88.45869	No	Yes	No	100	Yes	Yes	357	White	Male	Experienced	2	Asymptomatic	0	Yes	210	491	945	468	No
1188	2	32	69.27082	No	Yes	No	100	No	Yes	380	White	Male	Experienced	3	Symptomatic	1	No	206	552	965	696	No
1003	0	37	81.01628	No	No	No	90	No	No	0	Non-white	Male	Experienced	1	Asymptomatic	0	Yes	392	392	1122	1095	Yes
380	2	29	76.36904	No	No	No	90	No	Yes	1	White	Male	Naive	1	Asymptomatic	0	Yes	338	442	837	1060	No
580	2	40	69.91837	No	Yes	No	100	No	No	11	White	Male	Naive	1	Asymptomatic	1	No	439	554	837	579	No
970	2	27	78.47936	No	Yes	No	90	No	Yes	0	White	Male	Naive	1	Asymptomatic	1	No	207	639	940	756	No
1154	0	26	69.38248	No	Yes	No	90	No	Yes	385	White	Male	Experienced	3	Asymptomatic	1	No	271	658	926	846	No
517	3	37	63.04929	No	Yes	No	100	No	No	0	Non-white	Male	Naive	1	Asymptomatic	1	No	299	385	746	1533	No
1119	2	37	85.74279	No	Yes	No	100	No	No	0	White	Male	Naive	2	Asymptomatic	0	No	359	1114	568	642	Yes
934	3	26	77.06797	No	Yes	No	100	No	No	0	Non-white	Male	Naive	1	Asymptomatic	1	No	383	547	663	445	No
408	3	30	68.61376	No	Yes	No	100	No	No	0	White	Male	Experienced	1	Asymptomatic	1	No	526	554	1234	661	No
1178	2	36	80.34516	No	Yes	No	90	No	No	904	Non-white	Female	Experienced	2	Asymptomatic	1	No	287	235	1038	774	Yes
374	1	37	71.68172	No	Yes	No	90	No	Yes	943	White	Male	Experienced	3	Asymptomatic	1	No	190	230	706	560	Yes
919	2	49	60.85237	No	No	No	100	Yes	Yes	12	White	Male	Naive	2	Asymptomatic	1	No	363	571	864	1153	No
1088	0	39	79.24698	No	Yes	No	90	No	Yes	24	White	Male	Naive	1	Asymptomatic	0	No	357	349	629	645	No
979	0	28	84.09345	No	Yes	No	100	No	Yes	6	White	Male	Naive	1	Asymptomatic	0	No	451	399	859	684	No
1148	2	33	80.05415	No	Yes	No	100	No	No	0	White	Male	Naive	3	Asymptomatic	1	Yes	130	451	818	486	No
448	1	39	107.89696	No	Yes	No	90	No	Yes	11	Non-white	Male	Experienced	3	Asymptomatic	1	Yes	220	527	685	643	Yes
704	3	28	67.97857	No	Yes	No	100	No	Yes	8	White	Male	Naive	1	Asymptomatic	1	No	244	459	829	870	No
1132	3	25	70.21661	No	Yes	No	100	No	Yes	6	White	Male	Experienced	2	Asymptomatic	1	No	393	411	840	1019	No
606	0	12	67.58078	No	No	No	100	No	Yes	1400	White	Male	Experienced	3	Asymptomatic	0	No	427	326	798	928	Yes
753	0	42	75.73818	No	Yes	No	100	No	No	5	Non-white	Female	Naive	1	Asymptomatic	0	Yes	223	444	561	411	Yes
450	2	28	79.14853	No	Yes	Yes	100	No	Yes	416	Non-white	Male	Experienced	2	Asymptomatic	0	Yes	182	547	2444	690	Yes
356	0	25	76.70287	No	No	No	90	No	Yes	398	White	Male	Experienced	2	Asymptomatic	0	Yes	575	295	656	1203	No
1011	2	34	81.71537	No	Yes	No	90	No	Yes	1361	White	Female	Experienced	3	Asymptomatic	1	Yes	497	340	847	1737	No
445	2	50	71.54125	No	Yes	No	100	No	Yes	0	White	Male	Naive	2	Asymptomatic	1	No	211	458	613	647	No
1097	1	24	89.23858	No	Yes	No	100	No	Yes	13	White	Female	Experienced	3	Asymptomatic	1	No	260	409	658	669	No
1189	3	29	88.71721	No	Yes	No	100	No	No	891	White	Male	Experienced	3	Asymptomatic	1	No	241	368	866	983	No
1014	2	33	90.62515	No	Yes	No	100	No	Yes	0	White	Male	Naive	1	Asymptomatic	1	Yes	370	528	994	1059	No
1201	2	26	72.02298	No	Yes	No	90	No	Yes	884	White	Male	Experienced	3	Asymptomatic	1	Yes	235	351	1788	1090	No
1131	0	35	100.02388	No	No	No	100	No	No	0	White	Male	Naive	1	Asymptomatic	1	No	430	598	639	709	No
400	2	17	72.29226	No	Yes	Yes	100	No	No	0	White	Male	Naive	1	Asymptomatic	1	Yes	387	350	901	830	No
1160	2	29	69.29902	No	Yes	No	100	Yes	Yes	281	Non-white	Male	Experienced	3	Asymptomatic	1	No	326	380	802	760	No
541	0	38	61.27835	No	No	No	100	Yes	Yes	310	White	Male	Experienced	3	Asymptomatic	0	Yes	354	411	524	995	No
512	2	57	72.7856	No	Yes	No	100	No	Yes	189	White	Female	Experienced	2	Asymptomatic	1	No	246	409	2278	866	No
460	1	26	77.01411	No	Yes	No	100	No	Yes	762	White	Male	Experienced	3	Asymptomatic	1	Yes	470	306	975	1435	Yes
378	0	27	71.74625	No	Yes	No	100	No	Yes	145	White	Male	Experienced	3	Asymptomatic	1	Yes	239	302	1147	1112	No
811	2	28	63.81296	No	No	Yes	100	No	Yes	154	Non-white	Female	Experienced	2	Asymptomatic	0	Yes	361	300	580	1466	No
499	3	41	69.4331	No	No	No	90	No	No	25	White	Female	Naive	1	Asymptomatic	1	Yes	523	529	517	527	No
840	0	35	65.45725	No	Yes	No	90	No	No	735	White	Male	Experienced	3	Asymptomatic	1	No	344	299	510	948	No
397	0	30	81.99947	No	No	No	90	No	Yes	127	White	Male	Experienced	3	Asymptomatic	0	Yes	217	544	698	988	Yes
630	2	25	78.59035	No	No	No	100	No	No	0	White	Male	Naive	1	Asymptomatic	1	Yes	464	582	2579	918	No
1200	2	27	64.54711	Yes	Yes	No	100	No	Yes	357	White	Male	Experienced	3	Asymptomatic	1	No	259	344	857	1226	Yes
435	0	30	76.98705	No	Yes	No	90	No	Yes	359	Non-white	Male	Experienced	3	Asymptomatic	1	No	327	363	527	673	Yes
1141	2	38	70.7954	No	No	No	90	No	Yes	458	White	Male	Experienced	3	Asymptomatic	0	No	571	193	941	1007	Yes
932	3	29	48.09408	No	No	Yes	100	No	Yes	674	White	Male	Experienced	3	Asymptomatic	1	Yes	434	277	677	785	No
940	3	29	65.88283	No	No	Yes	100	No	Yes	305	Non-white	Male	Experienced	2	Asymptomatic	1	No	226	614	1581	1434	Yes
1051	2	49	104.30025	No	No	No	100	No	Yes	331	White	Male	Naive	1	Asymptomatic	1	Yes	424	424	763	511	No
1075	0	44	59.87075	No	No	No	100	No	Yes	179	Non-white	Male	Experienced	3	Asymptomatic	0	No	323	588	1551	736	No
411	1	35	69.13202	No	Yes	No	100	No	Yes	1168	White	Male	Experienced	3	Asymptomatic	1	No	234	125	524	1136	Yes
1112	3	37	82.10815	No	No	No	100	No	Yes	1059	White	Male	Experienced	3	Symptomatic	0	No	308	308	542	1080	Yes
1041	0	33	76.64622	No	Yes	Yes	100	No	No	11	Non-white	Male	Naive	1	Asymptomatic	1	No	245	294	927	650	Yes
1198	3	26	71.68339	No	Yes	No	90	No	No	0	Non-white	Male	Naive	1	Asymptomatic	0	No	369	476	839	428	No
333	1	57	67.43276	No	Yes	No	90	No	Yes	913	White	Male	Experienced	3	Asymptomatic	1	No	207	309	852	1075	Yes
1130	2	21	70.17859	No	Yes	No	100	No	No	284	White	Male	Experienced	3	Asymptomatic	0	Yes	376	751	741	885	Yes
1155	0	31	64.08307	No	Yes	No	100	No	Yes	693	White	Male	Experienced	2	Asymptomatic	1	Yes	228	434	1613	836	No
1024	1	36	72.73828	No	Yes	No	90	No	No	1	White	Male	Naive	1	Asymptomatic	1	No	457	344	775	969	No
422	0	26	89.04245	Yes	Yes	No	100	No	Yes	809	White	Male	Experienced	3	Asymptomatic	1	No	143	576	667	451	Yes
1161	2	36	71.43586	No	Yes	Yes	100	No	No	1	White	Male	Naive	2	Asymptomatic	1	No	437	677	1906	530	No
500	0	36	67.43888	No	No	No	100	No	Yes	0	White	Male	Naive	1	Asymptomatic	1	No	337	320	1525	705	No
1087	2	30	69.72528	No	Yes	No	90	No	Yes	816	Non-white	Male	Experienced	3	Asymptomatic	1	No	340	242	687	954	No
942	2	25	62.43017	No	Yes	Yes	100	No	Yes	496	Non-white	Male	Experienced	3	Asymptomatic	1	No	232	394	874	782	No
343	2	40	65.63817	No	No	No	100	No	Yes	581	Non-white	Male	Experienced	3	Asymptomatic	1	Yes	520	349	610	1147	Yes
532	0	33	54.38262	No	No	No	100	No	Yes	0	Non-white	Male	Naive	1	Asymptomatic	1	Yes	216	411	1921	692	No
936	0	28	93.28689	No	Yes	No	100	No	Yes	3	Non-white	Male	Experienced	3	Asymptomatic	1	No	278	388	596	979	No
1229	2	21	66.50164	No	Yes	No	100	No	Yes	336	White	Male	Naive	3	Asymptomatic	0	No	333	328	768	1121	No
443	2	34	94.94279	No	Yes	No	100	No	Yes	1091	White	Male	Naive	3	Asymptomatic	0	No	418	591	906	1027	No
1093	0	42	73.9879	No	No	No	90	No	No	1083	White	Male	Naive	1	Asymptomatic	1	No	254	597	2415	1032	Yes
1168	0	31	70.62272	No	Yes	No	100	No	No	0	White	Male	Naive	1	Asymptomatic	1	Yes	364	493	2728	762	No
1018	3	29	66.36768	No	Yes	No	90	No	No	0	White	Male	Experienced	2	Symptomatic	1	Yes	223	761	628	1013	No
479	1	28	66.07575	No	Yes	No	100	No	Yes	436	White	Male	Experienced	2	Asymptomatic	0	No	298	289	712	605	No
1145	0	38	80.09934	No	Yes	No	100	No	No	40	White	Male	Naive	1	Asymptomatic	1	No	435	684	2667	1113	No
842	0	46	75.85902	No	No	No	100	No	No	0	White	Male	Naive	2	Asymptomatic	0	Yes	329	644	443	287	No
1058	1	22	61.11377	No	Yes	No	100	No	No	0	White	Male	Experienced	3	Symptomatic	1	Yes	216	625	881	1286	Yes
1182	3	62	97.98407	Yes	No	No	100	No	Yes	410	White	Male	Experienced	3	Asymptomatic	1	No	189	257	2454	705	Yes
187	1	44	72.33063	No	Yes	No	90	No	Yes	339	White	Male	Experienced	3	Asymptomatic	1	Yes	191	369	632	699	Yes
795	2	25	78.01811	No	No	No	90	No	Yes	285	Non-white	Male	Experienced	2	Asymptomatic	1	No	230	359	1025	1003	No
1104	2	34	108.68451	No	Yes	No	90	No	Yes	413	Non-white	Male	Experienced	3	Asymptomatic	1	Yes	266	301	915	853	Yes
1106	3	42	67.25809	No	Yes	No	100	No	Yes	1004	White	Male	Experienced	3	Asymptomatic	0	No	244	342	1457	915	Yes
1123	2	28	82.06101	No	Yes	No	82	No	Yes	769	White	Male	Experienced	3	Asymptomatic	1	No	213	457	623	1397	No
554	2	15	73.83466	No	No	Yes	90	No	Yes	381	Non-white	Male	Experienced	3	Asymptomatic	1	Yes	241	501	924	1106	Yes
1054	3	31	75.57129	No	No	No	100	No	No	0	Non-white	Male	Naive	1	Asymptomatic	1	Yes	426	768	1785	674	No
1041	3	22	81.36488	No	Yes	Yes	100	No	Yes	729	White	Male	Experienced	3	Asymptomatic	1	No	232	255	1115	969	No
1018	1	38	81.59183	No	No	No	100	No	No	0	Non-white	Male	Naive	3	Asymptomatic	0	Yes	268	515	1602	1368	No
446	1	28	62.8784	No	Yes	No	90	No	Yes	8	White	Male	Experienced	3	Asymptomatic	1	Yes	207	562	368	666	No
1187	1	27	72.99078	No	No	No	90	No	Yes	391	White	Male	Experienced	3	Asymptomatic	1	No	243	296	909	1686	No
899	0	29	71.70428	No	Yes	No	100	Yes	No	467	White	Male	Experienced	1	Asymptomatic	0	No	381	478	1192	1703	No
615	0	38	84.60605	No	Yes	No	100	No	Yes	386	White	Male	Experienced	3	Asymptomatic	1	No	159	383	2211	576	Yes
483	0	29	75.32378	No	No	Yes	100	No	No	0	Non-white	Male	Naive	1	Asymptomatic	1	Yes	549	594	1158	323	No
1120	2	38	65.80373	No	Yes	Yes	100	No	No	0	White	Male	Naive	1	Asymptomatic	1	No	206	477	2384	717	No
1139	2	24	71.81745	No	No	No	90	No	No	13	White	Male	Naive	1	Asymptomatic	1	No	401	626	646	1662	No
1155	3	27	79.33968	No	Yes	No	100	No	Yes	201	White	Male	Experienced	3	Asymptomatic	1	Yes	389	317	813	837	No
1147	2	27	80.46834	No	Yes	No	100	No	No	0	Non-white	Male	Naive	1	Asymptomatic	1	No	193	546	1328	760	No
1146	1	21	90.28383	No	Yes	No	100	No	No	0	White	Male	Naive	3	Asymptomatic	1	No	316	324	890	795	Yes
1188	3	35	74.5323	No	No	No	100	No	Yes	120	White	Male	Experienced	3	Asymptomatic	1	Yes	199	290	861	897	No
411	3	39	76.93213	No	Yes	No	100	No	No	0	Non-white	Male	Naive	1	Asymptomatic	1	No	253	517	629	1469	No
1164	3	38	73.4899	No	Yes	Yes	100	No	Yes	1	White	Male	Naive	1	Asymptomatic	1	Yes	222	449	720	1458	No
828	2	39	69.35973	No	Yes	No	100	No	Yes	958	White	Female	Experienced	2	Asymptomatic	0	No	302	370	715	1066	No
604	3	31	71.51697	No	Yes	No	100	No	Yes	1568	White	Male	Experienced	3	Symptomatic	1	No	387	243	556	586	No
1185	1	26	72.27412	No	Yes	No	100	No	Yes	0	White	Male	Naive	3	Asymptomatic	0	No	265	414	1187	643	No
1211	1	30	61.90962	No	Yes	No	100	No	No	3	White	Male	Naive	1	Asymptomatic	1	Yes	422	655	1633	1433	No
1118	3	60	65.26483	No	Yes	No	100	No	Yes	7	White	Male	Naive	1	Asymptomatic	1	No	288	770	743	972	No
595	0	52	76.2016	No	Yes	No	100	No	Yes	3	White	Male	Experienced	2	Asymptomatic	1	No	409	273	735	1325	Yes
1105	2	32	75.69048	No	Yes	No	90	No	Yes	0	White	Male	Experienced	1	Asymptomatic	1	No	239	618	628	734	Yes
1150	0	41	74.75866	No	Yes	No	90	No	Yes	7	Non-white	Male	Experienced	3	Asymptomatic	1	No	225	336	1311	1848	Yes
1113	1	37	66.83313	No	No	No	90	No	No	119	Non-white	Male	Naive	1	Asymptomatic	1	No	280	512	561	919	No
1189	0	37	76.08761	No	Yes	No	100	No	No	10	White	Male	Naive	1	Asymptomatic	0	No	234	333	1266	474	No
322	0	35	83.28112	No	Yes	No	81	No	Yes	19	White	Male	Naive	1	Asymptomatic	1	No	233	380	1223	1410	No
1074	2	27	88.9756	No	No	Yes	100	No	No	9	Non-white	Male	Naive	1	Asymptomatic	1	Yes	295	502	451	706	No
1099	3	18	66.8194	No	Yes	No	100	No	No	0	White	Male	Naive	1	Asymptomatic	1	No	208	594	1801	826	No
336	0	40	65.84829	No	Yes	No	100	No	Yes	718	Non-white	Male	Experienced	3	Symptomatic	1	No	407	298	459	543	Yes
393	0	38	70.04833	No	No	No	90	No	Yes	8	White	Male	Naive	1	Symptomatic	0	No	239	342	765	948	No
1044	0	23	82.52346	No	No	No	90	No	Yes	140	White	Male	Experienced	3	Symptomatic	0	Yes	177	300	855	836	Yes
1152	3	39	68.78425	No	Yes	No	90	No	No	668	Non-white	Male	Naive	1	Asymptomatic	1	No	220	371	751	1026	No
1198	2	23	78.7427	No	No	No	90	No	Yes	132	White	Male	Experienced	3	Symptomatic	1	No	329	325	659	1000	Yes
1182	2	28	81.45553	No	No	Yes	100	No	No	1334	White	Male	Experienced	1	Asymptomatic	1	Yes	257	514	572	853	No
980	0	37	85.413	No	Yes	Yes	100	No	Yes	11	White	Male	Naive	1	Symptomatic	0	Yes	284	538	608	1104	No
1022	3	40	76.34522	No	Yes	No	100	No	Yes	151	White	Male	Experienced	2	Asymptomatic	1	No	396	446	862	799	No
1182	2	35	75.52357	No	Yes	No	100	No	Yes	442	White	Male	Experienced	2	Asymptomatic	1	No	339	328	1137	692	Yes
1098	0	34	75.35116	No	No	No	90	No	No	6	Non-white	Female	Naive	1	Asymptomatic	1	No	212	847	834	960	Yes
674	3	31	58.01198	No	Yes	No	90	No	Yes	426	White	Male	Experienced	3	Asymptomatic	1	Yes	215	157	1670	433	Yes
571	0	38	71.32799	No	Yes	No	81	No	Yes	553	White	Male	Experienced	3	Asymptomatic	0	No	442	230	738	524	Yes
993	2	37	86.53142	No	Yes	No	90	No	Yes	0	White	Female	Experienced	1	Asymptomatic	1	No	238	652	1569	704	No
1194	2	33	83.06938	No	Yes	No	100	No	Yes	546	White	Male	Experienced	3	Asymptomatic	1	No	513	329	815	2280	No
559	0	31	69.44485	No	Yes	No	82	No	No	955	White	Male	Naive	2	Asymptomatic	0	No	438	184	1491	1176	Yes
318	3	34	81.60183	No	Yes	No	100	No	Yes	1197	White	Male	Experienced	2	Asymptomatic	1	No	310	480	724	992	No
540	0	38	80.9692	No	No	No	100	No	No	0	Non-white	Female	Naive	1	Asymptomatic	0	Yes	231	338	772	858	No
438	3	36	62.70992	No	No	No	90	No	Yes	1179	White	Male	Experienced	3	Symptomatic	1	No	442	531	785	669	No
713	3	27	87.43217	No	No	No	100	No	No	0	White	Male	Naive	1	Asymptomatic	1	No	118	414	1591	1067	Yes
623	3	36	77.04213	No	Yes	No	100	No	Yes	60	White	Male	Experienced	3	Asymptomatic	1	Yes	432	370	684	1456	No
1155	2	28	88.85704	No	Yes	No	100	No	No	0	Non-white	Male	Naive	1	Asymptomatic	1	No	204	356	1134	1247	No
1185	3	21	68.63287	No	Yes	No	100	No	Yes	176	White	Male	Experienced	3	Asymptomatic	1	Yes	161	248	2074	630	Yes
574	0	41	74.84401	No	No	No	100	No	Yes	829	Non-white	Male	Experienced	3	Asymptomatic	1	No	204	469	673	951	Yes
1152	3	25	73.59733	No	Yes	No	100	No	No	18	Non-white	Male	Naive	1	Asymptomatic	0	No	287	720	1592	415	No
581	1	35	77.21766	No	Yes	No	90	No	Yes	1383	White	Male	Naive	3	Asymptomatic	1	No	287	611	612	1649	No
1202	0	27	80.45659	No	Yes	No	100	No	No	0	Non-white	Male	Naive	1	Asymptomatic	1	No	421	619	639	1200	No
1132	1	24	70.72118	No	Yes	No	90	No	No	13	White	Male	Experienced	1	Asymptomatic	1	Yes	283	359	687	791	No
500	0	39	59.68996	No	No	No	90	No	Yes	829	White	Male	Experienced	2	Asymptomatic	1	Yes	241	360	1321	731	Yes
505	3	27	74.322	No	No	Yes	90	No	Yes	864	Non-white	Female	Experienced	3	Asymptomatic	1	Yes	305	499	951	886	Yes
1122	2	23	78.30793	No	Yes	No	100	No	Yes	847	White	Male	Experienced	3	Asymptomatic	1	Yes	304	341	1713	801	No
1077	2	43	74.03015	No	No	No	90	No	Yes	0	White	Female	Experienced	1	Asymptomatic	0	Yes	327	389	1443	2499	No
1190	2	43	74.72681	No	No	No	100	No	No	17	White	Male	Naive	1	Asymptomatic	1	Yes	515	658	698	1246	No
292	0	30	67.81862	No	Yes	No	90	No	Yes	248	White	Male	Experienced	3	Asymptomatic	0	Yes	205	312	890	780	Yes
535	1	35	61.89155	No	Yes	No	100	No	Yes	1012	White	Male	Experienced	2	Asymptomatic	0	Yes	407	711	2172	1099	No
581	2	39	72.47105	No	No	No	100	No	Yes	1079	White	Male	Experienced	2	Asymptomatic	1	Yes	224	360	1910	697	No
1147	2	27	71.48871	No	Yes	No	79	No	Yes	341	White	Male	Experienced	2	Asymptomatic	1	No	219	316	779	1097	No
532	3	25	65.53599	No	Yes	No	100	No	Yes	501	White	Male	Experienced	3	Asymptomatic	0	No	338	260	1008	1228	Yes
1123	2	28	72.05154	No	Yes	No	100	No	Yes	814	White	Male	Experienced	3	Asymptomatic	0	Yes	265	406	835	561	No
1175	1	41	73.25242	No	No	No	100	No	No	0	White	Male	Naive	1	Asymptomatic	1	No	298	498	1134	1234	Yes
1158	2	38	49.50685	No	Yes	No	90	No	Yes	280	White	Male	Experienced	3	Symptomatic	1	Yes	234	249	1763	1331	No
1195	2	27	74.11163	No	No	No	90	No	No	0	White	Male	Naive	1	Asymptomatic	1	No	375	557	987	633	No
1154	1	32	68.25538	No	Yes	No	90	No	Yes	0	White	Male	Naive	2	Asymptomatic	0	No	238	599	1137	467	No
1124	1	38	78.92406	No	Yes	No	100	No	No	0	White	Female	Naive	1	Asymptomatic	1	No	431	620	1373	1102	No
1195	2	37	70.34438	No	Yes	No	100	No	No	170	White	Male	Naive	2	Asymptomatic	0	No	380	356	804	951	No
938	2	35	78.1903	No	Yes	No	100	No	Yes	4	White	Male	Experienced	3	Asymptomatic	1	No	387	477	1650	594	No
1090	3	26	74.26973	No	No	Yes	100	No	No	0	Non-white	Female	Naive	1	Asymptomatic	0	No	228	334	611	510	No
1110	3	49	64.44365	No	Yes	No	100	No	Yes	89	White	Male	Experienced	3	Asymptomatic	1	Yes	352	462	818	480	Yes
1080	0	29	65.78843	No	Yes	No	90	No	Yes	114	White	Male	Experienced	3	Symptomatic	1	No	269	334	725	1221	No
492	3	22	95.57592	No	Yes	No	100	No	No	0	Non-white	Male	Naive	1	Asymptomatic	1	Yes	455	646	1866	508	No
1149	0	28	69.12967	No	Yes	No	100	No	Yes	458	White	Male	Naive	2	Asymptomatic	1	No	220	338	759	817	Yes
270	3	33	79.04223	No	Yes	No	100	No	No	4	Non-white	Male	Naive	1	Asymptomatic	1	No	205	412	786	498	No
1152	0	37	63.06726	No	Yes	No	100	No	Yes	417	Non-white	Male	Experienced	2	Asymptomatic	0	No	405	440	605	501	Yes
434	3	18	73.14244	No	No	No	90	No	No	1050	White	Male	Naive	1	Asymptomatic	1	No	304	598	792	721	No
1072	3	38	77.51751	No	No	No	81	No	No	1	White	Male	Naive	1	Asymptomatic	0	No	308	360	766	613	No
1164	3	24	63.0974	No	No	No	100	No	No	3	White	Male	Experienced	1	Asymptomatic	1	No	386	506	654	1139	No
434	3	37	65.99527	No	Yes	No	90	No	No	2	White	Male	Naive	1	Asymptomatic	1	Yes	407	379	978	998	No
1193	0	26	69.22931	No	Yes	Yes	90	No	Yes	311	White	Female	Experienced	3	Symptomatic	0	No	420	440	905	1344	No
495	1	35	64.70917	No	No	No	100	No	Yes	884	White	Female	Experienced	3	Asymptomatic	1	No	254	390	1074	651	Yes
508	0	37	69.98174	No	No	No	100	No	No	0	White	Male	Naive	1	Asymptomatic	0	Yes	364	385	719	712	No
429	1	40	84.07388	No	Yes	No	90	No	Yes	4	White	Male	Experienced	1	Asymptomatic	1	No	382	571	566	1827	No
1119	0	33	79.15416	No	Yes	No	90	No	No	0	White	Male	Naive	1	Asymptomatic	0	No	298	452	2277	411	No
523	0	42	98.4444	No	Yes	No	100	No	Yes	842	White	Male	Experienced	2	Asymptomatic	0	Yes	238	436	678	679	No
566	2	34	87.70779	No	Yes	No	100	No	No	3	White	Male	Naive	1	Asymptomatic	1	No	531	546	542	1334	No
1046	0	24	73.82051	No	Yes	No	100	No	No	0	Non-white	Male	Naive	1	Asymptomatic	1	Yes	355	631	884	1236	Yes
1099	3	39	84.20465	No	Yes	No	90	No	No	0	White	Male	Naive	1	Asymptomatic	1	No	388	497	2453	714	Yes
447	0	36	72.57357	No	Yes	No	100	Yes	Yes	847	White	Male	Experienced	3	Asymptomatic	0	No	300	265	1923	882	Yes
493	0	36	101.81155	No	No	No	90	No	Yes	968	Non-white	Female	Experienced	2	Asymptomatic	1	Yes	320	255	691	540	No
826	3	47	91.02446	No	Yes	No	90	No	Yes	802	White	Male	Experienced	2	Asymptomatic	1	No	323	335	2016	1254	Yes
1167	2	24	59.28738	No	No	Yes	100	No	Yes	167	Non-white	Female	Experienced	3	Asymptomatic	1	No	221	317	1360	1027	No
1192	3	45	76.15271	No	Yes	No	100	No	Yes	801	White	Male	Experienced	3	Asymptomatic	1	Yes	172	202	1891	530	Yes
478	3	47	83.84557	Yes	Yes	No	90	No	Yes	783	White	Male	Experienced	3	Asymptomatic	1	Yes	347	434	573	774	No
575	0	30	87.24531	No	Yes	No	100	No	No	0	Non-white	Male	Naive	2	Asymptomatic	0	No	264	316	721	596	Yes
1182	0	33	117.33009	No	Yes	No	100	No	No	0	White	Male	Naive	1	Asymptomatic	0	No	327	347	742	807	No
348	0	27	68.63791	No	Yes	No	100	No	No	0	White	Male	Naive	1	Asymptomatic	0	No	256	335	716	617	No
1129	0	28	75.22977	No	Yes	No	100	No	No	0	Non-white	Male	Naive	1	Asymptomatic	1	No	218	460	1420	691	No
1007	1	26	53.32965	No	Yes	No	90	No	Yes	917	Non-white	Male	Naive	1	Asymptomatic	0	Yes	464	443	1443	595	No
1179	1	33	92.36519	No	Yes	No	100	No	No	3	White	Male	Naive	1	Asymptomatic	1	No	250	767	549	436	No
1176	2	34	94.61883	No	Yes	No	100	No	Yes	153	White	Male	Experienced	2	Asymptomatic	1	No	377	291	670	1544	No
451	2	43	81.49114	No	Yes	No	90	No	Yes	405	White	Male	Experienced	3	Asymptomatic	0	Yes	205	509	561	677	No
1049	2	23	77.4233	No	No	Yes	100	No	No	3	Non-white	Male	Naive	1	Asymptomatic	1	Yes	213	469	1523	565	Yes
771	1	35	65.38348	No	Yes	No	100	No	No	17	White	Female	Naive	1	Asymptomatic	1	No	418	457	939	1542	No
467	0	37	79.21094	No	Yes	No	90	No	Yes	29	Non-white	Female	Experienced	3	Asymptomatic	0	No	380	373	1077	661	Yes
539	2	43	65.41192	No	Yes	No	100	No	Yes	864	White	Male	Experienced	2	Asymptomatic	1	No	381	452	906	527	No
561	0	38	75.69027	No	No	No	100	No	Yes	7	Non-white	Female	Experienced	1	Asymptomatic	1	No	276	367	990	768	No
519	2	23	79.06971	No	No	No	100	No	No	0	White	Male	Naive	1	Asymptomatic	1	No	391	305	995	1125	No
425	0	44	69.06519	No	Yes	No	100	Yes	No	883	White	Male	Experienced	1	Asymptomatic	0	Yes	422	255	1067	1138	No
527	3	29	108.4347	No	No	Yes	100	No	No	0	White	Female	Naive	1	Asymptomatic	1	No	274	599	672	815	No
815	0	25	87.84578	No	No	No	100	No	Yes	39	White	Male	Experienced	3	Asymptomatic	0	No	268	540	887	1383	Yes
1149	3	48	68.81942	No	Yes	No	100	No	No	0	Non-white	Male	Naive	1	Asymptomatic	1	No	437	612	646	902	No
533	0	25	65.16583	No	No	No	100	No	Yes	543	White	Male	Experienced	3	Asymptomatic	0	Yes	211	540	835	906	No
856	2	37	69.2093	No	Yes	No	100	No	Yes	150	White	Male	Experienced	2	Asymptomatic	1	Yes	315	284	874	1180	No
1076	1	36	63.5936	No	Yes	No	100	No	Yes	1434	White	Male	Experienced	2	Asymptomatic	1	No	270	226	1586	1340	Yes
1178	2	40	82.90681	No	Yes	No	90	No	Yes	744	White	Male	Experienced	3	Asymptomatic	1	No	326	482	1223	649	No
1089	0	35	74.89503	No	Yes	No	90	No	No	331	White	Male	Experienced	1	Asymptomatic	0	Yes	301	459	857	912	No
1112	3	27	91.95324	No	Yes	No	100	No	No	0	White	Male	Naive	1	Asymptomatic	1	No	692	501	885	1008	No
1154	0	35	71.06478	No	Yes	No	90	No	No	0	White	Male	Naive	1	Asymptomatic	1	Yes	407	375	964	866	No
410	0	38	74.58161	No	Yes	No	100	No	Yes	907	White	Male	Experienced	3	Asymptomatic	1	No	236	278	780	1802	No
526	0	33	68.22098	No	No	No	100	Yes	Yes	474	White	Female	Experienced	3	Asymptomatic	1	No	358	413	488	571	No
974	3	36	61.96391	No	No	No	90	No	No	928	Non-white	Male	Experienced	1	Symptomatic	1	Yes	379	404	975	808	Yes
1107	2	48	60.31609	No	Yes	No	90	No	Yes	412	White	Male	Experienced	3	Asymptomatic	1	Yes	225	242	844	581	No
1151	0	45	81.4177	No	No	No	100	No	Yes	392	White	Male	Naive	2	Asymptomatic	1	Yes	249	453	678	921	No
1054	3	56	75.02867	No	Yes	No	100	No	No	0	Non-white	Male	Experienced	1	Asymptomatic	1	No	403	530	624	726	No
411	0	27	66.68417	No	Yes	No	100	No	No	0	White	Male	Naive	1	Asymptomatic	0	No	193	545	1446	647	No
808	0	45	77.22152	No	Yes	Yes	100	No	Yes	16	White	Male	Naive	1	Asymptomatic	0	No	274	267	1421	377	Yes
1099	0	36	77.41405	No	Yes	No	100	No	No	0	White	Male	Experienced	2	Asymptomatic	1	Yes	380	465	1101	849	Yes
878	1	33	78.84608	No	Yes	No	90	No	No	0	Non-white	Male	Naive	1	Asymptomatic	0	Yes	351	647	785	721	No
399	0	42	76.92556	No	Yes	No	100	No	Yes	362	White	Male	Experienced	3	Asymptomatic	0	No	180	316	735	800	No
1146	1	39	71.55266	No	Yes	Yes	90	No	Yes	164	White	Male	Experienced	3	Asymptomatic	1	No	249	541	949	1578	No
1196	1	25	102.96316	No	No	No	90	No	No	9	White	Male	Naive	1	Asymptomatic	1	No	438	508	925	387	No
385	1	26	59.64617	No	Yes	No	90	No	Yes	830	White	Male	Experienced	2	Symptomatic	1	Yes	171	373	776	898	Yes
476	0	48	92.5591	No	No	No	100	No	Yes	42	White	Male	Naive	3	Asymptomatic	0	No	373	589	1755	654	No
823	0	43	73.23695	No	No	No	100	No	No	13	White	Male	Naive	1	Asymptomatic	0	No	465	445	936	780	No
1126	0	37	84.03515	No	Yes	No	100	No	Yes	96	White	Male	Experienced	2	Asymptomatic	0	Yes	207	272	768	597	Yes
524	3	33	65.37546	No	Yes	No	90	No	Yes	1032	White	Male	Naive	3	Asymptomatic	0	No	227	348	439	851	No
1186	3	46	88.42501	No	Yes	No	100	No	No	21	White	Male	Experienced	3	Symptomatic	1	No	305	682	2056	685	No
523	2	39	66.52242	No	Yes	No	100	No	Yes	0	Non-white	Male	Naive	3	Asymptomatic	1	Yes	263	348	784	805	No
1155	0	23	66.9861	No	Yes	No	90	No	Yes	276	White	Male	Naive	3	Symptomatic	1	No	404	275	785	1817	Yes
499	0	27	67.22523	No	Yes	Yes	100	No	No	0	Non-white	Male	Naive	1	Asymptomatic	0	No	398	399	903	582	No
485	2	33	67.32672	No	Yes	No	100	No	Yes	394	White	Male	Experienced	2	Asymptomatic	1	Yes	227	491	767	1368	No
276	0	25	74.80449	No	Yes	No	90	No	Yes	718	Non-white	Male	Experienced	2	Asymptomatic	1	Yes	197	496	1226	692	No
985	0	35	82.85826	No	Yes	No	100	No	No	11	White	Female	Naive	1	Asymptomatic	1	No	307	497	745	940	Yes
419	3	48	75.74584	No	Yes	No	100	No	Yes	171	White	Male	Experienced	3	Asymptomatic	1	No	231	279	1783	1115	No
474	0	34	64.05532	No	Yes	Yes	90	No	Yes	151	White	Male	Experienced	3	Asymptomatic	1	No	255	312	615	698	No
199	3	44	66.54359	No	No	No	100	No	No	2	Non-white	Female	Naive	1	Asymptomatic	1	No	249	366	584	930	Yes
1053	0	20	88.60952	No	No	No	100	No	No	6	White	Male	Naive	1	Asymptomatic	0	No	263	283	1563	1056	No
1150	0	45	79.57191	No	Yes	No	100	No	Yes	950	White	Male	Experienced	3	Asymptomatic	0	No	353	291	691	546	Yes
1129	1	30	61.44059	No	No	Yes	100	No	No	5	White	Male	Naive	1	Asymptomatic	0	Yes	385	650	1053	452	Yes
1111	3	39	65.01424	No	Yes	No	100	No	Yes	463	White	Male	Experienced	3	Asymptomatic	1	No	236	260	841	685	No
1039	0	38	71.57293	No	Yes	No	90	No	Yes	6	White	Male	Naive	3	Asymptomatic	1	No	194	312	1293	1108	No
1160	1	22	80.48111	No	Yes	No	90	No	No	0	White	Male	Naive	1	Asymptomatic	1	Yes	570	347	921	846	No
1016	1	37	81.12473	No	No	No	90	No	No	0	White	Male	Naive	1	Asymptomatic	0	No	396	471	976	1144	Yes
1082	1	39	59.76046	No	No	No	100	No	No	0	White	Male	Naive	1	Asymptomatic	1	No	527	335	731	781	No
1126	3	32	65.78189	No	Yes	No	100	No	No	12	White	Male	Naive	1	Asymptomatic	1	Yes	350	447	1028	644	Yes
1194	1	43	68.38201	No	No	No	100	No	Yes	7	White	Female	Experienced	2	Asymptomatic	1	No	235	541	807	824	Yes
954	2	28	62.04391	No	Yes	No	100	No	Yes	0	White	Male	Naive	1	Asymptomatic	1	No	249	575	607	674	No
389	2	35	81.60416	No	Yes	No	100	No	Yes	252	White	Male	Experienced	3	Asymptomatic	1	Yes	241	302	730	537	No
1096	2	15	80.7991	No	Yes	No	100	No	Yes	879	Non-white	Male	Experienced	3	Asymptomatic	1	Yes	207	341	1042	1248	No
1071	2	39	68.68232	No	No	No	90	No	No	13	White	Female	Naive	1	Asymptomatic	1	No	360	656	626	1521	No
647	2	25	67.38715	No	No	No	100	No	No	0	Non-white	Male	Naive	1	Asymptomatic	0	No	394	594	814	488	No
1027	0	25	112.1405	No	Yes	No	90	No	No	8	White	Male	Naive	1	Asymptomatic	0	No	224	778	773	334	No
1151	0	35	92.57286	No	Yes	Yes	100	No	No	1	White	Male	Naive	1	Asymptomatic	0	No	429	431	939	684	Yes
857	0	39	75.39677	No	No	No	100	No	Yes	1270	Non-white	Male	Experienced	3	Asymptomatic	1	No	180	392	777	527	No
362	0	31	69.29679	No	No	Yes	100	No	Yes	0	Non-white	Male	Naive	2	Asymptomatic	0	No	416	462	804	1645	No
1140	0	36	68.53475	No	Yes	No	90	No	Yes	327	White	Male	Experienced	3	Asymptomatic	1	No	200	432	1428	695	No
420	0	33	77.69911	No	Yes	Yes	100	No	No	3	Non-white	Male	Naive	1	Symptomatic	0	No	491	325	1010	593	Yes
559	0	40	82.45298	No	Yes	No	100	No	No	9	White	Male	Naive	1	Asymptomatic	1	No	476	673	715	1279	No
1175	2	27	86.89949	No	Yes	No	100	No	No	0	White	Male	Naive	1	Symptomatic	0	No	430	499	1219	911	No
467	3	35	76.62295	No	No	No	100	No	Yes	0	Non-white	Male	Experienced	1	Symptomatic	0	No	440	540	2273	818	No
505	3	37	71.76011	No	Yes	No	90	No	No	0	White	Male	Experienced	2	Asymptomatic	1	Yes	254	357	1957	680	Yes
1159	3	38	83.36687	Yes	Yes	No	100	No	Yes	369	White	Male	Experienced	3	Asymptomatic	1	No	215	224	807	788	No
512	3	40	72.85473	No	Yes	No	90	No	Yes	908	White	Male	Experienced	3	Asymptomatic	1	No	203	357	774	610	No
423	3	49	70.30581	No	Yes	No	90	No	No	724	Non-white	Male	Naive	1	Symptomatic	0	Yes	411	589	541	534	Yes
675	0	30	91.9525	No	No	No	100	No	No	181	White	Male	Naive	1	Asymptomatic	0	No	485	316	1350	1266	No
1178	2	34	80.17497	No	Yes	No	90	No	Yes	11	White	Male	Experienced	1	Asymptomatic	1	Yes	327	460	1336	1210	No
1064	3	26	76.86476	No	Yes	No	90	No	No	0	White	Male	Naive	1	Asymptomatic	1	No	624	572	542	679	No
285	0	39	83.68189	No	Yes	No	100	No	No	960	White	Male	Experienced	3	Asymptomatic	1	Yes	183	477	713	598	No
1171	0	30	83.31528	No	Yes	No	100	No	No	0	White	Male	Naive	1	Asymptomatic	1	No	422	416	1008	1409	No
391	0	25	74.27267	No	No	Yes	100	No	No	18	Non-white	Male	Naive	1	Asymptomatic	0	Yes	446	308	1554	968	No
1095	2	39	111.12916	No	Yes	Yes	100	No	Yes	203	White	Male	Experienced	2	Asymptomatic	1	No	212	347	1320	1165	No
586	2	44	58.77907	No	Yes	No	100	No	Yes	9	White	Male	Naive	2	Asymptomatic	1	Yes	512	562	1809	624	No
1099	1	37	80.44447	No	Yes	Yes	90	No	No	26	White	Male	Naive	1	Asymptomatic	1	Yes	303	508	1615	2003	No
501	0	35	67.67214	No	Yes	No	90	Yes	Yes	741	White	Male	Experienced	1	Asymptomatic	0	Yes	246	323	942	297	No
1065	2	36	56.20617	No	No	No	90	No	Yes	3	Non-white	Male	Experienced	1	Asymptomatic	1	Yes	196	710	1685	991	No
947	3	33	70.47338	No	Yes	No	100	No	Yes	545	White	Male	Experienced	3	Asymptomatic	0	Yes	245	284	867	909	No
500	2	18	69.73136	No	No	Yes	100	No	Yes	0	Non-white	Male	Naive	1	Asymptomatic	0	Yes	246	445	538	819	No
989	3	58	62.83947	No	No	No	90	No	Yes	0	White	Male	Experienced	1	Asymptomatic	1	No	204	450	1027	751	No
328	3	29	74.83497	No	Yes	No	100	No	Yes	351	White	Male	Experienced	1	Asymptomatic	1	Yes	465	471	1233	827	No
979	0	31	69.25346	No	No	No	100	No	No	1	White	Male	Naive	2	Asymptomatic	1	No	214	462	755	580	No
986	1	41	92.46792	No	Yes	No	100	No	No	9	White	Male	Naive	1	Asymptomatic	1	Yes	241	415	800	1017	No
1176	1	27	71.21389	No	No	No	90	No	No	5	White	Male	Naive	3	Asymptomatic	1	No	529	470	880	1036	No
1137	0	38	111.16537	No	No	No	90	No	Yes	2	White	Male	Experienced	1	Asymptomatic	1	No	283	768	678	1073	Yes
420	2	38	88.79776	No	No	No	100	No	Yes	464	White	Male	Experienced	3	Asymptomatic	1	No	222	433	897	1686	Yes
1143	1	27	72.01469	No	Yes	No	100	No	Yes	400	White	Male	Experienced	3	Asymptomatic	0	No	229	307	1361	421	No
1167	2	31	88.38284	No	Yes	No	100	No	No	4	White	Male	Naive	1	Asymptomatic	0	Yes	279	437	802	504	No
567	3	29	75.15897	No	No	No	90	No	Yes	1595	Non-white	Male	Experienced	3	Asymptomatic	1	No	423	270	610	877	No
1056	2	28	65.14509	No	No	No	100	No	Yes	9	Non-white	Female	Naive	1	Asymptomatic	1	Yes	233	636	610	1027	No
1168	2	40	102.80633	No	Yes	No	100	No	No	747	White	Male	Experienced	3	Asymptomatic	1	No	394	283	1682	1189	No
1073	0	28	118.34102	Yes	No	No	90	No	No	0	White	Male	Naive	1	Asymptomatic	0	Yes	369	554	1117	1196	No
753	0	40	63.67417	No	No	No	100	No	No	0	Non-white	Male	Naive	1	Asymptomatic	0	No	338	797	676	1319	No
468	2	29	63.92641	No	Yes	No	100	Yes	Yes	130	Non-white	Male	Experienced	2	Asymptomatic	0	No	146	319	655	797	Yes
893	3	37	77.25718	No	No	No	90	No	Yes	397	White	Female	Experienced	3	Asymptomatic	0	Yes	286	441	1145	1004	Yes
829	1	33	69.32073	No	Yes	No	90	No	Yes	892	Non-white	Male	Experienced	3	Asymptomatic	1	No	308	265	938	925	Yes
608	2	38	71.07543	No	No	Yes	90	No	Yes	3	Non-white	Male	Experienced	2	Asymptomatic	0	No	450	422	989	912	No
586	3	25	52.38085	No	Yes	No	100	No	Yes	383	Non-white	Male	Experienced	3	Asymptomatic	1	Yes	391	359	1178	768	Yes
1157	3	43	112.49154	No	Yes	No	100	No	Yes	982	White	Male	Naive	2	Asymptomatic	1	No	204	347	1227	1219	Yes
1143	0	44	91.54017	No	No	No	100	No	No	0	Non-white	Male	Naive	1	Asymptomatic	1	No	503	499	924	520	No
1088	1	34	56.30239	No	No	No	90	No	Yes	434	White	Female	Experienced	3	Asymptomatic	1	No	618	362	444	1191	No
1145	2	35	98.07445	No	No	No	100	No	Yes	173	White	Female	Experienced	2	Asymptomatic	1	Yes	182	505	840	591	No
1132	2	32	71.36419	No	Yes	No	100	No	Yes	939	White	Male	Experienced	3	Asymptomatic	0	No	425	341	1235	831	Yes
404	2	27	70.40019	No	Yes	No	100	No	Yes	197	White	Male	Naive	3	Asymptomatic	1	Yes	352	487	1098	1061	Yes
1138	0	34	71.85528	No	No	Yes	100	No	No	113	White	Male	Experienced	3	Asymptomatic	1	No	389	765	714	1000	Yes
355	0	28	82.18166	No	Yes	No	90	No	Yes	841	White	Male	Experienced	3	Asymptomatic	1	No	285	239	1312	585	Yes
511	0	33	70.91501	No	No	No	100	No	Yes	828	White	Female	Experienced	3	Asymptomatic	1	Yes	272	221	1784	1631	Yes
1146	3	43	85.6512	No	Yes	No	100	No	Yes	5	White	Male	Experienced	2	Asymptomatic	1	No	303	510	437	968	No
1165	1	38	80.53509	No	Yes	No	100	No	Yes	229	White	Male	Experienced	3	Symptomatic	0	Yes	313	154	1282	985	No
1192	1	34	73.66099	No	No	Yes	90	No	No	18	Non-white	Male	Naive	1	Asymptomatic	1	No	336	402	702	914	No
368	0	35	76.22448	No	Yes	No	100	No	Yes	927	White	Male	Experienced	3	Asymptomatic	0	No	148	183	684	1051	No
1219	2	29	88.14384	Yes	Yes	No	100	No	Yes	1132	Non-white	Male	Experienced	1	Asymptomatic	1	Yes	201	429	628	487	No
521	1	61	76.628	Yes	Yes	No	100	No	Yes	468	White	Male	Experienced	3	Asymptomatic	1	No	155	282	2656	761	Yes
1112	3	31	65.14295	No	Yes	No	100	No	Yes	392	White	Male	Experienced	3	Asymptomatic	1	No	235	332	1501	1151	Yes
1202	2	29	71.79841	No	No	No	100	No	No	0	White	Male	Naive	1	Asymptomatic	1	No	424	715	1076	593	No
1155	0	37	79.59864	No	Yes	No	100	Yes	Yes	267	White	Male	Experienced	1	Asymptomatic	1	No	253	740	1119	708	No
1135	3	41	72.77187	No	Yes	No	90	No	No	0	Non-white	Male	Naive	2	Asymptomatic	1	Yes	275	718	538	1547	No
1181	0	32	84.13759	No	Yes	No	100	No	Yes	452	White	Male	Experienced	2	Asymptomatic	1	No	196	383	948	1013	No
918	2	40	75.71348	No	Yes	No	100	No	Yes	869	White	Male	Experienced	3	Asymptomatic	1	Yes	432	330	814	740	Yes
1137	0	26	87.6714	No	No	No	100	No	Yes	0	White	Male	Naive	1	Asymptomatic	1	No	455	394	680	1044	Yes
1017	3	35	58.54064	No	Yes	No	100	Yes	Yes	474	White	Male	Experienced	3	Asymptomatic	1	No	456	268	807	1164	Yes
1033	3	32	82.05936	No	Yes	No	100	No	No	0	White	Male	Naive	1	Asymptomatic	1	Yes	225	625	1472	825	No
390	0	34	62.53965	No	Yes	No	100	No	Yes	0	White	Male	Experienced	2	Asymptomatic	1	Yes	178	317	632	486	Yes
665	0	36	84.53796	No	Yes	No	100	No	Yes	350	White	Female	Experienced	3	Asymptomatic	0	Yes	288	438	701	783	Yes
1101	0	37	71.6681	Yes	No	No	100	No	No	0	White	Male	Naive	3	Asymptomatic	0	Yes	185	388	1448	624	Yes
1173	3	29	78.60392	No	Yes	No	90	No	No	0	White	Male	Naive	1	Asymptomatic	1	No	223	680	483	1051	No
1093	0	31	72.58383	No	Yes	No	100	No	No	0	White	Male	Naive	1	Asymptomatic	1	No	437	814	660	698	No
1052	3	37	77.48428	No	No	No	100	No	Yes	427	White	Male	Naive	1	Asymptomatic	1	Yes	477	347	772	965	No
1202	0	37	74.73634	No	Yes	No	100	No	No	0	White	Male	Naive	1	Asymptomatic	1	Yes	375	713	862	1098	No
463	1	15	56.66235	No	Yes	No	100	No	No	0	White	Male	Naive	1	Asymptomatic	1	Yes	241	406	561	1454	No
1142	0	30	67.48906	No	No	No	100	No	Yes	0	Non-white	Female	Experienced	3	Asymptomatic	0	No	328	359	807	1108	Yes
397	0	35	75.80606	No	Yes	No	100	No	Yes	819	White	Male	Experienced	3	Asymptomatic	1	Yes	431	334	1323	1069	No
1151	0	15	77.45087	No	No	No	100	No	Yes	892	White	Male	Experienced	2	Asymptomatic	1	No	346	322	616	1154	Yes
518	0	22	68.7787	No	Yes	No	100	No	Yes	96	Non-white	Male	Experienced	2	Asymptomatic	1	Yes	233	236	1158	1027	No
1114	2	42	72.65726	No	Yes	No	90	No	Yes	0	White	Male	Naive	1	Asymptomatic	0	No	528	739	782	943	Yes
1029	3	27	76.40186	No	No	No	100	No	Yes	137	White	Male	Experienced	2	Asymptomatic	1	No	294	260	988	915	Yes
1146	2	43	82.61619	No	Yes	No	100	No	Yes	0	White	Male	Experienced	3	Asymptomatic	1	No	394	350	745	1103	Yes
1114	0	28	70.16863	No	Yes	No	100	No	Yes	489	Non-white	Female	Experienced	3	Asymptomatic	0	No	384	584	1791	943	Yes
553	3	28	81.43164	No	Yes	No	100	No	No	0	Non-white	Male	Naive	1	Asymptomatic	1	No	424	538	1434	631	No
362	0	26	82.29964	No	No	No	90	No	Yes	822	White	Male	Experienced	2	Asymptomatic	1	No	212	516	621	1133	No
376	2	28	75.25839	No	No	No	100	No	Yes	286	White	Male	Experienced	3	Asymptomatic	1	No	339	318	1655	1202	No
428	0	37	64.8873	No	Yes	No	90	No	No	0	Non-white	Male	Naive	1	Asymptomatic	0	No	223	387	1080	679	No
1131	3	35	70.12032	No	Yes	Yes	80	No	Yes	331	White	Male	Experienced	2	Asymptomatic	1	No	373	527	857	1091	No
1181	3	38	70.99874	No	No	No	100	No	Yes	332	Non-white	Male	Experienced	3	Asymptomatic	1	No	246	622	864	1046	No
1170	0	35	68.90892	No	Yes	No	100	No	Yes	348	White	Male	Experienced	2	Symptomatic	0	No	352	357	2721	559	Yes
1115	3	46	98.68738	No	No	Yes	100	No	Yes	165	White	Male	Experienced	3	Asymptomatic	0	No	396	333	1167	876	Yes
1088	0	37	65.92488	No	No	No	100	No	No	0	Non-white	Female	Naive	1	Asymptomatic	0	No	423	361	2356	837	No
1139	1	37	76.69233	No	Yes	No	100	No	No	0	White	Male	Naive	1	Asymptomatic	1	No	285	566	698	574	No
1058	0	28	66.80972	No	No	Yes	100	No	No	21	Non-white	Male	Naive	2	Asymptomatic	1	No	449	453	808	863	Yes
495	1	25	128.40106	No	Yes	No	100	No	Yes	11	White	Male	Experienced	1	Asymptomatic	1	No	289	413	733	1502	Yes
570	3	39	67.09679	No	No	No	90	No	No	0	White	Male	Experienced	1	Asymptomatic	1	No	412	411	698	983	Yes
1058	3	26	73.92812	No	No	No	100	No	No	0	Non-white	Female	Naive	1	Asymptomatic	1	No	435	422	578	583	No
354	0	30	57.70575	No	Yes	No	90	No	No	13	Non-white	Male	Naive	1	Asymptomatic	0	No	320	479	667	851	No
1126	1	37	92.18075	No	No	No	100	No	Yes	110	Non-white	Male	Naive	3	Asymptomatic	0	No	215	299	684	681	Yes
1145	3	32	59.49688	No	Yes	No	100	No	Yes	447	Non-white	Male	Experienced	3	Asymptomatic	1	Yes	262	268	709	1617	Yes
632	0	45	73.91467	No	No	No	90	No	No	99	Non-white	Male	Experienced	2	Asymptomatic	0	Yes	360	435	1265	769	No
1182	1	21	68.79956	No	Yes	No	90	No	No	0	White	Male	Naive	1	Asymptomatic	0	No	310	582	656	392	No
1104	0	41	84.51561	No	Yes	No	100	No	Yes	351	White	Male	Experienced	3	Asymptomatic	1	Yes	231	283	1743	538	No
416	1	31	86.96297	No	No	No	100	No	No	2	White	Male	Naive	1	Asymptomatic	0	Yes	457	573	1286	959	No
1099	2	28	72.61147	No	Yes	No	100	No	Yes	199	Non-white	Male	Experienced	1	Asymptomatic	1	No	244	294	1808	1676	No
520	0	29	71.29955	No	Yes	No	100	No	Yes	385	White	Male	Experienced	1	Asymptomatic	1	No	251	688	1304	1455	No
1113	3	30	75.93351	No	No	No	100	No	Yes	392	White	Male	Experienced	3	Asymptomatic	1	No	214	435	1206	479	No
498	3	39	85.89318	No	No	No	90	No	Yes	367	White	Male	Experienced	3	Asymptomatic	0	Yes	416	360	1110	505	No
1015	3	39	67.60973	No	Yes	No	100	No	Yes	470	White	Male	Experienced	3	Asymptomatic	0	No	320	200	771	465	No
815	0	49	53.51406	No	Yes	No	100	No	Yes	385	Non-white	Male	Experienced	1	Asymptomatic	1	No	424	297	1128	599	No
1039	0	28	89.4866	No	No	No	100	No	No	19	White	Male	Naive	1	Asymptomatic	1	Yes	288	442	617	800	No
577	3	40	75.3616	No	Yes	No	100	No	No	0	Non-white	Male	Experienced	1	Asymptomatic	1	Yes	270	531	849	780	No
444	0	44	118.38491	No	Yes	Yes	90	No	Yes	1	White	Male	Naive	3	Asymptomatic	1	No	229	309	1085	666	Yes
363	0	36	69.7881	No	No	No	100	No	Yes	0	White	Male	Experienced	3	Asymptomatic	1	No	248	314	848	729	No
1176	0	36	74.83143	No	Yes	No	100	No	Yes	505	White	Male	Experienced	3	Asymptomatic	0	No	253	385	2835	741	Yes
577	3	30	77.90666	No	Yes	No	90	No	No	0	White	Male	Naive	1	Asymptomatic	1	No	225	498	699	501	No
1165	0	27	81.77222	No	No	No	90	No	No	0	Non-white	Female	Naive	1	Asymptomatic	0	No	464	388	1128	1163	No
428	0	40	65.43432	No	No	No	90	No	Yes	525	White	Male	Experienced	3	Asymptomatic	1	No	232	332	575	1206	Yes
1050	2	34	60.90381	No	Yes	No	90	No	Yes	346	Non-white	Male	Experienced	3	Asymptomatic	1	No	343	403	799	668	Yes
442	0	57	75.87871	No	Yes	Yes	100	No	Yes	1529	White	Male	Experienced	3	Symptomatic	1	Yes	154	399	1387	562	No
1110	0	38	89.28397	No	Yes	No	100	No	Yes	695	White	Male	Experienced	3	Asymptomatic	1	Yes	183	318	1136	887	No
1055	0	29	73.14781	No	Yes	No	100	No	No	0	White	Male	Naive	1	Asymptomatic	1	Yes	218	480	3144	688	No
1218	0	41	77.66014	No	Yes	No	100	No	No	0	White	Male	Naive	1	Asymptomatic	1	No	393	462	890	917	No
1025	2	35	65.06691	No	Yes	No	90	No	Yes	0	Non-white	Male	Experienced	2	Symptomatic	1	No	366	440	1298	488	No
1063	2	37	75.74428	No	Yes	No	100	No	No	0	White	Male	Naive	1	Asymptomatic	1	No	311	286	753	615	No
1125	0	32	70.88313	No	Yes	No	90	No	Yes	503	Non-white	Male	Experienced	3	Asymptomatic	1	No	250	203	789	1006	Yes
535	2	31	71.19585	No	Yes	No	100	No	Yes	404	Non-white	Male	Experienced	2	Asymptomatic	1	No	404	581	1765	1045	Yes
679	0	36	71.60232	No	No	Yes	90	No	Yes	55	White	Male	Experienced	1	Asymptomatic	1	Yes	242	347	722	655	No
372	2	25	81.85435	No	Yes	No	90	No	No	0	White	Male	Naive	1	Asymptomatic	0	Yes	276	315	769	857	No
441	2	42	69.75784	No	Yes	No	100	No	Yes	986	White	Male	Experienced	3	Asymptomatic	0	No	373	348	1125	687	No
1027	0	37	75.77724	No	No	No	100	No	No	0	Non-white	Male	Naive	1	Asymptomatic	1	No	366	577	675	807	No
1203	3	29	65.6603	No	No	No	100	No	No	0	Non-white	Female	Naive	1	Asymptomatic	0	No	386	421	1284	755	Yes
557	2	30	69.73308	No	Yes	No	90	No	Yes	878	White	Male	Experienced	2	Asymptomatic	1	Yes	214	623	1154	1085	No
478	2	36	71.4779	No	Yes	No	90	No	No	23	Non-white	Male	Experienced	1	Asymptomatic	1	Yes	394	427	671	640	No
1231	1	47	68.3181	No	Yes	No	90	No	Yes	938	White	Male	Experienced	3	Asymptomatic	1	No	215	240	577	1647	No
1060	3	25	76.06566	No	Yes	No	90	No	No	10	White	Male	Naive	1	Asymptomatic	1	Yes	459	775	897	686	No
1051	3	32	69.60616	No	Yes	No	90	No	No	0	White	Male	Naive	1	Symptomatic	1	No	283	425	899	907	No
1051	3	40	128.65056	No	No	No	100	No	Yes	564	White	Male	Naive	2	Asymptomatic	1	No	325	387	537	830	No
1098	3	20	75.4415	Yes	No	No	90	No	Yes	0	White	Male	Experienced	1	Symptomatic	1	No	473	415	1283	574	No
623	0	38	75.82845	No	Yes	No	100	No	No	0	White	Male	Naive	1	Asymptomatic	1	No	232	641	1086	726	No
1175	0	41	78.16658	No	Yes	No	100	No	Yes	843	White	Male	Experienced	3	Asymptomatic	1	Yes	240	262	2144	1044	No
576	2	35	81.78949	No	Yes	Yes	100	No	No	93	White	Male	Naive	1	Asymptomatic	1	No	345	655	1848	1542	No
1157	2	40	63.3544	No	Yes	No	90	No	Yes	59	White	Male	Experienced	2	Asymptomatic	1	No	218	278	904	890	No
446	1	31	63.74132	No	No	No	100	No	No	0	White	Male	Naive	2	Asymptomatic	0	Yes	535	491	1200	400	No
1183	3	47	83.30379	No	No	No	100	No	Yes	1096	White	Female	Experienced	3	Asymptomatic	1	No	358	494	1582	804	No
920	1	44	70.95167	No	Yes	No	90	No	Yes	1391	White	Male	Experienced	3	Asymptomatic	1	Yes	206	402	758	960	No
1137	2	28	78.5106	No	Yes	No	90	No	Yes	1453	White	Male	Experienced	2	Asymptomatic	1	No	548	452	1263	894	No
342	2	24	70.39133	No	No	No	90	No	No	14	Non-white	Male	Naive	1	Asymptomatic	1	Yes	445	779	690	519	No
802	3	38	79.27726	No	Yes	No	100	No	Yes	227	White	Male	Experienced	2	Asymptomatic	1	No	257	292	2273	537	No
791	3	39	71.82945	No	Yes	No	90	No	Yes	793	White	Male	Experienced	1	Asymptomatic	1	No	513	221	616	918	No
481	1	37	58.44923	No	Yes	No	100	No	Yes	362	White	Male	Experienced	1	Symptomatic	1	Yes	429	346	713	966	No
1072	1	44	85.45728	No	No	No	100	No	Yes	0	White	Male	Experienced	2	Asymptomatic	1	Yes	379	552	1256	745	No
1035	0	45	70.93152	No	Yes	Yes	100	No	No	0	Non-white	Male	Naive	1	Asymptomatic	0	Yes	519	549	1225	705	Yes
1156	3	33	77.35382	No	No	No	100	No	No	1	Non-white	Male	Naive	1	Asymptomatic	1	No	251	789	981	1464	No
1149	3	40	91.58913	No	Yes	No	100	No	Yes	405	White	Male	Experienced	3	Asymptomatic	1	No	193	344	663	1049	Yes
973	0	41	80.0107	No	No	Yes	100	No	No	0	White	Female	Naive	1	Symptomatic	1	Yes	234	693	2072	1166	No
240	3	40	64.02486	No	Yes	No	100	No	Yes	10	White	Male	Naive	1	Asymptomatic	1	No	364	338	1924	932	No
1193	3	39	78.5752	No	Yes	No	100	No	Yes	362	White	Male	Experienced	3	Asymptomatic	1	No	363	375	1221	1015	No
1069	3	29	85.80316	No	Yes	No	100	No	Yes	493	Non-white	Male	Experienced	2	Asymptomatic	0	No	459	260	512	1087	No
758	2	19	72.97592	No	Yes	No	100	No	Yes	1505	Non-white	Male	Experienced	3	Asymptomatic	1	Yes	199	422	548	558	No
1035	3	39	75.27569	No	No	No	100	No	Yes	179	White	Male	Experienced	2	Asymptomatic	1	No	397	240	864	814	No
646	1	28	112.09333	No	No	No	100	No	No	0	White	Male	Naive	1	Asymptomatic	1	Yes	338	357	1232	815	No
1089	3	44	75.19191	No	Yes	Yes	100	No	Yes	116	Non-white	Male	Experienced	1	Asymptomatic	1	No	193	335	719	982	No
1129	0	23	84.7642	No	Yes	Yes	100	No	No	0	White	Male	Naive	1	Asymptomatic	1	No	451	466	1395	533	No
1115	0	41	77.31973	No	Yes	No	100	No	No	4	White	Male	Naive	1	Asymptomatic	1	Yes	337	615	560	597	Yes
1155	2	24	74.77613	No	Yes	No	100	No	No	0	White	Male	Naive	1	Asymptomatic	1	No	364	566	626	633	No
1129	1	40	72.18716	No	No	No	100	No	Yes	0	Non-white	Male	Naive	1	Asymptomatic	1	No	263	799	896	1672	No
434	2	44	67.71236	No	Yes	No	90	No	No	102	White	Male	Naive	1	Asymptomatic	1	No	417	395	1437	935	No
732	2	34	76.97318	No	No	No	90	No	No	0	White	Male	Experienced	2	Asymptomatic	1	Yes	261	648	825	1147	No
1198	3	36	71.12458	No	No	No	100	No	Yes	1247	White	Male	Experienced	2	Symptomatic	1	Yes	301	551	1078	983	No
292	0	14	50.46511	No	No	No	90	No	Yes	452	Non-white	Female	Experienced	3	Asymptomatic	0	No	226	368	733	316	Yes
382	1	38	78.93208	No	Yes	No	100	No	Yes	526	White	Male	Experienced	3	Symptomatic	0	No	207	259	1299	573	Yes
380	1	36	74.12793	No	No	Yes	100	No	No	2	Non-white	Male	Naive	2	Asymptomatic	1	No	301	289	1647	1478	No
558	1	32	65.47355	No	Yes	No	100	No	No	1238	Non-white	Male	Naive	1	Asymptomatic	1	Yes	430	631	1540	691	No
450	0	21	69.68094	No	No	No	100	No	No	15	Non-white	Male	Experienced	2	Asymptomatic	1	No	678	581	757	1145	No
333	2	45	94.78319	No	Yes	No	100	No	No	285	White	Male	Experienced	1	Asymptomatic	1	Yes	459	480	650	1330	No
518	3	28	74.64686	No	Yes	No	90	No	Yes	814	White	Male	Experienced	2	Asymptomatic	1	No	158	475	855	866	Yes
1186	3	41	66.6233	No	Yes	No	100	No	Yes	955	White	Male	Experienced	3	Asymptomatic	1	No	245	310	676	1029	No
1083	1	38	70.39047	No	Yes	No	90	No	Yes	932	White	Male	Experienced	3	Asymptomatic	1	No	159	381	1017	703	No
1093	0	31	75.36239	No	No	No	100	No	No	0	White	Male	Naive	3	Asymptomatic	1	No	264	354	1662	2232	No
536	3	33	73.58345	No	No	No	100	No	Yes	888	White	Female	Experienced	2	Asymptomatic	1	Yes	183	371	918	1040	No
417	0	35	95.63222	No	Yes	No	90	No	Yes	2	White	Male	Experienced	1	Asymptomatic	1	No	263	171	1214	628	No
514	3	40	61.22477	No	No	No	100	Yes	Yes	799	White	Female	Experienced	2	Asymptomatic	1	Yes	252	622	2226	1053	No
1192	2	27	83.83816	No	Yes	No	90	No	Yes	10	White	Male	Experienced	1	Asymptomatic	1	No	297	404	800	904	No
1169	3	44	85.52095	No	Yes	No	100	No	No	17	White	Male	Naive	1	Asymptomatic	1	No	248	732	1722	978	Yes
342	1	38	75.4909	No	Yes	No	90	No	No	0	White	Male	Naive	1	Asymptomatic	1	No	448	365	758	1080	Yes
1028	1	26	75.74794	No	Yes	No	100	No	Yes	1362	Non-white	Male	Experienced	3	Asymptomatic	1	Yes	215	267	754	982	No
859	0	28	73.54855	No	No	No	90	No	Yes	104	White	Male	Experienced	3	Asymptomatic	0	No	334	304	511	739	No
257	2	40	79.54583	No	Yes	No	100	No	Yes	367	White	Male	Experienced	1	Asymptomatic	0	No	296	684	766	956	No
398	0	32	61.52033	No	Yes	Yes	90	No	No	1272	White	Male	Experienced	2	Asymptomatic	1	Yes	404	361	585	804	No
933	0	23	69.28498	No	No	Yes	100	No	Yes	234	White	Male	Experienced	3	Asymptomatic	1	No	332	456	894	1024	Yes
492	0	39	98.65175	No	Yes	No	100	No	Yes	33	White	Male	Naive	2	Symptomatic	1	Yes	349	516	970	722	Yes
1103	0	39	77.50121	No	Yes	No	100	No	Yes	178	White	Male	Experienced	3	Asymptomatic	0	No	253	315	1224	501	No
1088	0	29	58.93987	Yes	No	No	100	No	Yes	336	White	Male	Experienced	3	Symptomatic	1	No	280	318	1422	1462	No
1181	0	28	69.54979	No	No	No	90	Yes	Yes	0	Non-white	Female	Naive	3	Asymptomatic	1	No	510	512	1241	612	No
1085	2	28	75.25192	No	No	No	100	No	No	0	Non-white	Male	Experienced	1	Asymptomatic	0	Yes	431	365	1190	1371	No
1138	2	36	60.18366	No	No	Yes	100	No	Yes	298	White	Male	Experienced	1	Asymptomatic	1	No	401	578	704	1621	No
1174	2	32	86.1526	No	Yes	No	90	No	Yes	338	White	Male	Experienced	3	Asymptomatic	1	No	283	306	1049	746	No
312	2	36	60.51831	No	Yes	Yes	100	No	Yes	1688	White	Male	Experienced	3	Asymptomatic	1	Yes	467	300	1919	915	No
1163	3	37	72.35758	No	Yes	No	100	No	Yes	865	White	Male	Experienced	3	Asymptomatic	1	Yes	268	396	696	1073	Yes
610	3	37	90.76339	No	Yes	No	100	No	Yes	641	White	Male	Experienced	3	Asymptomatic	1	No	170	199	717	494	Yes
459	0	20	83.26835	No	Yes	No	100	No	Yes	0	Non-white	Female	Naive	1	Asymptomatic	1	No	181	423	1435	800	Yes
1139	3	21	60.87059	No	No	Yes	100	No	Yes	1065	White	Female	Naive	1	Asymptomatic	0	Yes	453	296	867	1307	No
1104	2	23	102.9584	No	Yes	No	100	No	No	16	White	Male	Naive	1	Asymptomatic	0	Yes	448	322	716	1104	Yes
1209	3	50	85.49961	No	Yes	No	90	No	Yes	391	White	Male	Experienced	1	Asymptomatic	1	Yes	407	525	1086	765	No
429	1	39	70.24348	No	No	No	100	Yes	Yes	35	White	Male	Naive	3	Asymptomatic	1	Yes	384	260	2236	745	No
298	2	34	69.76188	No	No	No	81	No	Yes	7	White	Male	Experienced	2	Asymptomatic	1	Yes	293	354	1009	890	Yes
1133	2	30	73.91174	No	Yes	No	90	No	No	17	White	Female	Experienced	2	Asymptomatic	0	Yes	372	282	1846	785	No
920	2	33	75.53333	No	Yes	No	100	No	No	0	White	Male	Naive	1	Asymptomatic	1	No	408	393	629	573	No
710	3	30	62.53758	No	Yes	No	90	No	Yes	29	White	Male	Experienced	3	Asymptomatic	1	Yes	233	380	656	273	Yes
1183	0	24	82.90644	No	No	No	100	No	No	0	Non-white	Male	Naive	1	Asymptomatic	0	No	527	580	1708	574	Yes
1043	0	42	82.01244	No	Yes	No	100	No	Yes	553	White	Male	Naive	2	Asymptomatic	0	No	422	330	657	818	Yes
499	3	34	88.48481	No	Yes	No	100	No	No	17	White	Male	Naive	1	Asymptomatic	0	Yes	392	270	797	927	No
531	0	33	84.56874	No	No	No	100	No	Yes	6	White	Male	Experienced	2	Asymptomatic	0	No	427	494	1269	1278	Yes
964	2	32	69.86061	No	No	Yes	100	No	Yes	1037	White	Male	Experienced	3	Asymptomatic	0	No	372	258	727	1063	No
725	1	36	94.37386	No	Yes	No	100	No	No	2	White	Female	Naive	2	Asymptomatic	1	No	218	536	729	830	No
501	0	38	66.01199	No	No	No	100	No	No	715	White	Male	Naive	1	Asymptomatic	1	Yes	203	328	1869	656	Yes
1146	3	30	81.7044	No	Yes	No	100	No	Yes	0	White	Male	Experienced	1	Asymptomatic	1	No	276	373	2310	633	No
334	0	35	65.39357	No	Yes	No	100	No	Yes	315	White	Male	Experienced	3	Asymptomatic	0	No	210	146	987	577	Yes
1038	2	17	89.04648	No	Yes	No	100	No	Yes	412	White	Male	Experienced	3	Asymptomatic	1	Yes	198	470	644	682	No
993	2	43	83.28429	No	Yes	No	100	No	Yes	784	White	Male	Experienced	3	Asymptomatic	1	No	272	264	765	965	Yes
434	3	41	86.09263	No	Yes	No	90	No	Yes	136	White	Male	Experienced	3	Asymptomatic	1	No	250	404	891	764	Yes
1021	0	48	59.57129	No	Yes	No	100	No	Yes	407	Non-white	Female	Experienced	3	Asymptomatic	1	Yes	235	339	589	849	Yes
919	1	37	58.86719	No	Yes	No	90	No	Yes	776	White	Male	Experienced	3	Asymptomatic	1	Yes	469	425	1135	659	No
494	2	29	68.7783	No	No	No	90	No	Yes	893	White	Male	Experienced	3	Asymptomatic	0	Yes	330	318	1470	1398	No
1073	0	41	62.35851	No	Yes	No	100	No	Yes	183	Non-white	Male	Experienced	3	Asymptomatic	1	No	319	263	736	764	Yes
1091	3	18	102.29822	No	No	No	100	No	Yes	72	Non-white	Male	Experienced	2	Asymptomatic	1	Yes	334	353	865	981	No
604	0	27	81.79916	No	No	No	90	No	No	0	Non-white	Female	Naive	1	Asymptomatic	1	No	298	651	470	705	No
1139	2	36	88.66245	No	Yes	Yes	90	No	No	4	White	Male	Experienced	1	Asymptomatic	1	No	419	490	2766	766	No
1132	0	36	80.97955	No	Yes	No	100	No	No	0	White	Male	Naive	1	Asymptomatic	1	Yes	450	505	951	1252	No
1130	1	33	71.66259	No	Yes	No	100	No	No	0	White	Male	Naive	1	Asymptomatic	1	Yes	402	364	882	988	No
1180	3	31	54.77877	No	Yes	No	100	No	Yes	227	White	Male	Experienced	2	Asymptomatic	0	No	289	613	811	958	No
1187	2	42	108.94632	No	No	No	90	No	Yes	817	White	Male	Experienced	2	Asymptomatic	1	Yes	211	447	727	867	No
1047	3	35	75.60214	No	Yes	No	90	No	No	0	Non-white	Male	Naive	1	Asymptomatic	1	No	383	487	829	1275	No
994	0	29	77.50981	No	No	No	100	No	No	999	Non-white	Male	Naive	1	Asymptomatic	1	Yes	386	363	661	662	No
1165	2	39	85.70626	No	Yes	No	100	Yes	Yes	5	White	Male	Experienced	1	Asymptomatic	1	No	518	671	2077	583	No
448	0	29	71.39261	No	No	No	90	No	Yes	0	White	Female	Experienced	2	Asymptomatic	1	No	210	495	875	1113	No
736	2	39	54.66684	No	Yes	No	100	No	Yes	1	Non-white	Male	Experienced	1	Asymptomatic	0	No	402	290	2115	768	Yes
1228	1	33	74.9937	No	No	No	100	No	No	0	Non-white	Male	Naive	1	Asymptomatic	1	Yes	443	686	819	1164	No
806	0	25	73.44186	No	Yes	Yes	100	No	No	3	White	Male	Naive	1	Asymptomatic	1	Yes	387	368	1472	671	No
1186	3	27	71.94692	No	No	Yes	100	No	No	0	Non-white	Female	Naive	1	Symptomatic	1	Yes	393	478	604	1033	Yes
764	0	32	95.82732	No	Yes	No	90	No	Yes	164	Non-white	Female	Experienced	3	Asymptomatic	0	No	407	307	788	1636	No
576	3	36	73.89601	No	Yes	No	90	No	Yes	196	White	Male	Experienced	1	Symptomatic	1	Yes	253	274	769	841	No
940	2	30	88.90763	No	No	No	90	No	Yes	0	Non-white	Male	Naive	1	Asymptomatic	1	No	352	346	809	1125	No
1036	0	44	82.31891	No	Yes	No	100	No	Yes	847	White	Male	Experienced	2	Asymptomatic	1	Yes	358	406	742	688	Yes
1137	3	47	64.88904	No	Yes	Yes	100	No	Yes	1237	White	Male	Experienced	3	Asymptomatic	1	No	230	539	2665	806	No
1126	1	26	73.47019	No	No	No	100	No	Yes	0	White	Male	Experienced	2	Symptomatic	1	Yes	425	387	820	936	Yes
592	3	32	75.93769	No	No	Yes	100	No	Yes	324	White	Male	Naive	2	Asymptomatic	1	No	340	701	742	815	Yes
1053	3	30	87.87914	No	Yes	No	100	No	Yes	883	White	Male	Experienced	3	Asymptomatic	1	No	249	370	681	417	No
1109	0	32	92.32671	No	Yes	No	100	No	Yes	1336	White	Male	Experienced	2	Asymptomatic	0	No	242	418	760	896	No
1172	0	35	73.31395	No	Yes	No	100	No	Yes	64	White	Male	Experienced	3	Asymptomatic	1	No	214	240	528	823	Yes
1103	0	26	82.43792	No	No	Yes	100	No	Yes	14	White	Male	Experienced	3	Asymptomatic	0	No	332	306	812	1076	No
1151	2	28	94.88431	No	Yes	No	100	No	No	1	White	Male	Naive	1	Asymptomatic	0	No	223	608	991	498	No
1129	3	33	58.7791	No	No	No	100	No	Yes	165	White	Female	Experienced	2	Asymptomatic	0	No	215	164	538	1095	Yes
1001	2	29	55.94097	No	Yes	No	100	No	Yes	741	Non-white	Female	Naive	1	Asymptomatic	0	Yes	266	487	773	995	Yes
1128	0	38	77.11175	No	No	No	100	No	Yes	103	Non-white	Female	Experienced	2	Asymptomatic	1	No	316	569	1002	1119	No
383	0	34	74.71229	Yes	Yes	No	100	No	Yes	403	White	Male	Experienced	2	Asymptomatic	0	No	240	319	1341	658	Yes
398	2	16	51.02678	No	No	No	100	No	Yes	155	Non-white	Female	Experienced	2	Asymptomatic	1	Yes	378	376	519	1115	No
544	2	28	82.30104	No	Yes	No	100	No	No	7	White	Male	Experienced	1	Symptomatic	1	Yes	314	243	756	1804	No
447	2	33	71.13532	No	No	No	100	No	No	0	Non-white	Male	Naive	2	Asymptomatic	1	Yes	237	652	832	606	No
448	0	32	76.34528	Yes	No	No	90	No	Yes	0	Non-white	Male	Experienced	1	Asymptomatic	1	Yes	372	792	828	704	No
1172	0	32	72.04249	No	No	No	90	No	Yes	84	White	Male	Experienced	2	Asymptomatic	1	Yes	193	485	1299	608	No
1138	3	39	83.28288	No	Yes	No	90	No	Yes	9	White	Male	Experienced	1	Asymptomatic	1	No	418	430	1471	1222	Yes
562	3	43	68.35523	No	Yes	No	100	No	Yes	1187	White	Male	Experienced	3	Symptomatic	1	Yes	215	486	733	1636	No
1108	0	31	88.44499	No	No	No	100	No	Yes	193	White	Male	Experienced	3	Asymptomatic	1	Yes	181	648	942	1138	Yes
1129	2	25	60.56952	No	No	No	100	No	No	0	White	Female	Naive	1	Asymptomatic	0	No	397	437	1443	763	No
1157	2	37	84.94332	No	No	Yes	100	No	Yes	791	White	Male	Experienced	2	Asymptomatic	1	No	178	488	1545	760	No
1162	0	28	81.96696	No	Yes	No	100	No	Yes	254	White	Male	Experienced	3	Asymptomatic	0	No	272	306	2133	505	Yes
590	0	30	59.1743	No	Yes	No	90	No	Yes	174	White	Male	Experienced	3	Asymptomatic	0	Yes	414	219	765	752	Yes
1137	0	35	80.18641	No	Yes	No	100	No	No	0	White	Male	Naive	1	Asymptomatic	0	No	368	359	1716	419	Yes
1113	0	33	68.48101	No	Yes	No	100	No	Yes	957	Non-white	Male	Experienced	3	Asymptomatic	1	No	216	280	628	1160	Yes
1043	1	29	111.06968	No	Yes	No	100	No	No	5	White	Male	Naive	1	Asymptomatic	1	No	435	612	705	1044	No
1231	0	25	95.66262	No	Yes	No	100	No	No	0	Non-white	Male	Naive	1	Asymptomatic	1	No	266	690	719	505	No
1070	2	36	93.76418	No	Yes	No	90	No	Yes	809	Non-white	Male	Naive	3	Asymptomatic	1	Yes	243	371	624	764	No
452	0	27	114.5931	No	Yes	No	90	No	No	0	White	Male	Naive	1	Symptomatic	0	No	385	341	2610	1057	No
507	3	41	67.77453	Yes	Yes	Yes	100	No	Yes	742	Non-white	Male	Experienced	2	Asymptomatic	0	Yes	216	268	580	601	Yes
1144	1	27	76.45204	No	Yes	No	90	No	Yes	1423	Non-white	Male	Experienced	3	Asymptomatic	1	No	377	363	507	780	No
1178	3	27	71.80215	No	Yes	No	100	No	Yes	0	White	Male	Experienced	1	Asymptomatic	1	No	271	265	946	1354	No
493	1	42	77.59683	No	No	Yes	100	No	Yes	0	White	Male	Experienced	1	Asymptomatic	0	No	269	483	887	1039	No
1184	2	30	71.46144	No	Yes	No	100	No	Yes	932	White	Male	Experienced	2	Asymptomatic	1	No	464	524	716	1178	No
989	0	31	80.52535	No	Yes	No	100	No	Yes	0	White	Male	Naive	1	Asymptomatic	1	No	180	327	512	830	Yes
436	2	41	77.88451	No	Yes	No	100	No	Yes	0	White	Male	Naive	2	Asymptomatic	1	Yes	473	405	947	917	No
645	1	36	72.50403	No	Yes	No	100	No	Yes	839	White	Male	Experienced	3	Asymptomatic	1	Yes	380	258	508	466	Yes
1195	0	40	108.99856	No	Yes	No	100	No	No	0	White	Male	Naive	1	Asymptomatic	0	No	507	369	1230	2271	No
905	2	32	73.17161	No	Yes	No	100	No	No	8	Non-white	Male	Naive	1	Asymptomatic	1	No	204	397	621	406	No
855	3	31	68.66569	No	Yes	No	90	No	Yes	306	White	Male	Experienced	3	Symptomatic	0	Yes	219	250	676	476	No
1171	0	31	71.49373	No	Yes	No	100	No	No	0	White	Male	Naive	1	Asymptomatic	0	No	334	510	795	789	No
663	0	41	74.32432	No	No	No	90	No	Yes	810	Non-white	Male	Experienced	2	Asymptomatic	1	No	615	356	1044	1474	Yes
1130	3	50	77.72973	No	Yes	No	100	No	Yes	1102	White	Male	Experienced	3	Asymptomatic	1	No	662	398	697	923	No
273	2	35	85.34768	No	No	No	100	Yes	Yes	746	Non-white	Male	Experienced	3	Asymptomatic	1	No	221	554	513	1136	No
1098	2	33	78.8014	Yes	Yes	No	90	No	Yes	104	White	Male	Experienced	3	Asymptomatic	1	Yes	485	207	721	1417	Yes
876	3	32	78.88604	No	No	No	90	No	No	1	White	Male	Naive	1	Asymptomatic	0	No	256	716	910	1030	No
1173	1	19	74.00021	No	Yes	No	100	No	No	0	White	Male	Naive	1	Asymptomatic	1	Yes	423	404	2844	541	No
496	3	35	62.62146	No	Yes	No	100	No	No	0	Non-white	Male	Naive	1	Asymptomatic	1	No	391	455	865	1859	Yes
1100	0	40	81.15611	No	Yes	No	100	No	Yes	912	White	Female	Experienced	3	Asymptomatic	0	No	304	499	822	596	Yes
1169	0	41	73.33518	No	Yes	No	100	No	No	19	White	Male	Naive	1	Asymptomatic	1	No	264	473	817	755	No
492	2	39	63.13748	No	Yes	No	100	No	Yes	0	White	Male	Experienced	1	Symptomatic	1	Yes	234	509	1323	1546	No
1030	3	38	69.8596	No	Yes	No	100	Yes	Yes	213	White	Male	Experienced	3	Asymptomatic	1	No	234	274	1359	654	Yes
1141	3	40	92.50835	No	Yes	No	90	No	Yes	461	White	Male	Experienced	3	Asymptomatic	0	No	222	421	1695	837	Yes
1078	1	38	86.41635	No	Yes	No	100	No	Yes	790	Non-white	Male	Naive	3	Asymptomatic	1	No	224	392	713	1158	No
1115	3	33	75.04319	No	Yes	No	90	No	Yes	911	White	Male	Experienced	3	Asymptomatic	0	No	270	296	783	535	Yes
1209	2	29	58.56502	No	No	No	80	No	Yes	140	White	Female	Experienced	3	Asymptomatic	0	No	363	336	1967	530	Yes
407	3	26	87.81872	No	Yes	No	90	No	Yes	505	White	Male	Experienced	2	Asymptomatic	1	Yes	254	370	1300	934	No
1115	0	34	81.30999	No	Yes	No	90	No	Yes	284	White	Male	Experienced	3	Asymptomatic	0	No	269	549	1215	544	Yes
682	0	37	71.42066	No	No	No	100	No	Yes	989	White	Male	Experienced	3	Asymptomatic	0	No	244	297	705	964	Yes
1158	0	36	76.28732	No	Yes	No	100	No	No	0	White	Male	Naive	1	Asymptomatic	1	No	350	290	819	1618	No
1128	2	41	62.31166	No	Yes	No	100	No	No	1	White	Male	Naive	1	Asymptomatic	1	No	410	405	1761	643	No
1195	3	29	68.69392	No	Yes	No	100	No	Yes	470	White	Male	Experienced	3	Asymptomatic	0	No	197	298	673	1307	Yes
1093	3	35	73.42685	No	Yes	No	100	No	Yes	967	White	Male	Naive	2	Asymptomatic	1	No	418	598	1469	1693	No
1100	1	35	84.10075	No	Yes	No	100	No	Yes	0	White	Male	Experienced	2	Asymptomatic	1	Yes	342	390	789	1170	No
1120	0	36	59.41034	No	No	No	100	No	Yes	0	White	Male	Experienced	1	Asymptomatic	0	No	261	577	1948	1013	No
1115	1	37	86.53168	No	Yes	No	90	No	Yes	363	Non-white	Male	Naive	3	Asymptomatic	1	No	233	452	530	913	No
1125	0	24	80.84162	No	No	Yes	100	No	Yes	261	Non-white	Male	Experienced	2	Asymptomatic	0	No	411	279	570	722	No
1112	3	33	76.07908	No	Yes	No	90	No	Yes	506	White	Male	Experienced	1	Asymptomatic	1	No	232	324	875	1164	Yes
550	1	18	64.4237	No	No	No	81	No	Yes	921	White	Male	Experienced	3	Symptomatic	1	Yes	186	565	863	544	No
922	3	36	68.35801	No	Yes	No	100	Yes	No	8	White	Male	Naive	1	Symptomatic	1	No	515	459	753	641	No
556	0	28	67.73263	No	No	No	100	No	Yes	0	White	Male	Experienced	1	Asymptomatic	1	Yes	338	708	676	625	Yes
491	0	31	74.45725	No	No	No	100	No	Yes	415	White	Male	Naive	2	Asymptomatic	1	No	210	288	874	907	No
1066	0	35	82.06976	No	Yes	No	100	No	No	24	White	Male	Naive	2	Asymptomatic	0	Yes	404	450	560	610	Yes
498	3	40	77.10273	No	Yes	No	100	No	No	128	Non-white	Male	Experienced	2	Asymptomatic	1	No	445	405	1139	773	No
752	3	32	80.77705	No	No	No	100	No	No	433	White	Male	Naive	1	Asymptomatic	1	No	414	441	1076	1424	No
414	0	33	86.51562	No	No	No	100	No	Yes	13	Non-white	Male	Experienced	3	Asymptomatic	1	No	227	322	645	678	Yes
461	1	29	78.97566	No	Yes	No	100	No	No	0	Non-white	Male	Naive	1	Asymptomatic	1	No	371	417	841	962	No
1133	3	32	106.57515	No	No	No	100	No	Yes	10	Non-white	Male	Experienced	1	Asymptomatic	1	No	243	366	1645	1086	No
1190	1	42	84.18849	Yes	Yes	No	100	No	Yes	925	Non-white	Male	Experienced	3	Asymptomatic	1	No	429	405	577	861	Yes
558	0	48	69.24712	No	Yes	No	100	No	Yes	0	Non-white	Female	Experienced	1	Asymptomatic	0	No	275	311	527	916	Yes
1155	0	35	73.13201	No	Yes	No	100	No	Yes	178	White	Male	Experienced	3	Asymptomatic	0	No	205	517	1467	958	No
1043	1	25	57.15052	No	No	No	100	No	Yes	18	White	Female	Experienced	1	Asymptomatic	1	No	185	683	753	843	No
1141	0	35	65.46479	No	No	No	100	No	No	0	White	Male	Naive	1	Asymptomatic	0	Yes	398	402	790	516	No
339	2	28	56.93322	No	Yes	No	90	No	Yes	1232	White	Female	Experienced	3	Asymptomatic	0	Yes	231	309	1134	598	No
1155	0	35	83.88253	No	Yes	No	90	No	No	20	Non-white	Male	Naive	2	Asymptomatic	1	No	235	480	2563	609	No
1113	3	37	70.78954	No	Yes	No	100	No	Yes	632	White	Male	Experienced	3	Asymptomatic	0	No	198	292	989	611	Yes
1164	3	37	76.00398	No	No	No	90	No	No	25	Non-white	Male	Naive	1	Asymptomatic	1	No	497	612	609	968	No
1148	0	33	70.54255	No	No	No	100	No	No	28	Non-white	Female	Naive	3	Asymptomatic	0	Yes	514	558	2075	973	No
1192	1	28	59.23681	No	Yes	Yes	100	No	Yes	152	White	Male	Experienced	2	Asymptomatic	1	No	593	562	1051	1121	No
370	3	40	66.23608	No	Yes	Yes	100	No	Yes	853	White	Male	Experienced	3	Asymptomatic	1	No	275	519	1015	792	Yes
1121	0	34	79.0312	No	Yes	No	90	No	Yes	116	White	Male	Experienced	3	Asymptomatic	0	No	259	364	414	544	Yes
1040	0	24	81.69029	No	Yes	No	100	No	No	0	Non-white	Male	Naive	1	Asymptomatic	0	No	469	650	1108	759	No
497	2	40	74.33883	No	Yes	No	100	No	No	0	White	Male	Naive	1	Asymptomatic	1	No	490	516	873	1214	No
1147	3	36	81.16407	No	Yes	No	100	No	Yes	10	White	Male	Experienced	1	Asymptomatic	1	No	379	405	1061	689	No
1137	3	27	71.09541	No	Yes	No	100	No	Yes	226	White	Female	Experienced	3	Asymptomatic	1	Yes	502	364	2292	1601	No
1064	0	37	73.61559	No	No	No	90	No	No	0	White	Male	Experienced	3	Asymptomatic	0	No	369	314	1020	607	No
400	3	31	65.85186	No	Yes	No	90	No	Yes	452	White	Male	Experienced	2	Asymptomatic	1	No	224	468	1108	916	Yes
270	3	39	68.09653	No	Yes	No	90	No	Yes	0	White	Male	Naive	1	Asymptomatic	1	Yes	260	466	757	870	No
1028	3	30	89.57509	No	Yes	No	100	No	No	3	Non-white	Female	Naive	1	Asymptomatic	1	No	239	353	796	1275	Yes
1096	1	27	66.48397	No	Yes	No	100	No	Yes	249	White	Male	Experienced	3	Asymptomatic	1	No	211	271	732	868	Yes
1146	3	35	70.699	No	Yes	No	91	No	Yes	976	White	Male	Experienced	3	Asymptomatic	1	No	126	558	869	601	Yes
392	3	37	68.78688	No	No	No	90	No	Yes	236	White	Male	Experienced	3	Asymptomatic	1	No	234	210	1186	1169	Yes
1159	0	27	71.10063	No	Yes	Yes	100	No	Yes	18	White	Female	Experienced	2	Asymptomatic	1	No	459	410	827	729	Yes
1180	2	49	70.56545	No	Yes	No	90	No	Yes	314	White	Male	Experienced	3	Asymptomatic	1	Yes	304	456	1504	533	Yes
1168	0	47	78.43254	No	Yes	No	90	No	Yes	109	White	Male	Experienced	3	Asymptomatic	1	Yes	190	327	788	866	No
1158	2	44	94.95872	No	Yes	No	100	No	No	1	White	Male	Naive	1	Asymptomatic	1	No	443	696	1069	645	No
453	0	25	63.44789	No	No	No	100	No	No	9	Non-white	Female	Naive	1	Asymptomatic	0	No	344	311	1231	846	Yes
1169	2	37	92.86422	No	No	No	100	No	No	0	White	Male	Experienced	2	Asymptomatic	1	No	262	395	1466	1132	No
435	2	33	77.18585	No	No	No	100	No	Yes	210	White	Male	Experienced	3	Asymptomatic	1	No	251	261	647	901	Yes
1112	2	28	70.15803	No	Yes	No	100	No	Yes	400	White	Male	Experienced	3	Asymptomatic	1	Yes	136	274	743	692	Yes
1163	1	49	87.87813	Yes	Yes	No	100	No	Yes	1246	White	Male	Experienced	3	Symptomatic	1	No	323	254	2191	1727	No
484	2	41	69.55794	No	No	Yes	90	No	Yes	194	White	Male	Experienced	2	Asymptomatic	1	No	249	269	660	753	No
1188	0	42	124.1878	No	Yes	No	100	No	Yes	511	White	Male	Experienced	3	Asymptomatic	0	No	141	312	1102	848	Yes
1106	1	33	77.52159	No	No	No	100	No	No	4	White	Male	Naive	1	Asymptomatic	1	No	336	396	1320	662	No
632	0	38	99.25608	No	Yes	No	90	No	Yes	0	White	Male	Naive	1	Asymptomatic	1	Yes	487	492	905	519	No
1030	0	36	72.99821	No	No	No	100	No	Yes	763	Non-white	Male	Experienced	3	Asymptomatic	1	No	193	574	599	872	No
1158	1	40	64.93682	No	Yes	No	80	Yes	Yes	43	White	Male	Experienced	3	Asymptomatic	1	No	245	367	678	871	No
372	3	28	83.80933	No	Yes	No	100	No	Yes	183	White	Male	Experienced	2	Symptomatic	1	No	233	296	1604	1150	No
1142	1	40	66.61246	No	Yes	No	90	No	Yes	895	Non-white	Male	Experienced	1	Asymptomatic	1	No	203	491	1028	583	No
1049	3	28	80.5649	No	No	No	100	No	No	357	White	Male	Experienced	2	Asymptomatic	0	Yes	230	347	1906	790	No
472	1	25	74.86088	No	Yes	Yes	100	No	No	0	Non-white	Male	Naive	1	Asymptomatic	0	Yes	267	477	1918	654	No
1212	2	35	86.56546	No	Yes	No	100	No	Yes	181	White	Male	Experienced	3	Asymptomatic	0	No	185	519	444	707	No
1030	0	33	75.21872	No	No	No	90	No	No	0	White	Female	Naive	1	Asymptomatic	1	Yes	275	769	1219	439	No
464	0	41	68.77317	No	Yes	No	100	No	Yes	759	White	Male	Experienced	3	Asymptomatic	1	No	233	431	1056	912	No
441	0	35	75.48821	No	No	No	90	No	No	14	White	Female	Naive	1	Asymptomatic	0	No	209	450	2346	523	No
1098	2	33	73.84224	No	Yes	No	100	No	No	6	White	Female	Naive	1	Asymptomatic	0	No	229	730	1499	911	No
1074	2	35	62.95227	No	No	No	100	No	Yes	0	White	Male	Experienced	2	Asymptomatic	1	No	322	484	627	558	No
1176	0	36	76.14002	No	Yes	No	100	No	Yes	980	Non-white	Male	Experienced	3	Asymptomatic	0	No	306	536	1296	542	Yes
1187	0	26	102.80172	No	Yes	No	100	Yes	No	0	White	Male	Naive	1	Asymptomatic	1	No	257	485	599	466	No
453	3	27	68.42267	No	No	Yes	100	No	No	0	White	Male	Naive	1	Asymptomatic	1	No	204	649	1115	1000	No
872	3	30	75.99845	No	No	No	90	No	Yes	1497	White	Female	Naive	3	Asymptomatic	1	No	207	499	654	975	Yes
1152	0	34	89.6017	No	Yes	No	100	No	Yes	329	White	Male	Experienced	3	Asymptomatic	1	No	237	444	817	701	Yes
1074	2	26	98.12744	No	No	No	100	No	Yes	2	Non-white	Male	Experienced	1	Asymptomatic	1	No	681	389	1286	707	No
1151	0	37	136.00126	No	Yes	No	100	No	No	2	White	Male	Naive	1	Asymptomatic	1	No	212	492	1189	1762	Yes
1130	3	35	81.23801	No	Yes	No	100	No	Yes	851	White	Male	Experienced	3	Asymptomatic	1	No	336	294	582	723	No
467	2	32	74.36774	No	No	No	100	No	No	4	Non-white	Male	Naive	1	Asymptomatic	0	No	198	451	1203	537	No
1133	0	23	70.20043	No	No	No	100	No	No	0	White	Male	Naive	1	Asymptomatic	0	No	417	554	889	518	No
1124	2	40	75.46078	No	Yes	No	100	No	Yes	104	White	Male	Experienced	1	Asymptomatic	1	No	241	450	1825	952	No
567	2	23	74.33281	No	No	No	100	No	No	243	Non-white	Female	Naive	1	Asymptomatic	1	No	219	528	941	1400	No
1118	2	49	72.5915	No	Yes	No	100	No	No	9	White	Male	Naive	2	Asymptomatic	1	No	352	455	1211	1308	No
1114	0	23	116.3312	No	No	No	90	No	No	6	White	Male	Naive	1	Asymptomatic	0	Yes	419	454	1589	1416	No
1127	3	32	68.66928	Yes	No	Yes	100	No	No	469	Non-white	Male	Experienced	3	Asymptomatic	1	No	167	304	1235	704	Yes
818	3	27	79.86113	No	Yes	No	100	No	Yes	22	Non-white	Male	Naive	1	Asymptomatic	1	Yes	440	582	711	805	No
537	1	30	76.87309	No	Yes	No	100	No	Yes	721	White	Male	Experienced	3	Symptomatic	1	No	217	364	1678	751	No
697	2	35	66.29912	No	No	Yes	100	No	No	0	Non-white	Female	Naive	1	Symptomatic	1	Yes	455	473	686	860	No
1155	0	39	71.71097	No	Yes	No	100	No	Yes	282	Non-white	Male	Experienced	2	Asymptomatic	0	Yes	405	732	638	1002	Yes
455	1	42	72.88719	No	Yes	No	90	No	Yes	284	Non-white	Male	Experienced	3	Asymptomatic	1	Yes	534	293	1508	1405	Yes
1140	0	33	50.98828	No	No	No	90	No	Yes	372	Non-white	Male	Naive	2	Asymptomatic	1	No	204	213	2600	514	No
1181	1	38	82.8541	No	Yes	No	90	No	No	0	White	Male	Naive	2	Asymptomatic	1	No	424	484	577	833	Yes
1124	2	41	78.2705	No	Yes	No	100	No	Yes	179	White	Male	Experienced	3	Asymptomatic	1	Yes	193	306	838	1379	No
384	1	32	75.26693	No	No	No	90	No	No	14	Non-white	Female	Naive	1	Asymptomatic	1	Yes	211	320	1973	876	No
433	0	26	72.13839	No	Yes	No	90	No	No	0	White	Male	Naive	1	Asymptomatic	0	No	237	610	622	497	No
582	3	38	72.67526	No	Yes	No	90	No	No	7	Non-white	Male	Naive	1	Asymptomatic	1	No	215	872	952	1435	No
1175	0	34	54.49495	Yes	No	No	90	No	Yes	716	White	Male	Experienced	2	Asymptomatic	0	No	179	261	1057	481	No
577	0	36	74.3513	No	No	No	100	No	Yes	958	White	Male	Experienced	3	Asymptomatic	1	Yes	422	279	898	1023	No
1164	1	35	64.74083	No	No	Yes	90	No	Yes	887	Non-white	Male	Experienced	3	Asymptomatic	0	Yes	267	376	853	908	Yes
1130	2	34	85.05298	No	Yes	No	100	No	No	6	White	Male	Naive	1	Asymptomatic	1	No	293	522	794	1380	No
941	0	26	81.22407	No	No	No	100	No	Yes	360	White	Male	Experienced	3	Asymptomatic	1	Yes	430	339	997	733	Yes
1047	1	27	71.49892	No	No	No	100	No	Yes	822	Non-white	Male	Experienced	1	Asymptomatic	0	No	240	456	947	812	No
1152	1	34	67.40544	No	Yes	No	100	No	Yes	924	White	Male	Experienced	1	Asymptomatic	1	Yes	193	335	824	667	No
509	3	59	93.3401	No	No	No	100	No	Yes	145	White	Male	Experienced	2	Asymptomatic	1	No	198	438	564	645	Yes
453	2	41	72.57059	No	No	No	100	No	Yes	1164	White	Male	Experienced	2	Asymptomatic	1	No	204	420	559	1089	Yes
1162	3	28	75.90779	No	Yes	No	100	No	No	0	White	Male	Naive	1	Asymptomatic	1	No	397	537	890	594	No
965	2	37	66.28346	Yes	No	No	100	No	Yes	221	White	Female	Experienced	3	Asymptomatic	1	No	320	174	578	844	No
1149	1	34	73.53367	No	No	No	100	No	Yes	5	Non-white	Male	Experienced	1	Asymptomatic	1	Yes	233	266	557	606	No
861	2	27	75.93928	No	Yes	No	90	No	Yes	920	White	Male	Naive	1	Symptomatic	0	No	299	351	751	743	Yes
1135	0	25	77.13917	No	Yes	No	100	No	No	0	White	Male	Naive	1	Symptomatic	1	No	446	314	1253	515	No
369	0	37	81.05552	No	Yes	No	100	No	Yes	0	White	Male	Experienced	2	Asymptomatic	0	No	333	237	1006	1267	Yes
1171	1	25	77.01336	No	Yes	No	100	No	No	9	White	Male	Naive	1	Asymptomatic	1	No	446	586	824	587	No
580	3	38	75.70673	No	No	No	90	No	Yes	665	Non-white	Male	Experienced	3	Asymptomatic	1	Yes	414	428	866	531	Yes
980	0	37	73.60432	Yes	No	No	100	No	No	0	White	Male	Naive	1	Asymptomatic	0	No	194	509	565	936	No
644	2	39	67.95748	No	Yes	No	90	No	Yes	162	White	Female	Experienced	2	Asymptomatic	0	Yes	313	575	1322	1048	No
318	2	39	72.91612	No	Yes	No	100	No	Yes	71	White	Male	Experienced	3	Asymptomatic	0	No	304	255	1633	772	No
307	3	37	77.08933	No	Yes	No	100	No	Yes	310	White	Male	Experienced	2	Asymptomatic	1	Yes	472	676	813	551	No
582	0	30	97.71531	No	No	No	100	No	No	3	Non-white	Male	Naive	1	Asymptomatic	1	No	216	635	864	536	No
1167	2	35	78.53027	No	No	Yes	100	No	Yes	90	Non-white	Male	Experienced	3	Asymptomatic	1	Yes	334	305	1776	837	No
406	0	35	62.78361	No	Yes	No	81	No	Yes	717	White	Male	Experienced	3	Asymptomatic	1	No	251	316	1934	663	No
1171	1	40	76.82416	No	Yes	No	100	No	No	0	White	Male	Naive	1	Asymptomatic	1	No	228	528	1109	1162	No
474	2	36	79.90802	No	Yes	No	100	No	No	17	Non-white	Female	Naive	1	Asymptomatic	1	No	415	559	620	1190	Yes
199	2	41	68.38204	No	Yes	Yes	90	No	No	0	White	Female	Naive	3	Symptomatic	0	No	379	556	2078	1301	No
1131	0	39	60.49173	Yes	No	No	81	No	No	22	Non-white	Male	Naive	1	Asymptomatic	1	No	231	649	2629	547	No
274	1	21	65.53365	No	No	No	90	No	No	4	Non-white	Male	Naive	1	Asymptomatic	0	Yes	450	451	1959	675	No
1176	2	31	50.75042	No	Yes	No	90	No	Yes	639	White	Male	Experienced	2	Asymptomatic	1	Yes	408	311	791	736	No
459	2	39	66.09089	No	Yes	No	90	No	Yes	398	White	Male	Experienced	2	Asymptomatic	1	No	236	353	908	851	No
1101	0	25	76.56781	No	Yes	Yes	100	No	No	0	White	Male	Naive	1	Asymptomatic	0	Yes	443	626	1372	1161	No
624	3	42	74.50002	No	Yes	No	100	No	No	9	White	Male	Naive	1	Asymptomatic	1	No	375	335	724	556	No
430	0	35	69.31378	No	No	No	100	No	Yes	9	Non-white	Male	Naive	1	Asymptomatic	1	Yes	436	530	589	765	No
1220	3	26	79.61316	No	Yes	No	100	No	No	0	White	Male	Naive	1	Symptomatic	1	No	370	583	592	497	No
810	0	38	67.11192	No	No	No	100	No	Yes	181	White	Male	Naive	2	Asymptomatic	0	No	512	410	1661	1054	No
1110	3	29	76.09431	No	Yes	No	100	No	Yes	392	White	Male	Naive	1	Symptomatic	1	Yes	336	526	569	1573	No
1006	2	37	97.42642	No	No	No	100	No	No	0	White	Female	Naive	1	Asymptomatic	0	Yes	446	502	468	1190	Yes
1102	3	23	112.86117	No	No	Yes	90	No	No	5	Non-white	Female	Naive	1	Asymptomatic	1	Yes	203	611	684	805	No
496	0	34	67.3295	No	Yes	No	100	No	Yes	115	White	Female	Naive	1	Asymptomatic	1	Yes	508	429	2044	458	No
613	3	42	70.16268	No	No	No	100	No	Yes	905	White	Male	Experienced	2	Asymptomatic	1	No	267	439	1744	462	Yes
870	0	26	59.82456	No	No	Yes	90	No	Yes	799	Non-white	Female	Naive	1	Symptomatic	1	No	224	382	719	1130	Yes
688	0	28	76.67988	No	Yes	No	100	No	Yes	0	Non-white	Male	Naive	1	Asymptomatic	0	No	249	757	2204	1532	Yes
470	0	48	66.30047	No	Yes	No	100	No	Yes	436	White	Male	Experienced	1	Asymptomatic	0	Yes	424	212	1455	578	Yes
1109	0	25	69.00662	Yes	No	No	100	No	Yes	0	Non-white	Female	Experienced	2	Asymptomatic	0	No	228	259	1320	1606	No
762	1	34	70.94728	No	No	No	90	No	Yes	692	White	Male	Experienced	3	Asymptomatic	1	No	224	450	425	605	Yes
1178	0	37	68.39647	No	Yes	No	100	No	No	0	White	Male	Naive	1	Symptomatic	1	No	385	295	700	999	No
1162	0	22	79.81616	No	No	No	90	No	No	0	Non-white	Male	Naive	1	Asymptomatic	0	No	291	452	2115	507	No
985	3	39	69.31808	No	Yes	No	83	No	Yes	801	Non-white	Male	Experienced	2	Asymptomatic	0	Yes	370	256	1094	1099	Yes
1128	2	30	75.21649	No	Yes	No	100	No	Yes	470	White	Male	Experienced	3	Asymptomatic	1	Yes	292	683	1039	887	No
1056	3	20	72.12226	No	Yes	No	100	No	No	0	White	Male	Naive	1	Symptomatic	1	Yes	252	570	1016	1178	No
1150	3	31	75.81957	No	No	No	80	No	Yes	1106	White	Male	Experienced	2	Asymptomatic	1	No	255	474	1064	1315	No
504	3	32	103.35297	No	Yes	No	90	No	No	0	Non-white	Male	Naive	1	Asymptomatic	1	No	319	306	695	964	No
1134	2	43	90.85979	No	Yes	No	90	No	Yes	0	White	Male	Experienced	2	Asymptomatic	0	No	411	559	1101	657	No
1080	0	26	77.53981	No	Yes	No	100	No	No	0	White	Male	Naive	1	Asymptomatic	0	No	382	652	593	667	No
617	0	31	83.46607	No	Yes	No	100	No	Yes	943	White	Male	Experienced	3	Asymptomatic	0	Yes	249	276	921	664	Yes
1009	2	35	69.8342	No	Yes	No	100	No	No	0	White	Female	Naive	1	Asymptomatic	1	Yes	186	546	908	1296	No
359	2	43	67.9911	No	Yes	No	100	No	Yes	0	White	Female	Naive	1	Asymptomatic	1	Yes	250	308	751	1315	No
1104	1	36	71.1132	No	Yes	No	100	No	No	354	White	Male	Naive	3	Symptomatic	0	No	275	739	1773	851	No
329	0	42	68.78465	Yes	No	Yes	90	No	Yes	387	Non-white	Male	Experienced	2	Asymptomatic	0	Yes	426	454	1685	648	No
1114	0	35	87.40002	No	No	No	100	No	Yes	497	White	Male	Experienced	2	Asymptomatic	1	No	222	551	1378	1108	No
1231	2	40	58.99576	No	No	No	100	No	Yes	458	White	Male	Experienced	3	Asymptomatic	1	No	178	175	1123	1001	No
978	2	44	76.37503	No	Yes	No	100	No	No	0	Non-white	Male	Naive	1	Asymptomatic	1	No	272	525	750	544	No
461	3	40	90.25136	No	Yes	No	100	No	Yes	249	White	Male	Experienced	3	Asymptomatic	0	Yes	246	200	400	977	Yes
1136	0	29	82.98797	No	Yes	Yes	90	No	Yes	331	Non-white	Male	Experienced	3	Asymptomatic	0	No	327	323	1268	942	No
1154	2	28	66.16392	No	Yes	No	100	No	Yes	118	White	Male	Experienced	3	Asymptomatic	0	No	172	349	631	1796	No
429	0	22	65.78318	No	No	Yes	100	No	Yes	0	Non-white	Female	Naive	1	Asymptomatic	0	Yes	398	294	978	703	No
1155	3	45	73.27977	No	Yes	No	90	No	Yes	433	White	Male	Experienced	3	Asymptomatic	1	No	204	245	920	885	Yes
452	2	33	74.78433	Yes	No	Yes	100	No	No	5	White	Male	Naive	1	Asymptomatic	1	No	370	350	1896	666	No
476	1	27	80.00447	No	No	No	100	No	Yes	838	White	Male	Experienced	3	Asymptomatic	0	No	360	322	571	581	Yes
1178	0	35	72.97986	No	No	No	90	No	Yes	3	White	Male	Experienced	1	Asymptomatic	0	No	526	596	1525	891	No
338	0	22	66.16827	No	No	No	90	No	Yes	1174	White	Female	Experienced	2	Asymptomatic	0	Yes	197	297	1898	1168	No
567	3	45	64.53171	No	Yes	No	90	No	No	5	Non-white	Male	Naive	1	Asymptomatic	1	No	197	612	1410	1041	Yes
413	1	39	86.16542	No	Yes	No	90	No	Yes	260	White	Male	Experienced	3	Asymptomatic	1	No	167	237	1118	680	No
1160	3	38	105.26345	No	Yes	No	100	No	Yes	800	Non-white	Male	Experienced	2	Asymptomatic	1	No	296	520	816	758	No
1102	0	27	68.63781	No	No	No	90	No	Yes	1266	Non-white	Female	Experienced	3	Asymptomatic	1	No	238	527	712	1355	No
524	1	31	74.78011	No	No	No	100	Yes	No	0	White	Male	Experienced	3	Asymptomatic	1	Yes	308	389	892	1246	No
1111	3	28	79.78769	No	Yes	No	100	No	Yes	3	White	Female	Naive	1	Asymptomatic	1	No	457	423	1151	1032	No
1137	3	37	76.74875	No	Yes	No	90	No	Yes	420	White	Male	Experienced	3	Asymptomatic	1	No	222	231	750	853	No
453	0	26	77.17387	No	Yes	No	90	No	No	805	White	Male	Naive	3	Asymptomatic	1	Yes	277	649	2242	961	No
1156	2	31	80.27371	No	Yes	No	90	Yes	Yes	831	White	Male	Experienced	3	Asymptomatic	1	Yes	199	306	1647	745	No
921	0	47	62.79924	No	No	No	78	No	Yes	690	Non-white	Male	Experienced	2	Symptomatic	0	Yes	326	261	436	1151	No
1159	3	32	68.2835	Yes	No	No	100	No	No	0	White	Male	Naive	1	Asymptomatic	1	Yes	423	583	742	986	No
981	3	38	78.70021	No	Yes	No	90	No	Yes	770	White	Male	Experienced	3	Asymptomatic	1	Yes	394	278	1124	1062	Yes
1127	3	27	56.10976	No	Yes	No	90	No	No	16	White	Female	Experienced	1	Asymptomatic	1	No	378	500	457	555	No
1195	2	36	69.47056	No	No	No	100	No	Yes	850	White	Male	Experienced	2	Asymptomatic	1	Yes	428	270	571	710	No
968	3	39	71.55779	No	Yes	No	100	No	Yes	374	White	Male	Naive	3	Asymptomatic	1	No	194	265	1717	671	No
429	0	33	69.49475	No	No	No	100	No	Yes	226	Non-white	Female	Experienced	3	Asymptomatic	1	Yes	353	316	2486	700	No
1136	0	32	77.07243	No	No	No	100	No	Yes	716	White	Male	Experienced	3	Symptomatic	0	No	325	349	580	1098	Yes
1090	0	36	72.3147	No	Yes	No	100	No	No	767	White	Male	Experienced	2	Symptomatic	1	No	375	304	549	519	Yes
1134	3	36	73.64373	No	Yes	No	90	No	Yes	43	White	Male	Experienced	3	Asymptomatic	1	No	241	490	641	703	No
1091	3	28	75.97357	No	Yes	No	100	No	No	0	Non-white	Male	Experienced	1	Symptomatic	1	Yes	268	496	623	1392	Yes
535	3	28	59.75845	No	No	Yes	100	No	Yes	759	Non-white	Male	Naive	2	Asymptomatic	1	No	217	438	616	637	No
1195	3	39	94.39098	No	Yes	Yes	100	No	No	27	White	Male	Naive	1	Asymptomatic	1	Yes	294	376	607	802	No
1115	0	37	79.0105	No	No	Yes	100	No	Yes	0	Non-white	Female	Experienced	2	Asymptomatic	0	Yes	227	330	992	661	No
542	2	26	75.04624	No	No	No	90	No	Yes	21	White	Male	Naive	1	Asymptomatic	1	No	439	451	2234	546	No
1137	2	25	70.48613	No	Yes	No	90	No	No	0	Non-white	Male	Naive	1	Asymptomatic	0	Yes	322	510	886	1014	Yes
1169	3	30	69.19539	No	Yes	No	81	No	Yes	608	White	Male	Experienced	2	Asymptomatic	1	Yes	330	240	887	902	Yes
568	0	39	75.81521	No	No	No	90	No	Yes	199	White	Male	Experienced	3	Asymptomatic	0	Yes	329	675	614	1451	No
1139	3	32	96.49557	No	No	No	100	No	No	207	White	Male	Naive	1	Asymptomatic	1	No	407	515	896	1257	Yes
1031	3	30	75.47635	No	No	No	100	No	Yes	24	Non-white	Female	Naive	1	Asymptomatic	0	Yes	200	314	831	932	No
462	3	37	80.88651	No	Yes	Yes	90	No	No	10	White	Male	Naive	2	Asymptomatic	1	No	279	357	1183	1068	Yes
1161	1	17	62.28246	No	No	No	100	No	Yes	301	Non-white	Female	Experienced	1	Asymptomatic	1	Yes	212	503	1009	1129	No
1153	0	40	70.37739	No	Yes	Yes	100	No	Yes	937	White	Male	Experienced	2	Asymptomatic	1	No	201	534	659	732	No
401	3	37	86.09849	No	Yes	No	100	No	No	16	White	Male	Naive	1	Asymptomatic	1	Yes	595	447	971	506	No
498	0	39	76.54907	No	Yes	No	100	No	Yes	548	White	Male	Experienced	3	Asymptomatic	0	Yes	317	341	989	726	Yes
698	0	29	67.97383	No	No	No	100	No	No	0	Non-white	Male	Naive	1	Asymptomatic	1	Yes	448	528	1180	480	No
895	3	37	67.6674	No	Yes	No	90	No	Yes	73	White	Male	Experienced	2	Asymptomatic	0	No	280	542	778	933	No
441	3	37	75.92586	No	Yes	No	100	No	Yes	51	White	Female	Experienced	3	Asymptomatic	1	Yes	396	299	550	714	No
553	0	27	74.17069	No	Yes	No	100	No	No	0	White	Male	Naive	3	Asymptomatic	1	No	266	513	673	571	No
1132	3	33	80.15433	No	Yes	No	100	No	No	5	Non-white	Male	Naive	1	Asymptomatic	1	No	289	548	908	367	No
1121	3	24	68.53125	No	No	No	90	No	Yes	116	White	Male	Experienced	2	Asymptomatic	1	Yes	432	285	885	635	No
442	2	23	86.84102	No	No	No	90	No	Yes	9	Non-white	Male	Experienced	1	Asymptomatic	1	Yes	256	345	807	992	No
434	3	32	70.45298	No	Yes	No	90	Yes	Yes	1224	White	Male	Experienced	3	Asymptomatic	0	Yes	405	416	1315	703	No
523	3	38	74.30017	No	Yes	No	90	No	Yes	16	White	Male	Experienced	3	Asymptomatic	1	No	396	315	754	1114	No
992	0	35	76.81416	No	Yes	No	100	No	Yes	80	White	Male	Experienced	2	Symptomatic	0	Yes	226	348	1449	1189	No
544	0	31	94.93536	No	Yes	No	100	No	No	0	White	Male	Naive	1	Asymptomatic	1	No	423	475	1824	1425	No
634	0	35	73.27451	No	Yes	No	100	No	Yes	741	Non-white	Male	Experienced	3	Symptomatic	1	Yes	237	493	657	558	No
370	3	50	59.64583	No	Yes	Yes	100	No	Yes	181	White	Female	Experienced	3	Asymptomatic	1	No	223	276	1705	913	Yes
1152	2	36	81.13455	No	Yes	No	100	No	No	0	White	Male	Naive	1	Asymptomatic	1	No	456	428	764	783	No
1008	2	47	77.57225	No	Yes	No	100	No	No	0	White	Male	Naive	1	Asymptomatic	1	No	480	507	1392	1415	No
619	2	27	68.00768	No	Yes	No	100	Yes	Yes	956	White	Male	Experienced	3	Symptomatic	1	No	266	321	582	1032	No
432	0	34	63.75359	No	No	Yes	90	No	No	0	Non-white	Male	Naive	2	Asymptomatic	1	No	262	511	827	625	No
1180	0	38	66.03127	No	Yes	Yes	90	No	Yes	1145	White	Male	Experienced	3	Asymptomatic	1	Yes	390	541	1643	547	No
1212	2	45	76.87289	No	Yes	No	90	No	Yes	872	White	Male	Experienced	3	Asymptomatic	1	No	210	456	1284	1004	Yes
1152	3	30	52.65681	No	No	No	100	No	Yes	845	White	Female	Naive	3	Asymptomatic	0	Yes	267	358	495	958	Yes
854	0	29	56.59735	No	No	No	100	No	Yes	872	Non-white	Male	Naive	3	Asymptomatic	0	Yes	302	486	835	822	No
625	0	26	71.7455	No	No	No	80	No	No	4	Non-white	Female	Naive	1	Asymptomatic	1	No	443	347	2313	1179	No
1201	1	38	65.99159	No	Yes	No	90	No	Yes	720	White	Male	Experienced	3	Asymptomatic	1	No	214	360	3688	868	No
1130	1	33	78.96305	No	Yes	No	100	No	No	0	White	Male	Naive	1	Asymptomatic	1	No	179	406	1124	782	No
1134	0	29	67.28085	No	No	No	100	No	Yes	0	White	Male	Experienced	3	Asymptomatic	1	Yes	242	517	777	634	No
505	0	27	118.34933	No	No	No	100	No	No	18	White	Male	Naive	2	Asymptomatic	0	No	366	378	540	691	No
578	1	32	71.97197	No	Yes	No	100	No	Yes	1548	White	Male	Experienced	1	Symptomatic	1	Yes	244	548	1445	998	No
468	3	41	106.77826	No	Yes	No	80	No	No	0	White	Male	Experienced	2	Asymptomatic	0	Yes	224	724	1145	973	Yes
1184	0	44	93.25853	No	Yes	No	91	No	Yes	833	White	Male	Experienced	3	Asymptomatic	0	No	243	251	1579	713	No
1078	1	26	69.8133	No	Yes	No	100	No	Yes	2	White	Male	Naive	1	Asymptomatic	1	No	359	463	1410	857	No
1088	3	37	61.85994	No	No	No	100	No	Yes	893	Non-white	Male	Experienced	3	Asymptomatic	1	Yes	474	242	957	619	No
448	0	49	77.66264	No	No	No	100	No	No	7	White	Male	Naive	1	Asymptomatic	0	Yes	252	361	884	800	No
532	2	41	75.35941	No	Yes	No	100	No	Yes	0	White	Male	Experienced	1	Asymptomatic	0	No	335	457	858	707	No
1137	1	31	95.09473	No	Yes	No	100	No	No	0	Non-white	Male	Naive	1	Asymptomatic	0	Yes	261	609	662	948	No
1135	2	31	74.27436	No	No	No	100	Yes	Yes	176	White	Male	Experienced	3	Asymptomatic	1	Yes	302	494	636	784	No
1028	1	27	74.85207	No	Yes	Yes	100	No	Yes	0	Non-white	Male	Naive	1	Asymptomatic	1	Yes	405	552	1030	1086	Yes
1131	3	40	62.15556	No	Yes	No	90	No	Yes	359	White	Male	Experienced	2	Asymptomatic	1	Yes	481	649	1364	779	Yes
1105	0	38	61.33737	No	Yes	No	100	No	Yes	183	Non-white	Male	Experienced	3	Asymptomatic	0	Yes	264	241	551	623	No
448	3	35	81.73677	No	No	No	100	No	No	19	Non-white	Male	Naive	1	Asymptomatic	0	No	695	376	797	1384	No
578	1	39	71.49346	No	Yes	No	90	No	Yes	1739	White	Male	Experienced	3	Asymptomatic	1	Yes	219	464	833	783	Yes
575	3	37	57.96855	No	No	No	100	No	Yes	160	White	Male	Experienced	3	Asymptomatic	0	No	263	545	929	1217	Yes
416	3	39	82.4995	No	Yes	No	100	No	Yes	539	Non-white	Male	Experienced	3	Asymptomatic	0	No	253	298	1111	655	Yes
1159	2	39	81.49748	No	Yes	No	100	No	Yes	0	White	Male	Experienced	3	Asymptomatic	1	Yes	217	438	1554	775	Yes
1190	2	39	62.38072	No	Yes	No	91	No	Yes	7	White	Male	Naive	1	Asymptomatic	1	Yes	343	338	653	607	No
1165	3	33	74.08845	No	Yes	No	100	No	No	0	Non-white	Male	Naive	1	Asymptomatic	1	No	454	500	804	368	No
579	2	33	80.53793	No	No	No	90	No	Yes	654	White	Male	Experienced	3	Asymptomatic	0	No	344	299	564	1024	Yes
1164	0	29	70.94568	No	No	No	100	No	Yes	411	Non-white	Male	Experienced	3	Asymptomatic	1	Yes	411	372	493	1034	No
1173	3	45	66.1068	No	Yes	No	90	No	Yes	451	White	Male	Experienced	3	Asymptomatic	1	Yes	227	365	616	964	Yes
1201	2	40	62.02048	No	Yes	Yes	100	No	Yes	346	White	Female	Experienced	3	Asymptomatic	1	No	192	316	1984	652	Yes
972	0	25	71.71473	No	Yes	No	90	No	Yes	691	White	Female	Experienced	2	Asymptomatic	0	No	249	228	1254	858	Yes
1048	2	27	93.46411	No	Yes	No	100	No	No	0	White	Female	Naive	2	Asymptomatic	1	No	418	533	1395	1173	No
1156	3	23	100.356	No	No	No	90	No	Yes	424	White	Male	Experienced	3	Asymptomatic	0	No	246	341	1012	1249	No
430	0	25	71.40354	No	Yes	Yes	100	No	No	0	White	Male	Naive	1	Asymptomatic	1	Yes	409	432	736	724	No
1203	3	29	72.75835	No	No	No	100	No	No	0	Non-white	Male	Naive	1	Asymptomatic	0	No	210	393	906	868	No
995	1	42	62.08483	No	No	No	100	No	Yes	1120	White	Male	Experienced	3	Symptomatic	1	Yes	260	246	1140	754	No
226	0	36	74.4913	No	Yes	No	90	No	Yes	7	White	Male	Experienced	2	Asymptomatic	1	Yes	319	485	1236	834	No
1186	1	36	62.53667	No	Yes	Yes	100	No	No	0	White	Male	Naive	1	Asymptomatic	1	No	423	343	695	1009	No
829	0	37	84.55439	No	Yes	No	100	No	Yes	866	White	Male	Naive	2	Asymptomatic	0	No	290	346	882	679	No
293	0	29	74.6874	No	No	No	100	No	Yes	1047	Non-white	Male	Experienced	3	Asymptomatic	0	No	196	432	2051	1037	Yes
750	1	44	83.32468	No	Yes	No	100	No	Yes	0	White	Male	Experienced	1	Asymptomatic	1	No	429	565	1278	992	Yes
1192	0	29	73.44978	No	Yes	No	90	No	Yes	918	White	Male	Experienced	3	Asymptomatic	1	No	199	361	570	576	No
499	0	37	64.57782	No	Yes	Yes	90	No	No	12	Non-white	Male	Naive	1	Asymptomatic	1	No	359	634	1028	1069	No
1113	2	35	70.62904	No	Yes	No	100	No	Yes	253	White	Male	Experienced	3	Asymptomatic	1	No	489	494	1041	578	No
1136	2	26	83.79368	No	No	No	100	No	Yes	22	White	Male	Experienced	3	Asymptomatic	1	No	436	405	1766	1033	No
1047	1	31	74.80667	No	No	No	100	No	Yes	117	White	Male	Experienced	1	Asymptomatic	1	Yes	216	289	647	858	Yes
637	0	39	67.48324	No	Yes	No	100	No	Yes	1528	White	Male	Experienced	3	Asymptomatic	1	No	266	355	801	769	No
617	0	27	89.36196	No	No	No	100	No	No	13	Non-white	Male	Naive	1	Asymptomatic	1	Yes	298	729	1773	1386	No
1000	3	36	74.35641	No	Yes	Yes	100	No	No	191	White	Male	Naive	2	Asymptomatic	1	No	213	768	1427	1330	No
521	2	40	67.23776	No	No	No	100	No	No	0	White	Male	Naive	1	Asymptomatic	1	No	304	392	945	511	No
1097	0	34	82.4724	No	Yes	No	100	No	Yes	56	Non-white	Female	Experienced	3	Asymptomatic	1	No	305	504	1055	647	No
1123	1	36	80.03535	No	Yes	No	90	No	Yes	1493	White	Male	Experienced	2	Asymptomatic	1	No	225	774	956	697	No
1058	1	26	65.9129	No	Yes	No	100	No	Yes	973	Non-white	Male	Experienced	3	Asymptomatic	1	No	214	705	1117	680	No
345	2	33	79.91476	Yes	Yes	No	100	No	Yes	809	White	Male	Experienced	2	Asymptomatic	1	No	241	506	1098	740	No
779	0	22	80.1914	No	No	No	100	No	Yes	812	White	Male	Experienced	2	Asymptomatic	0	Yes	265	370	1035	692	Yes
433	0	31	70.92752	No	Yes	No	80	No	Yes	134	White	Male	Naive	2	Asymptomatic	0	No	316	440	833	585	Yes
1032	2	33	72.51694	No	No	No	90	No	Yes	19	White	Male	Naive	1	Asymptomatic	0	No	322	484	1253	848	No
921	0	27	88.28255	No	Yes	No	100	No	No	5	White	Male	Naive	1	Asymptomatic	1	No	398	338	736	595	No
535	3	34	69.42332	No	No	No	81	No	Yes	13	White	Male	Experienced	1	Asymptomatic	1	Yes	328	619	1002	493	Yes
1175	0	27	82.66504	No	No	No	90	No	Yes	552	Non-white	Male	Experienced	3	Asymptomatic	1	No	131	206	632	764	Yes
1096	3	40	69.34975	No	Yes	No	100	Yes	Yes	222	White	Male	Experienced	3	Asymptomatic	1	No	164	257	759	695	Yes
1123	0	28	67.24231	No	No	No	90	No	Yes	361	White	Male	Experienced	3	Asymptomatic	0	Yes	422	471	849	644	Yes
327	0	35	74.13295	No	Yes	No	100	No	Yes	1684	Non-white	Male	Experienced	3	Symptomatic	1	Yes	374	411	2376	700	Yes
1152	2	48	69.00877	No	Yes	No	100	No	No	0	White	Male	Experienced	1	Asymptomatic	1	No	420	606	841	639	No
699	3	39	65.58352	No	No	No	100	No	Yes	438	White	Male	Experienced	3	Asymptomatic	1	No	225	430	1203	788	Yes
1174	1	32	68.35041	No	Yes	Yes	100	No	Yes	1721	White	Male	Experienced	2	Asymptomatic	1	No	270	447	1091	1213	No
1158	3	38	59.08413	No	No	No	90	No	Yes	239	White	Male	Experienced	3	Asymptomatic	1	No	267	551	1241	1064	No
1127	2	43	75.83217	No	No	No	100	No	Yes	902	White	Male	Experienced	1	Asymptomatic	1	No	204	411	717	822	No
1162	1	30	88.17507	No	Yes	No	100	No	No	0	White	Male	Experienced	3	Symptomatic	1	No	378	433	999	807	No
818	2	38	64.60052	No	Yes	Yes	100	No	No	0	White	Male	Naive	1	Symptomatic	1	No	368	630	1417	828	No
1170	3	33	75.81633	No	Yes	No	100	No	Yes	409	White	Male	Experienced	3	Asymptomatic	0	No	254	589	1552	957	No
1102	1	26	70.63056	No	Yes	No	100	No	No	0	Non-white	Male	Naive	1	Asymptomatic	1	No	423	472	1013	958	No
1128	0	39	100.93837	No	Yes	No	90	Yes	Yes	555	White	Male	Experienced	3	Asymptomatic	1	No	193	330	742	1169	Yes
970	3	50	98.56318	No	Yes	No	90	No	Yes	324	Non-white	Male	Experienced	3	Asymptomatic	1	No	179	553	1502	741	No
1040	3	30	72.72021	No	No	No	100	No	Yes	151	White	Male	Experienced	2	Asymptomatic	1	No	186	190	948	801	No
574	1	31	82.41981	No	Yes	No	100	No	Yes	297	White	Female	Experienced	3	Symptomatic	1	Yes	275	278	1734	1772	Yes
1106	1	41	72.59732	No	Yes	No	100	No	No	0	White	Male	Naive	1	Asymptomatic	1	No	256	439	1727	653	No
242	0	28	87.5522	No	Yes	No	90	No	Yes	829	White	Male	Experienced	3	Asymptomatic	0	Yes	232	392	861	569	Yes
1148	3	49	88.76806	No	Yes	No	100	No	Yes	493	White	Male	Experienced	3	Asymptomatic	1	No	404	540	1437	731	No
559	2	38	78.75434	No	No	No	90	No	Yes	61	White	Male	Experienced	3	Asymptomatic	1	No	462	269	1309	1431	Yes
1043	2	27	69.42263	No	Yes	No	90	No	Yes	726	White	Male	Experienced	2	Asymptomatic	1	Yes	326	307	707	860	Yes
1090	0	39	84.37904	No	Yes	No	100	No	No	0	White	Male	Naive	1	Asymptomatic	1	No	431	528	1170	556	No
965	0	38	77.79968	No	No	No	100	No	No	4	Non-white	Male	Naive	1	Asymptomatic	0	No	173	458	807	882	No
435	3	29	82.24188	No	No	No	90	No	Yes	78	Non-white	Male	Experienced	2	Asymptomatic	1	Yes	313	605	896	564	No
438	2	42	63.64003	No	Yes	Yes	100	No	Yes	182	White	Male	Experienced	2	Asymptomatic	1	Yes	295	321	606	985	No
1200	2	38	68.10161	Yes	Yes	Yes	79	No	Yes	195	White	Male	Experienced	3	Asymptomatic	0	No	373	255	625	1566	No
1161	1	34	70.04672	No	Yes	No	100	No	Yes	943	White	Male	Experienced	3	Asymptomatic	1	No	236	357	858	596	Yes
1110	3	41	66.96436	No	Yes	No	100	No	No	0	White	Male	Naive	1	Symptomatic	1	No	394	318	397	1080	No
1007	3	28	65.4854	No	Yes	No	100	No	Yes	138	Non-white	Male	Experienced	1	Asymptomatic	1	No	241	328	502	450	No
434	1	39	70.57354	No	Yes	No	100	No	Yes	843	White	Male	Experienced	3	Asymptomatic	1	No	288	484	744	1204	No
1087	3	40	70.50515	No	Yes	No	100	No	No	0	Non-white	Male	Naive	1	Asymptomatic	1	No	544	363	1111	954	No
817	0	34	124.04092	No	No	Yes	90	No	Yes	181	White	Male	Experienced	1	Asymptomatic	0	No	265	198	1166	1316	No
577	1	34	93.59742	No	Yes	No	100	No	No	0	Non-white	Male	Naive	1	Asymptomatic	1	No	444	669	561	930	No
509	1	22	77.18747	No	Yes	No	100	No	Yes	6	White	Male	Naive	1	Asymptomatic	1	No	354	414	667	1136	No
479	0	25	64.07209	No	No	No	100	No	No	3	Non-white	Male	Naive	1	Asymptomatic	0	Yes	404	608	952	544	No
619	2	44	59.66076	No	Yes	No	100	No	Yes	0	White	Male	Naive	3	Asymptomatic	1	No	234	593	1048	1049	Yes
1040	0	33	77.41512	No	Yes	No	100	No	No	402	Non-white	Male	Experienced	2	Asymptomatic	1	No	412	330	665	946	Yes
488	2	54	67.91066	Yes	No	Yes	100	No	Yes	141	White	Male	Experienced	3	Asymptomatic	0	No	160	304	595	1396	Yes
1100	0	38	79.98193	No	Yes	No	90	No	No	0	Non-white	Male	Naive	1	Asymptomatic	1	No	211	404	886	814	No
1182	1	39	74.64197	No	Yes	No	90	No	No	0	White	Female	Naive	1	Asymptomatic	1	No	315	402	579	795	No
955	2	42	57.86166	No	Yes	No	90	No	Yes	129	Non-white	Male	Experienced	3	Symptomatic	0	No	192	293	482	533	Yes
1175	2	46	61.09532	No	Yes	Yes	90	No	Yes	1064	Non-white	Female	Experienced	2	Symptomatic	1	Yes	277	416	720	797	Yes
1142	0	32	70.92782	No	Yes	Yes	100	Yes	No	9	White	Male	Naive	1	Asymptomatic	1	No	198	479	1269	781	No
1008	1	49	85.13336	No	Yes	No	90	No	No	550	Non-white	Male	Naive	1	Asymptomatic	1	No	220	388	830	1168	No
1153	2	25	76.45721	No	Yes	No	100	No	Yes	222	Non-white	Male	Experienced	3	Asymptomatic	1	No	516	491	1431	663	Yes
1128	3	28	75.08184	No	Yes	No	100	No	No	335	White	Female	Naive	2	Asymptomatic	1	Yes	338	540	749	923	No
1094	3	45	70.51024	No	Yes	No	100	No	Yes	331	White	Male	Experienced	3	Asymptomatic	0	No	471	563	2893	745	No
1077	1	38	78.36893	No	Yes	No	90	No	Yes	514	White	Male	Experienced	2	Asymptomatic	1	Yes	192	304	790	858	No
1123	3	34	91.28123	No	Yes	No	100	Yes	Yes	373	White	Male	Experienced	3	Asymptomatic	0	No	244	424	685	570	No
1142	1	37	71.99363	No	Yes	No	100	No	Yes	409	Non-white	Male	Experienced	2	Asymptomatic	1	No	255	344	664	449	No
1037	2	36	114.2644	No	No	No	90	No	Yes	123	Non-white	Male	Experienced	2	Asymptomatic	1	Yes	275	302	615	675	No
1204	3	27	74.44209	No	Yes	No	100	No	No	7	Non-white	Female	Naive	1	Asymptomatic	0	Yes	538	328	556	1030	No
497	3	32	59.19763	No	Yes	No	100	No	No	1	Non-white	Male	Naive	1	Asymptomatic	1	No	403	297	892	587	No
474	2	48	78.40999	No	Yes	No	90	No	Yes	162	White	Male	Experienced	1	Asymptomatic	1	No	242	275	653	897	No
426	0	28	64.30063	No	Yes	No	100	No	No	5	White	Male	Naive	1	Asymptomatic	1	No	239	406	1194	671	No
400	3	38	89.48361	No	Yes	No	90	No	Yes	825	Non-white	Male	Experienced	2	Asymptomatic	1	Yes	232	626	807	1223	Yes
1092	3	39	85.51721	No	Yes	No	100	No	No	8	White	Male	Naive	1	Asymptomatic	1	No	334	772	571	570	No
1140	3	37	64.67952	No	Yes	No	100	No	Yes	0	White	Male	Experienced	1	Asymptomatic	1	No	221	582	1111	1031	No
1129	0	29	74.60871	No	No	No	100	No	Yes	7	White	Male	Experienced	1	Asymptomatic	0	No	405	254	567	930	No
1146	3	39	67.83639	No	No	Yes	100	No	No	0	Non-white	Male	Naive	1	Asymptomatic	1	No	386	305	651	963	No
1036	2	28	76.31397	No	Yes	No	90	No	No	0	White	Male	Naive	1	Asymptomatic	1	No	233	536	637	680	No
1057	1	30	70.91887	No	Yes	No	100	No	No	0	White	Male	Naive	1	Asymptomatic	1	No	369	411	674	835	No
397	0	32	74.56446	No	No	Yes	100	No	Yes	314	Non-white	Male	Experienced	3	Asymptomatic	0	Yes	199	311	761	1088	Yes
549	3	39	62.86729	No	No	No	100	No	No	17	White	Male	Experienced	3	Asymptomatic	1	No	256	300	601	532	No
1012	3	25	67.3465	No	Yes	No	100	No	No	1	White	Male	Naive	1	Asymptomatic	1	No	304	308	668	1454	Yes
1042	1	36	105.13709	No	No	No	100	No	No	0	White	Male	Experienced	1	Asymptomatic	1	No	295	544	1870	706	No
388	0	25	78.04558	No	Yes	No	100	No	Yes	140	White	Male	Naive	1	Asymptomatic	1	No	562	473	1283	1168	No
1128	2	32	80.73709	No	Yes	No	100	No	Yes	893	Non-white	Male	Experienced	2	Asymptomatic	1	No	243	627	765	1076	No
1074	0	33	84.64996	No	Yes	No	90	No	Yes	876	White	Male	Experienced	1	Asymptomatic	1	No	228	292	1007	433	No
925	1	36	61.47989	No	No	No	100	No	Yes	19	Non-white	Male	Experienced	1	Asymptomatic	1	No	373	625	866	691	Yes
332	2	41	71.97905	No	Yes	No	100	No	Yes	388	White	Male	Experienced	3	Asymptomatic	0	No	194	429	1672	1360	Yes
561	0	37	64.4797	No	Yes	No	90	No	Yes	0	White	Male	Experienced	3	Asymptomatic	1	No	216	268	566	661	No
1114	2	37	70.67106	No	No	No	100	No	Yes	836	White	Male	Experienced	1	Asymptomatic	1	Yes	286	281	566	1395	No
1186	0	41	65.99019	No	No	No	100	No	Yes	850	White	Male	Experienced	3	Symptomatic	0	No	197	261	776	674	Yes
457	3	38	73.49676	No	No	No	90	No	No	115	White	Male	Experienced	2	Asymptomatic	1	No	248	431	1145	488	Yes
1183	3	43	78.76238	Yes	Yes	No	100	No	Yes	403	White	Male	Experienced	2	Asymptomatic	0	No	421	328	628	543	Yes
1138	0	36	86.42295	No	Yes	No	90	No	Yes	0	White	Male	Experienced	1	Asymptomatic	1	No	488	269	1299	953	No
1075	2	30	69.78106	No	No	No	100	No	No	341	Non-white	Male	Naive	1	Asymptomatic	1	No	409	702	1943	1802	No
1082	0	27	63.67072	No	Yes	No	100	No	No	0	White	Male	Naive	1	Asymptomatic	1	No	236	560	1112	866	Yes
1073	0	60	104.32186	No	Yes	No	100	No	Yes	292	White	Male	Naive	2	Symptomatic	1	No	494	566	1373	664	No
1125	3	25	74.42017	No	Yes	No	90	No	Yes	0	White	Male	Naive	1	Asymptomatic	1	No	283	689	1108	872	No
335	2	28	77.59168	No	Yes	No	90	No	Yes	325	White	Male	Naive	1	Asymptomatic	1	No	362	353	1190	640	No
1151	0	43	74.61646	No	Yes	No	90	No	Yes	3	White	Male	Naive	3	Asymptomatic	1	No	344	782	628	615	No
414	2	33	74.49383	No	No	No	90	No	Yes	7	White	Male	Naive	3	Asymptomatic	1	No	455	545	1388	565	No
537	0	19	87.24755	No	Yes	No	90	No	No	0	White	Male	Naive	1	Asymptomatic	1	Yes	460	720	940	839	No
1097	1	51	68.43772	No	Yes	No	100	No	Yes	0	White	Male	Experienced	2	Asymptomatic	1	No	415	445	1121	1116	Yes
1119	1	30	74.40807	No	Yes	No	100	No	Yes	5	White	Male	Experienced	3	Asymptomatic	1	No	258	628	753	642	No
1040	0	43	75.63456	No	No	No	100	No	Yes	761	Non-white	Female	Experienced	3	Asymptomatic	0	No	360	220	494	1039	Yes
1148	2	27	84.96958	No	Yes	No	100	No	No	0	Non-white	Male	Naive	1	Asymptomatic	1	No	351	890	856	1814	No
436	0	38	86.73931	No	No	No	100	No	No	0	Non-white	Female	Naive	1	Asymptomatic	0	Yes	531	556	803	638	No
1027	2	35	79.97854	No	Yes	No	100	No	No	0	White	Female	Naive	1	Asymptomatic	1	No	251	711	722	776	No
478	1	34	89.08063	Yes	No	No	100	No	Yes	400	White	Male	Experienced	3	Asymptomatic	1	Yes	366	267	1179	714	Yes
576	2	25	97.62339	No	Yes	No	100	No	Yes	927	White	Male	Experienced	3	Asymptomatic	1	Yes	339	298	400	587	No
465	2	27	68.52193	No	Yes	No	100	No	No	951	Non-white	Male	Experienced	3	Asymptomatic	1	No	313	386	1491	1028	Yes
369	0	39	69.12539	No	Yes	No	100	No	No	8	White	Male	Experienced	1	Asymptomatic	0	No	438	278	830	733	No
1135	3	26	79.4906	No	Yes	No	90	No	No	13	White	Male	Naive	1	Asymptomatic	1	No	285	283	787	662	No
363	3	26	78.4422	No	Yes	No	100	No	Yes	108	White	Male	Experienced	2	Asymptomatic	1	No	262	702	877	737	No
412	0	30	71.09087	No	Yes	No	90	No	Yes	1	White	Male	Naive	1	Asymptomatic	1	No	282	372	986	623	No
1095	0	38	77.25984	No	No	No	90	No	Yes	0	Non-white	Male	Naive	3	Asymptomatic	1	No	213	404	1989	606	No
1101	2	26	98.07236	No	Yes	No	100	No	No	0	White	Male	Naive	1	Asymptomatic	1	No	424	635	867	812	No
1107	2	42	79.30378	No	Yes	No	90	Yes	No	572	White	Male	Experienced	3	Asymptomatic	1	No	551	320	581	560	Yes
1104	3	33	80.84794	No	Yes	No	100	No	No	4	Non-white	Female	Naive	1	Asymptomatic	1	Yes	452	468	1183	619	No
415	0	27	70.3378	No	No	Yes	100	No	No	0	Non-white	Male	Naive	1	Asymptomatic	1	Yes	374	592	757	781	No
936	0	25	117.58643	No	No	No	100	No	Yes	365	Non-white	Male	Experienced	1	Asymptomatic	1	Yes	219	568	931	1066	No
463	3	46	66.81386	No	No	No	100	No	Yes	8	White	Male	Naive	1	Symptomatic	1	Yes	332	816	1708	643	No
1146	2	42	85.42131	No	Yes	No	90	No	Yes	914	White	Male	Naive	1	Asymptomatic	1	No	395	407	603	1508	Yes
1182	0	30	66.74666	No	Yes	No	100	No	Yes	0	White	Male	Naive	1	Asymptomatic	0	No	207	472	1832	762	Yes
340	2	29	66.90714	No	No	No	90	No	No	25	White	Male	Naive	1	Asymptomatic	1	Yes	268	405	533	1079	No
1196	0	29	73.64253	No	No	No	100	No	Yes	362	White	Male	Experienced	3	Asymptomatic	1	Yes	270	528	1299	1478	No
1142	2	36	72.49171	No	Yes	No	90	No	Yes	978	White	Male	Experienced	3	Asymptomatic	1	No	360	336	717	1197	No
1153	3	28	62.46073	No	Yes	No	100	No	No	0	White	Male	Naive	1	Asymptomatic	1	Yes	296	565	768	1101	No
1112	0	53	94.63323	No	Yes	No	100	No	No	3	White	Male	Naive	1	Asymptomatic	0	No	301	421	792	571	Yes
853	2	29	86.56937	No	No	No	100	No	No	0	Non-white	Female	Naive	1	Asymptomatic	1	No	135	429	719	708	No
932	2	44	82.61847	No	Yes	No	90	No	Yes	13	White	Male	Experienced	1	Symptomatic	1	Yes	366	604	722	874	No
595	2	35	77.54549	No	Yes	No	100	No	No	0	White	Male	Naive	1	Asymptomatic	1	Yes	418	441	516	1448	No
1193	3	42	67.90442	Yes	Yes	No	100	No	Yes	827	White	Male	Experienced	3	Asymptomatic	1	No	254	603	692	637	No
1132	2	29	62.47747	No	No	No	100	No	Yes	435	Non-white	Male	Experienced	3	Asymptomatic	1	No	198	299	732	565	No
1164	2	28	63.04586	No	Yes	No	100	No	Yes	232	White	Female	Naive	3	Symptomatic	1	Yes	254	387	752	1235	No
445	3	39	75.67647	No	Yes	No	100	No	No	23	White	Male	Naive	1	Symptomatic	1	No	237	679	880	923	No
986	0	41	72.39149	No	Yes	Yes	100	No	Yes	0	White	Male	Naive	1	Asymptomatic	0	Yes	212	382	1071	498	Yes
526	2	34	76.93384	No	Yes	No	100	No	Yes	0	White	Male	Naive	1	Asymptomatic	1	No	420	377	1450	695	No
367	0	27	84.38493	No	Yes	No	100	Yes	Yes	416	Non-white	Male	Experienced	2	Asymptomatic	1	No	225	282	742	408	Yes
1173	3	41	64.45818	No	Yes	No	90	No	Yes	1024	White	Male	Experienced	3	Asymptomatic	1	No	421	607	1317	985	No
394	3	39	72.18699	No	Yes	No	90	No	Yes	97	White	Male	Experienced	1	Asymptomatic	1	No	351	798	911	1029	No
873	2	49	80.07168	No	Yes	No	100	No	No	0	Non-white	Male	Naive	1	Asymptomatic	1	Yes	326	360	587	705	No
559	0	40	79.69007	No	No	No	90	No	Yes	422	White	Male	Experienced	3	Asymptomatic	1	Yes	334	334	900	1007	Yes
607	1	35	82.49513	No	No	No	100	No	Yes	1591	Non-white	Male	Naive	3	Asymptomatic	1	No	234	225	636	552	Yes
1177	0	42	66.10633	No	Yes	No	90	No	Yes	397	White	Male	Experienced	3	Asymptomatic	1	No	331	394	630	704	Yes
500	3	32	73.34355	No	Yes	No	90	No	No	6	Non-white	Male	Naive	1	Asymptomatic	1	Yes	535	343	535	676	No
1055	3	42	75.21659	No	Yes	No	100	No	Yes	188	White	Male	Experienced	3	Asymptomatic	1	No	345	441	740	612	No
350	3	25	63.32976	No	Yes	Yes	100	No	Yes	1256	White	Male	Experienced	3	Asymptomatic	0	Yes	259	477	665	1333	Yes
402	3	38	82.32687	No	Yes	No	100	No	Yes	1069	Non-white	Male	Experienced	3	Asymptomatic	1	Yes	251	312	1808	906	Yes
1081	0	43	89.76689	No	Yes	No	90	No	No	13	White	Male	Naive	1	Asymptomatic	1	Yes	358	445	556	880	No
448	0	31	79.70309	No	No	No	90	No	No	156	White	Male	Naive	1	Asymptomatic	0	No	241	285	1076	1074	No
721	2	30	78.17304	No	No	No	82	No	Yes	475	Non-white	Male	Experienced	1	Asymptomatic	1	No	238	384	1800	1170	Yes
350	3	28	77.20719	No	No	No	90	No	Yes	708	White	Male	Naive	3	Asymptomatic	1	Yes	462	238	787	1428	No
933	2	24	52.95274	No	No	No	100	No	Yes	3	White	Male	Naive	2	Asymptomatic	1	No	295	527	625	1007	No
1165	3	32	74.67254	No	Yes	No	100	Yes	Yes	0	White	Male	Naive	1	Asymptomatic	1	No	388	514	525	1114	No
1222	0	43	71.24557	No	Yes	No	100	No	Yes	107	White	Male	Experienced	3	Symptomatic	0	No	212	745	3176	558	No
1107	3	31	96.92885	No	Yes	No	100	No	No	1006	White	Male	Naive	1	Asymptomatic	1	No	216	453	596	632	No
1093	1	34	88.4249	No	Yes	No	100	No	Yes	856	White	Male	Experienced	3	Asymptomatic	1	No	293	555	1102	1527	No
1155	2	36	79.45806	Yes	Yes	No	100	No	Yes	917	White	Male	Experienced	2	Symptomatic	1	No	287	518	1538	1232	No
1192	3	32	105.80684	No	Yes	No	100	No	No	0	Non-white	Male	Naive	1	Symptomatic	0	No	558	702	766	679	No
501	3	26	76.18737	No	Yes	No	100	No	No	0	White	Male	Naive	1	Asymptomatic	1	Yes	459	515	803	650	No
977	3	34	62.47484	No	No	Yes	100	No	Yes	0	White	Male	Naive	2	Asymptomatic	1	No	284	524	1356	634	No
517	3	42	80.82455	No	Yes	Yes	90	No	Yes	207	Non-white	Male	Experienced	2	Asymptomatic	1	Yes	222	551	786	1715	No
599	1	31	62.44081	No	No	Yes	90	No	Yes	301	Non-white	Female	Experienced	3	Asymptomatic	1	Yes	497	329	722	663	Yes
421	0	27	102.1016	No	No	No	100	No	No	10	Non-white	Male	Naive	1	Symptomatic	0	No	293	349	1302	529	No
517	0	34	73.0437	No	Yes	No	90	No	Yes	1267	White	Female	Experienced	1	Asymptomatic	1	Yes	225	252	749	574	Yes
442	1	34	76.05948	No	Yes	No	100	No	No	1276	White	Male	Naive	1	Asymptomatic	1	No	292	538	833	908	No
409	0	37	81.0611	No	No	No	100	No	Yes	848	White	Male	Experienced	2	Asymptomatic	0	Yes	195	525	1631	1056	Yes
1178	0	42	78.12213	No	Yes	No	90	Yes	Yes	925	White	Male	Experienced	2	Asymptomatic	1	No	243	289	1462	925	No
1177	0	28	84.18363	No	No	No	100	No	No	7	White	Female	Naive	1	Asymptomatic	1	No	372	476	1933	304	No
1178	0	29	67.52243	No	Yes	No	100	No	Yes	145	White	Female	Experienced	3	Asymptomatic	0	No	312	253	1136	1163	No
949	0	35	66.66763	No	Yes	No	100	No	Yes	1054	Non-white	Male	Experienced	1	Asymptomatic	1	No	295	420	1471	1044	No
513	0	31	89.43778	No	No	No	100	No	Yes	121	White	Female	Experienced	3	Asymptomatic	0	No	402	412	1323	669	No
1107	3	15	75.16334	No	Yes	No	100	No	Yes	847	White	Male	Experienced	3	Asymptomatic	1	No	255	563	1701	791	Yes
1132	3	25	72.2084	No	No	No	100	No	Yes	120	White	Male	Experienced	2	Asymptomatic	1	No	225	386	668	909	No
228	0	37	76.89617	No	No	No	90	No	No	827	White	Female	Experienced	2	Asymptomatic	0	Yes	222	613	887	684	Yes
470	0	40	64.62106	No	No	No	100	Yes	Yes	771	Non-white	Male	Experienced	3	Asymptomatic	0	No	319	360	648	836	Yes
394	2	29	75.15517	No	Yes	No	100	No	Yes	0	Non-white	Male	Experienced	1	Asymptomatic	1	No	240	330	2289	621	No
365	3	45	74.98386	No	Yes	No	100	No	Yes	255	White	Male	Experienced	3	Asymptomatic	1	No	236	322	520	653	No
420	3	40	64.35446	No	Yes	No	90	Yes	Yes	3	White	Male	Experienced	3	Asymptomatic	1	No	280	373	711	743	Yes
1124	0	21	68.18314	Yes	No	No	100	Yes	Yes	0	Non-white	Male	Experienced	3	Asymptomatic	1	Yes	390	330	1149	1074	No
383	0	40	53.58401	No	No	No	100	Yes	Yes	1245	Non-white	Male	Experienced	3	Asymptomatic	0	Yes	233	406	1582	955	Yes
1147	0	25	81.47972	No	Yes	No	100	No	No	5	Non-white	Male	Naive	1	Asymptomatic	1	Yes	416	432	1302	903	Yes
403	0	33	69.76472	No	Yes	No	100	No	Yes	139	White	Female	Experienced	3	Asymptomatic	1	No	247	267	757	759	Yes
462	3	42	115.4731	No	Yes	No	90	No	No	0	White	Male	Naive	1	Asymptomatic	0	Yes	186	512	637	522	No
1163	2	29	78.40686	No	Yes	No	90	No	No	882	Non-white	Male	Naive	1	Asymptomatic	1	Yes	466	229	708	788	No
1163	1	32	68.47118	No	Yes	No	100	No	Yes	847	White	Female	Experienced	2	Asymptomatic	1	No	356	572	1105	978	No
1112	3	39	73.95824	No	Yes	No	100	No	No	0	White	Male	Experienced	1	Asymptomatic	1	No	255	560	1040	1288	No
1099	0	28	67.63864	No	Yes	No	90	No	No	0	White	Male	Naive	1	Asymptomatic	1	No	207	355	667	665	No
769	3	37	83.36539	No	Yes	No	100	No	No	0	Non-white	Male	Naive	1	Symptomatic	1	No	369	688	901	979	No
376	3	32	53.96166	No	Yes	No	90	No	Yes	332	White	Male	Experienced	3	Asymptomatic	1	No	277	270	584	635	Yes
1098	0	29	67.01458	No	Yes	No	100	Yes	Yes	739	White	Male	Experienced	1	Asymptomatic	0	Yes	454	240	676	334	Yes
1093	0	55	84.89807	No	Yes	No	90	No	No	14	Non-white	Male	Experienced	1	Asymptomatic	1	No	461	453	912	767	Yes
1139	1	31	59.10301	No	Yes	No	100	No	Yes	168	White	Male	Experienced	3	Asymptomatic	1	No	173	659	789	925	No
937	3	33	71.78082	No	Yes	No	100	No	No	889	White	Male	Naive	1	Asymptomatic	0	No	349	403	1191	1251	No
1110	2	41	57.82735	No	No	No	100	No	No	0	White	Female	Naive	1	Asymptomatic	1	Yes	221	400	700	883	No
1107	3	35	67.35563	No	No	No	100	No	Yes	746	White	Male	Experienced	2	Symptomatic	0	Yes	430	325	679	622	No
805	1	36	70.5373	No	No	No	90	No	Yes	941	White	Male	Experienced	3	Asymptomatic	1	Yes	212	332	1612	1252	No
461	0	48	69.49285	No	No	No	100	No	Yes	140	Non-white	Male	Experienced	2	Asymptomatic	0	No	294	480	796	867	Yes
962	0	27	60.7443	No	Yes	No	100	No	Yes	0	White	Male	Experienced	1	Asymptomatic	0	Yes	242	240	1031	866	Yes
1181	0	35	77.32129	No	No	No	100	No	Yes	682	White	Female	Experienced	3	Asymptomatic	0	No	554	411	534	1027	No
478	0	35	74.36521	No	Yes	No	100	No	Yes	3	Non-white	Female	Naive	2	Asymptomatic	1	No	251	325	1269	587	No
365	3	20	75.29592	No	Yes	No	100	No	Yes	1094	White	Female	Experienced	3	Asymptomatic	1	No	220	389	887	563	Yes
447	0	34	69.61188	No	No	No	100	Yes	Yes	804	Non-white	Female	Experienced	3	Asymptomatic	1	Yes	232	395	844	721	No
1173	0	35	103.67632	No	Yes	No	90	Yes	Yes	1482	White	Male	Experienced	3	Asymptomatic	1	No	277	345	661	1121	No
1137	0	22	93.24076	No	Yes	No	90	No	Yes	0	White	Male	Naive	1	Asymptomatic	1	No	394	616	1157	1017	No
1185	1	41	75.76439	No	Yes	No	90	No	No	4	White	Male	Naive	1	Asymptomatic	1	No	348	414	859	819	No
594	3	43	61.83492	No	Yes	No	90	No	Yes	1017	White	Male	Experienced	3	Asymptomatic	1	No	384	521	687	1237	No
1150	2	47	75.31979	No	Yes	No	90	No	Yes	275	Non-white	Male	Experienced	3	Asymptomatic	0	No	265	277	1517	711	No
607	3	19	73.42115	No	No	No	100	No	No	0	White	Male	Naive	1	Asymptomatic	0	No	376	559	658	950	No
496	1	38	98.32242	No	Yes	No	100	No	No	32	White	Male	Naive	1	Asymptomatic	1	No	168	510	1085	873	No
1139	3	27	107.06418	No	Yes	No	100	No	No	0	White	Male	Naive	1	Asymptomatic	1	No	338	478	1887	607	No
1089	3	35	68.90182	No	Yes	No	100	No	No	0	White	Male	Naive	1	Asymptomatic	1	No	130	495	754	352	No
903	0	38	82.5821	No	No	No	100	No	Yes	0	Non-white	Male	Experienced	1	Asymptomatic	1	Yes	365	312	1542	1008	No
525	0	33	77.34528	No	Yes	No	90	No	Yes	0	White	Male	Naive	1	Asymptomatic	1	No	397	244	871	947	Yes
419	3	25	68.85608	No	Yes	No	100	No	Yes	785	White	Male	Experienced	3	Asymptomatic	1	No	199	244	698	1053	Yes
863	3	34	79.5457	No	Yes	No	100	No	No	0	White	Male	Naive	1	Asymptomatic	1	Yes	461	704	1986	1079	No
827	2	43	89.50628	No	Yes	Yes	100	No	No	0	White	Male	Naive	1	Asymptomatic	0	No	424	662	579	572	No
518	3	30	66.16181	No	Yes	No	100	No	Yes	462	White	Male	Experienced	3	Asymptomatic	1	Yes	309	298	707	990	No
1112	2	42	84.02669	No	Yes	No	90	No	Yes	224	White	Female	Experienced	3	Symptomatic	1	No	235	295	768	989	Yes
633	3	36	77.17419	No	Yes	No	100	No	No	0	White	Male	Naive	1	Asymptomatic	1	No	384	364	850	985	Yes
983	0	43	65.22561	No	Yes	No	100	No	Yes	10	White	Male	Naive	1	Asymptomatic	1	Yes	272	452	2266	1331	No
1098	3	44	68.07016	No	Yes	Yes	90	No	No	37	White	Female	Experienced	2	Asymptomatic	1	No	152	560	1088	935	No
475	2	43	73.06456	No	Yes	No	100	No	No	0	Non-white	Male	Naive	1	Asymptomatic	1	No	238	537	1684	1219	No
1114	1	48	70.64144	No	No	No	90	No	Yes	364	White	Female	Experienced	3	Asymptomatic	0	Yes	409	415	902	632	No
1080	0	30	74.78419	No	Yes	No	100	No	Yes	756	White	Male	Experienced	1	Asymptomatic	1	No	205	425	601	922	No
1166	0	39	77.39064	No	No	No	90	No	Yes	5	White	Female	Experienced	1	Asymptomatic	0	Yes	556	611	1321	762	No
1134	3	37	79.71314	No	Yes	No	100	No	No	0	Non-white	Male	Naive	1	Asymptomatic	0	No	438	536	859	1216	No
1130	0	41	67.14984	No	Yes	No	90	No	Yes	0	Non-white	Male	Experienced	1	Asymptomatic	0	No	341	405	1167	801	No
1158	2	17	90.232	No	No	No	100	No	No	0	White	Male	Naive	1	Asymptomatic	0	Yes	183	499	884	737	Yes
467	1	38	84.3935	No	Yes	No	100	Yes	Yes	343	Non-white	Male	Experienced	3	Asymptomatic	1	Yes	369	525	1893	499	Yes
472	0	23	73.72177	No	No	No	90	No	No	9	Non-white	Female	Naive	1	Asymptomatic	1	No	226	576	1858	878	No
1116	2	38	73.23497	No	Yes	No	100	Yes	No	6	White	Male	Naive	1	Asymptomatic	0	Yes	507	340	1447	571	No
362	3	29	77.96109	No	Yes	No	90	No	Yes	929	White	Male	Experienced	3	Asymptomatic	0	Yes	220	271	743	459	Yes
1187	3	43	77.89604	No	Yes	No	100	No	Yes	920	White	Male	Experienced	3	Asymptomatic	1	No	230	468	2329	598	No
1191	3	26	82.49822	No	Yes	No	100	No	Yes	748	White	Male	Experienced	1	Asymptomatic	1	Yes	365	364	852	1106	No
917	3	18	69.04663	No	No	No	100	No	Yes	386	White	Male	Experienced	2	Asymptomatic	1	No	222	242	776	997	No
408	2	35	71.19138	Yes	No	Yes	90	No	Yes	717	White	Female	Experienced	3	Asymptomatic	1	No	256	365	508	1041	Yes
1172	3	31	96.82984	No	Yes	No	90	No	Yes	98	Non-white	Male	Experienced	3	Asymptomatic	1	No	267	367	1233	1687	No
879	2	25	80.83389	No	No	No	100	No	No	310	White	Male	Naive	1	Asymptomatic	1	Yes	468	441	1206	355	No
1146	0	37	61.11785	No	Yes	No	90	No	Yes	1411	Non-white	Male	Experienced	3	Asymptomatic	1	Yes	210	352	931	1726	No
1167	2	40	76.35917	No	Yes	No	100	No	Yes	148	White	Male	Experienced	3	Asymptomatic	1	No	319	287	609	1386	No
1104	0	29	84.92637	No	Yes	No	100	No	No	0	Non-white	Male	Naive	1	Asymptomatic	0	Yes	420	424	1509	1097	No
1046	1	39	71.4309	No	Yes	No	90	No	Yes	11	White	Male	Naive	2	Asymptomatic	1	No	201	522	652	752	No
985	2	36	86.86978	No	No	No	90	No	Yes	842	White	Male	Experienced	3	Asymptomatic	1	Yes	307	362	944	1006	Yes
1127	0	34	88.3909	No	Yes	Yes	100	No	No	19	Non-white	Male	Experienced	1	Symptomatic	0	No	324	172	702	1500	Yes
1198	0	21	80.49901	No	No	No	100	No	No	0	Non-white	Male	Naive	1	Asymptomatic	1	Yes	274	404	2172	1190	No
334	3	33	75.72776	No	Yes	No	90	No	Yes	876	White	Female	Experienced	3	Asymptomatic	1	No	359	278	1402	721	Yes
1173	3	34	71.62153	No	No	No	90	No	No	12	Non-white	Male	Naive	1	Asymptomatic	1	Yes	308	604	785	624	No
1102	0	41	64.8784	No	Yes	No	100	No	No	25	White	Female	Experienced	2	Asymptomatic	0	Yes	371	297	2378	1040	No
614	0	25	78.54015	No	No	No	100	No	Yes	1423	White	Male	Experienced	3	Symptomatic	0	No	366	354	738	1000	Yes
1190	0	36	70.08386	No	Yes	No	100	No	No	4	White	Male	Naive	1	Asymptomatic	0	No	408	610	669	872	No
1029	2	35	70.92689	No	Yes	No	100	No	Yes	291	White	Male	Experienced	2	Symptomatic	1	No	220	352	2422	490	No
1157	2	38	78.09494	No	Yes	No	90	No	No	0	White	Female	Naive	1	Asymptomatic	1	Yes	561	632	3207	1020	No
454	0	24	69.27949	No	Yes	No	90	No	Yes	293	Non-white	Male	Experienced	1	Asymptomatic	1	No	361	450	1043	619	No
1082	0	46	59.44211	No	Yes	No	100	No	Yes	0	White	Male	Experienced	1	Asymptomatic	0	No	404	500	1182	1024	No
692	0	43	66.92359	No	No	Yes	90	No	Yes	1153	White	Male	Experienced	3	Asymptomatic	0	No	235	400	770	644	No
496	0	32	96.92261	No	Yes	Yes	90	No	Yes	307	White	Male	Experienced	2	Asymptomatic	1	Yes	299	400	495	805	Yes
1133	0	54	73.04924	No	Yes	No	90	Yes	No	845	White	Male	Naive	1	Asymptomatic	0	Yes	474	469	621	703	No
1008	3	32	78.90662	No	Yes	No	100	No	Yes	785	Non-white	Male	Experienced	2	Asymptomatic	1	Yes	248	326	1423	950	No
1052	2	45	85.00325	No	Yes	No	100	No	Yes	17	White	Female	Naive	3	Asymptomatic	1	No	222	372	686	502	Yes
1149	1	38	74.10653	No	Yes	No	90	No	Yes	143	Non-white	Female	Experienced	3	Asymptomatic	1	No	305	333	766	1607	No
1147	0	28	91.60006	No	No	No	90	No	Yes	491	Non-white	Female	Experienced	3	Asymptomatic	0	Yes	145	433	764	1231	No
891	2	33	82.64642	No	No	No	100	No	Yes	4	Non-white	Male	Experienced	1	Asymptomatic	1	No	258	554	759	1463	No
340	0	39	74.36823	No	Yes	No	100	No	No	10	Non-white	Female	Naive	2	Asymptomatic	1	No	465	855	399	616	Yes
537	0	37	64.77999	No	No	No	100	No	No	26	Non-white	Male	Naive	1	Asymptomatic	0	No	481	397	827	1688	No
327	3	39	78.03744	No	Yes	No	90	No	Yes	121	White	Male	Naive	3	Asymptomatic	1	No	431	523	1032	1157	No
972	0	31	70.3092	No	Yes	No	100	No	Yes	335	White	Male	Experienced	1	Asymptomatic	1	No	203	378	1032	713	Yes
1132	3	30	84.16135	No	Yes	No	100	No	Yes	854	White	Male	Naive	2	Asymptomatic	1	Yes	408	502	607	1050	Yes
1105	0	30	63.19135	No	No	No	100	No	Yes	396	White	Male	Experienced	2	Asymptomatic	1	No	399	392	469	799	No
1091	3	37	67.31214	No	Yes	No	100	No	Yes	0	Non-white	Male	Naive	1	Asymptomatic	1	No	397	683	817	455	No
1193	0	40	72.48106	No	Yes	No	100	No	No	0	White	Male	Naive	1	Asymptomatic	0	No	400	441	794	690	No
307	2	47	72.63643	No	Yes	No	100	No	Yes	340	White	Male	Experienced	1	Asymptomatic	1	No	352	408	1443	846	Yes
598	2	27	80.27949	No	Yes	Yes	100	No	No	0	Non-white	Male	Naive	1	Asymptomatic	1	Yes	515	789	653	1157	No
683	3	36	71.79736	No	No	No	100	No	Yes	0	White	Male	Experienced	1	Asymptomatic	1	No	369	482	915	894	Yes
477	3	38	84.60993	No	Yes	No	100	No	Yes	486	White	Male	Experienced	3	Asymptomatic	1	No	250	262	1364	1078	Yes
1065	2	26	80.34213	No	Yes	No	100	No	No	0	White	Male	Experienced	1	Asymptomatic	1	Yes	250	569	1073	925	No
242	0	39	109.87083	No	No	No	100	No	No	9	Non-white	Female	Experienced	1	Asymptomatic	1	Yes	335	409	2756	1029	No
1051	0	36	80.51531	No	Yes	No	90	No	Yes	145	White	Male	Experienced	3	Asymptomatic	1	Yes	258	570	626	1912	No
1078	2	39	82.03786	No	Yes	No	90	No	Yes	0	White	Male	Naive	2	Asymptomatic	0	No	516	875	922	881	No
1160	3	28	97.9413	No	Yes	No	100	No	No	32	White	Male	Naive	1	Asymptomatic	1	No	262	541	1400	484	No
780	3	39	81.05383	No	Yes	No	100	No	Yes	784	White	Male	Experienced	3	Asymptomatic	1	Yes	569	623	1445	1071	Yes
1051	2	29	65.32947	No	Yes	No	100	No	Yes	3	Non-white	Male	Naive	1	Asymptomatic	1	Yes	248	577	1469	1206	Yes
1200	0	30	74.06691	No	Yes	No	100	No	Yes	350	White	Male	Experienced	2	Asymptomatic	0	No	369	286	663	1303	No
1148	0	43	72.9778	No	Yes	Yes	100	No	No	0	White	Male	Naive	1	Asymptomatic	1	No	353	503	1496	612	No
1231	2	35	72.09187	No	Yes	No	100	No	No	0	Non-white	Male	Naive	1	Asymptomatic	1	No	477	756	922	1257	No
539	3	35	71.85836	No	Yes	No	100	No	No	2	White	Male	Naive	1	Asymptomatic	0	No	473	575	881	466	No
299	0	33	76.8395	No	Yes	No	100	No	Yes	359	White	Female	Naive	3	Asymptomatic	0	No	196	598	1516	701	Yes
1048	0	40	68.20389	No	No	No	90	No	No	0	White	Female	Naive	1	Asymptomatic	1	Yes	485	681	945	1077	No
1077	0	34	71.80856	No	Yes	No	100	No	Yes	818	White	Male	Experienced	3	Asymptomatic	0	No	182	490	836	925	Yes
1117	2	24	72.54569	No	No	No	100	No	No	10	Non-white	Female	Naive	1	Asymptomatic	1	Yes	426	401	838	1024	No
1147	1	29	63.8012	No	No	No	100	No	Yes	123	Non-white	Female	Experienced	2	Asymptomatic	1	Yes	414	348	816	755	No
859	0	30	63.5492	No	Yes	No	100	No	Yes	9	White	Male	Naive	1	Asymptomatic	1	No	419	539	558	591	No
678	2	26	81.40684	No	Yes	No	100	No	No	0	White	Male	Naive	1	Asymptomatic	1	No	182	416	806	547	Yes
1106	0	37	77.959	No	Yes	Yes	100	No	Yes	901	White	Female	Experienced	3	Asymptomatic	0	No	255	496	695	587	Yes
1138	2	39	73.38058	No	Yes	No	90	No	Yes	519	White	Male	Experienced	3	Symptomatic	1	No	523	591	1610	1587	Yes
533	3	30	73.15185	No	Yes	Yes	100	No	No	10	Non-white	Male	Naive	1	Asymptomatic	1	Yes	211	396	987	455	No
529	3	55	69.1448	No	Yes	Yes	100	No	Yes	352	White	Male	Experienced	3	Asymptomatic	0	No	324	221	1419	651	No
1145	1	38	64.95275	No	Yes	No	100	No	Yes	748	Non-white	Male	Experienced	2	Asymptomatic	1	No	225	281	1219	460	Yes
1081	0	40	74.66225	No	No	No	100	No	Yes	843	White	Male	Naive	3	Asymptomatic	0	No	238	523	666	1543	Yes
1076	0	43	79.8799	No	Yes	Yes	100	No	No	0	White	Male	Naive	2	Asymptomatic	1	No	309	243	675	550	No
493	1	38	72.15868	No	Yes	No	100	No	Yes	384	White	Male	Experienced	2	Asymptomatic	1	Yes	404	502	1177	623	No
523	3	29	86.10187	No	No	No	100	No	Yes	169	White	Female	Experienced	3	Asymptomatic	1	No	357	609	1774	999	No
445	3	34	79.03435	No	Yes	No	100	No	Yes	570	White	Male	Experienced	3	Asymptomatic	1	No	428	331	1260	1384	Yes
1045	2	32	62.53976	No	Yes	No	100	No	No	0	White	Male	Naive	1	Asymptomatic	1	No	367	591	841	595	No
430	2	21	61.83981	No	Yes	Yes	100	No	Yes	0	Non-white	Female	Naive	1	Asymptomatic	0	No	364	507	658	530	Yes
1197	1	41	75.9095	No	Yes	No	100	No	Yes	1287	White	Male	Experienced	2	Asymptomatic	1	No	186	405	1734	892	No
470	1	35	65.33575	No	Yes	No	90	No	Yes	0	Non-white	Male	Experienced	2	Asymptomatic	1	Yes	343	625	563	603	No
475	2	39	80.21444	No	Yes	Yes	90	No	Yes	512	White	Male	Experienced	2	Asymptomatic	1	No	193	500	869	955	No
1095	2	33	64.45083	No	No	No	82	No	Yes	9	Non-white	Male	Naive	2	Asymptomatic	1	No	221	320	938	898	Yes
1018	2	29	104.5315	No	Yes	No	100	No	No	2	White	Male	Naive	1	Asymptomatic	1	No	195	418	644	458	No
451	3	26	72.8749	No	Yes	No	100	No	No	3	White	Male	Naive	1	Asymptomatic	0	No	366	578	801	675	No
1102	1	26	86.59395	No	Yes	No	100	No	No	0	Non-white	Male	Naive	1	Asymptomatic	1	No	315	948	2859	802	No
1179	3	28	85.71739	No	Yes	No	100	No	Yes	0	White	Male	Experienced	1	Asymptomatic	1	No	467	628	607	917	No
866	3	33	71.46487	No	Yes	No	90	No	Yes	905	White	Male	Experienced	3	Asymptomatic	1	Yes	286	277	1266	1100	No
383	3	20	76.21028	No	Yes	No	90	No	Yes	13	White	Male	Experienced	3	Symptomatic	0	Yes	360	255	2521	567	No
1150	1	35	77.53472	No	Yes	No	100	No	No	0	White	Male	Naive	1	Asymptomatic	1	No	470	564	1260	1142	No
482	2	31	67.81386	No	Yes	No	100	No	No	0	White	Male	Naive	1	Asymptomatic	1	No	379	725	972	688	No
347	0	35	69.44976	No	Yes	No	90	No	Yes	627	White	Male	Naive	1	Asymptomatic	0	No	276	295	1185	1218	Yes
1146	0	38	55.37096	No	No	No	100	Yes	Yes	943	Non-white	Male	Experienced	2	Asymptomatic	0	Yes	538	485	1144	592	Yes
1188	0	36	76.92304	No	No	No	100	No	Yes	0	White	Male	Experienced	3	Asymptomatic	0	No	242	388	1129	1491	No
1133	1	33	66.21592	No	Yes	No	100	No	No	0	Non-white	Male	Naive	1	Symptomatic	1	No	364	516	1014	579	No
459	2	58	69.38105	No	Yes	No	100	No	Yes	358	White	Male	Experienced	3	Asymptomatic	1	No	303	341	1786	961	Yes
626	0	46	68.51672	No	Yes	No	100	No	Yes	271	Non-white	Male	Experienced	3	Asymptomatic	1	No	466	366	653	764	Yes
527	0	34	80.50571	No	No	No	90	No	No	0	White	Male	Experienced	1	Asymptomatic	1	No	292	595	609	747	No
459	0	29	70.98455	No	No	No	100	No	Yes	858	Non-white	Male	Experienced	3	Asymptomatic	0	No	254	290	1516	454	Yes
1143	2	36	65.16573	No	Yes	No	90	No	Yes	167	White	Male	Experienced	2	Asymptomatic	1	No	260	626	586	1219	Yes
1168	1	40	76.78568	No	Yes	No	100	No	Yes	855	White	Male	Experienced	3	Asymptomatic	1	Yes	210	409	629	605	No
583	0	33	76.29805	No	No	No	90	No	No	0	White	Male	Naive	1	Asymptomatic	0	No	209	373	1165	649	No
1093	3	35	74.20573	No	Yes	No	100	No	Yes	309	White	Male	Experienced	3	Asymptomatic	1	Yes	220	250	775	897	No
1149	3	41	65.74616	No	Yes	No	90	No	Yes	421	Non-white	Male	Naive	1	Asymptomatic	0	Yes	341	536	1202	599	No
1163	0	36	75.14035	No	Yes	Yes	100	No	Yes	5	White	Female	Experienced	2	Asymptomatic	0	Yes	536	402	1760	899	Yes
467	0	36	93.55464	No	No	No	90	No	No	301	Non-white	Male	Naive	1	Asymptomatic	1	Yes	443	376	808	1266	No
1181	2	27	73.91481	No	No	No	100	No	No	0	Non-white	Male	Naive	1	Asymptomatic	1	No	342	635	728	1116	No
1081	3	45	73.80991	No	Yes	No	100	No	Yes	0	White	Male	Naive	2	Asymptomatic	0	Yes	443	419	885	746	Yes
1174	0	34	75.95091	No	Yes	Yes	79	No	Yes	1296	White	Male	Naive	3	Asymptomatic	1	No	241	381	798	1172	No
1156	0	44	58.03449	No	No	Yes	100	No	Yes	164	White	Male	Experienced	3	Asymptomatic	1	No	183	227	973	961	Yes
1028	0	34	72.46928	No	Yes	Yes	100	No	Yes	460	Non-white	Male	Experienced	3	Asymptomatic	1	No	207	570	784	1152	Yes
446	2	32	73.52524	Yes	No	No	100	No	Yes	221	Non-white	Male	Experienced	3	Asymptomatic	1	No	399	405	2593	914	No
1160	3	36	83.03758	No	Yes	No	90	No	Yes	1040	White	Male	Experienced	3	Asymptomatic	1	No	525	424	914	1058	No
1151	3	26	72.97798	No	Yes	No	100	No	Yes	995	White	Male	Experienced	2	Asymptomatic	1	No	303	280	1454	1192	Yes
1167	0	35	73.53455	No	No	No	100	No	No	0	Non-white	Male	Naive	1	Asymptomatic	0	No	477	526	750	758	No
362	3	30	82.63189	No	Yes	Yes	100	No	No	0	White	Male	Experienced	2	Symptomatic	1	Yes	269	495	1363	975	No
1048	1	31	81.37532	No	No	No	100	No	Yes	0	White	Male	Naive	1	Asymptomatic	1	No	537	436	1090	1522	No
1122	2	38	91.81094	No	No	No	100	No	No	1514	White	Male	Experienced	1	Symptomatic	0	Yes	230	424	1003	1122	No
622	2	25	69.28259	No	No	No	100	No	Yes	1216	White	Male	Experienced	3	Asymptomatic	1	Yes	466	476	729	719	Yes
1012	2	32	62.56465	No	Yes	No	100	No	Yes	1586	White	Male	Experienced	3	Asymptomatic	1	No	217	266	953	1519	No
1141	0	29	58.52462	No	No	No	100	No	No	0	White	Male	Naive	1	Asymptomatic	0	Yes	340	592	1046	1059	No
304	3	36	73.28691	No	Yes	Yes	100	No	Yes	692	Non-white	Male	Experienced	2	Asymptomatic	0	Yes	315	302	979	767	Yes
1136	3	40	99.74832	No	Yes	No	100	No	Yes	0	Non-white	Female	Experienced	1	Asymptomatic	0	Yes	406	387	905	841	Yes
1127	1	45	86.70906	No	Yes	No	90	No	Yes	396	White	Male	Experienced	1	Asymptomatic	0	No	233	582	2943	1243	Yes
1171	2	38	66.43202	No	Yes	No	100	No	Yes	842	White	Male	Naive	3	Asymptomatic	1	No	253	336	770	1261	Yes
1018	1	37	96.4014	No	No	No	90	No	Yes	17	White	Female	Experienced	2	Asymptomatic	1	No	423	459	619	1215	No
1174	2	41	75.89053	No	Yes	No	90	No	No	0	White	Male	Naive	1	Asymptomatic	1	No	379	569	581	732	No
498	3	39	67.19481	No	No	No	90	No	Yes	690	White	Male	Experienced	3	Asymptomatic	1	No	250	256	1136	1208	Yes
1145	1	25	103.6524	No	Yes	Yes	90	No	Yes	1	Non-white	Male	Naive	1	Asymptomatic	0	No	387	656	754	832	No
1100	1	43	70.78196	No	Yes	No	90	No	Yes	427	White	Male	Naive	3	Asymptomatic	1	No	164	434	655	1798	No
1036	0	48	66.90265	No	Yes	No	90	No	Yes	1112	White	Male	Experienced	3	Asymptomatic	1	No	255	386	498	385	Yes
1104	3	42	76.75828	No	Yes	No	100	No	No	869	White	Male	Experienced	3	Asymptomatic	1	No	307	482	504	514	No
942	0	35	77.96793	No	Yes	No	100	No	No	1010	White	Male	Experienced	2	Asymptomatic	1	Yes	276	453	602	1153	No
343	2	25	65.69989	No	Yes	No	83	No	Yes	231	White	Male	Experienced	3	Asymptomatic	1	Yes	345	377	604	1070	No
1115	3	35	76.50909	No	Yes	No	100	No	Yes	0	White	Male	Naive	2	Asymptomatic	1	Yes	384	395	780	762	No
1144	0	40	84.4525	No	No	Yes	100	No	Yes	9	White	Male	Experienced	2	Asymptomatic	0	Yes	356	298	889	651	Yes
396	1	30	79.67294	No	No	No	100	No	Yes	744	White	Male	Naive	3	Asymptomatic	0	No	413	322	1024	508	No
620	3	49	75.12574	No	No	No	100	No	Yes	18	Non-white	Female	Naive	3	Asymptomatic	1	No	313	478	1105	566	No
986	0	34	79.86597	No	No	No	100	No	Yes	178	White	Male	Experienced	3	Asymptomatic	0	No	192	299	1523	971	Yes
503	3	40	84.0136	Yes	Yes	No	100	No	Yes	726	White	Male	Experienced	3	Asymptomatic	1	Yes	189	288	819	634	No
1095	1	47	75.48549	No	Yes	No	100	No	Yes	687	White	Male	Experienced	3	Asymptomatic	1	No	336	319	491	557	No
1036	0	25	71.36507	No	No	No	100	No	No	10	White	Male	Naive	1	Asymptomatic	1	No	527	471	1369	1088	No
544	0	38	100.52289	No	No	No	90	No	Yes	928	Non-white	Female	Experienced	3	Symptomatic	1	Yes	205	373	465	345	No
467	3	29	57.34977	No	No	No	100	No	No	0	Non-white	Male	Naive	1	Asymptomatic	0	Yes	342	226	845	461	No
440	1	39	55.29001	No	No	No	80	No	No	45	Non-white	Male	Experienced	2	Asymptomatic	1	No	403	327	1418	877	Yes
1074	0	27	111.05955	No	Yes	No	100	No	Yes	888	White	Female	Experienced	3	Asymptomatic	1	No	274	353	813	825	No
339	3	41	57.68085	No	Yes	Yes	100	No	Yes	446	White	Male	Experienced	1	Asymptomatic	0	No	445	238	1263	798	Yes
1084	3	47	84.91905	No	Yes	No	100	No	Yes	315	White	Male	Naive	1	Asymptomatic	1	Yes	344	357	894	426	No
460	2	35	69.33947	No	Yes	No	100	No	Yes	0	White	Male	Naive	3	Asymptomatic	1	No	500	355	879	441	No
1090	3	37	63.94444	No	Yes	No	100	No	Yes	0	White	Male	Experienced	3	Asymptomatic	1	No	307	399	736	686	Yes
1161	2	36	67.13855	No	No	No	100	Yes	Yes	9	White	Female	Experienced	1	Asymptomatic	1	No	191	330	925	1562	No
1115	2	30	83.54238	No	Yes	No	100	Yes	Yes	0	White	Male	Experienced	2	Asymptomatic	1	No	480	501	860	864	Yes
1140	1	42	64.82969	No	Yes	Yes	100	No	No	0	White	Male	Experienced	1	Asymptomatic	1	Yes	238	318	1187	875	No
1153	0	39	74.05286	No	No	No	90	No	Yes	209	White	Male	Experienced	3	Asymptomatic	1	Yes	365	282	2027	1116	Yes
1143	0	29	66.33452	No	Yes	No	100	No	Yes	440	White	Male	Experienced	2	Symptomatic	0	Yes	334	335	907	919	No
1125	3	35	85.4044	No	Yes	No	100	No	Yes	19	White	Male	Naive	2	Symptomatic	1	No	483	321	837	532	No
1133	2	36	79.71026	No	Yes	No	100	No	Yes	912	White	Male	Experienced	1	Asymptomatic	1	No	250	698	484	1038	Yes
1048	3	38	70.28853	No	Yes	No	100	Yes	Yes	0	Non-white	Male	Naive	1	Symptomatic	1	No	259	765	809	1240	No
1134	0	34	69.68931	No	Yes	No	90	No	No	0	White	Male	Naive	1	Asymptomatic	1	No	643	518	1880	1124	No
649	0	45	68.43407	No	Yes	No	100	No	Yes	11	Non-white	Male	Naive	1	Asymptomatic	0	Yes	271	293	766	960	Yes
360	0	40	86.27742	No	No	No	100	No	Yes	0	White	Female	Naive	2	Asymptomatic	1	No	304	525	886	691	Yes
857	3	41	65.92282	No	No	No	100	No	Yes	880	White	Male	Experienced	1	Asymptomatic	1	Yes	215	726	685	1336	No
1170	3	38	69.44113	No	No	No	90	No	Yes	122	White	Female	Experienced	3	Asymptomatic	1	No	249	394	1547	1569	No
1044	0	27	74.3767	No	No	No	90	No	No	0	White	Male	Naive	1	Asymptomatic	1	Yes	489	583	572	856	No
1169	3	40	90.44814	No	No	No	100	No	No	1	Non-white	Male	Naive	1	Asymptomatic	1	No	420	381	923	1048	No
1120	0	25	73.26579	No	No	No	100	No	Yes	866	White	Male	Naive	2	Asymptomatic	0	No	389	351	916	1084	No
654	0	35	67.37218	No	Yes	No	100	No	Yes	327	White	Male	Experienced	3	Asymptomatic	1	No	279	312	878	1622	No
1067	0	37	98.17328	No	Yes	No	90	No	No	361	White	Male	Experienced	3	Asymptomatic	0	No	380	421	1084	683	No
1140	3	31	70.67031	No	Yes	No	100	No	No	6	Non-white	Male	Naive	1	Asymptomatic	1	No	406	294	3035	887	No
577	0	30	72.93247	No	Yes	No	100	No	Yes	3	Non-white	Male	Naive	2	Asymptomatic	0	Yes	280	656	1562	607	No
1143	0	33	61.70975	No	No	No	100	No	Yes	899	Non-white	Female	Experienced	3	Symptomatic	1	No	243	454	1037	875	No
223	1	36	82.67835	No	Yes	No	100	No	No	1120	Non-white	Female	Experienced	2	Asymptomatic	1	No	251	388	778	1141	Yes
1096	0	36	95.48588	No	Yes	No	100	No	Yes	871	White	Male	Experienced	3	Asymptomatic	0	Yes	180	337	1024	416	No
1136	2	37	70.11992	No	Yes	No	90	No	No	6	White	Male	Naive	1	Asymptomatic	1	No	277	628	1637	916	No
430	3	26	114.03653	No	No	No	100	No	No	4	White	Male	Naive	1	Asymptomatic	1	Yes	255	510	865	963	No
1183	2	31	62.27426	No	No	No	100	No	Yes	351	Non-white	Male	Experienced	3	Asymptomatic	1	No	443	575	684	1006	No
1168	0	26	72.19578	No	Yes	No	80	No	No	100	Non-white	Male	Experienced	1	Asymptomatic	0	No	236	157	2435	860	Yes
254	0	31	58.49654	No	No	No	90	No	Yes	1252	Non-white	Male	Experienced	3	Asymptomatic	1	Yes	403	322	741	1530	No
1083	0	26	71.52723	No	Yes	No	100	No	No	14	Non-white	Female	Naive	1	Asymptomatic	1	Yes	420	349	1169	642	No
1157	2	43	72.0787	No	No	No	90	No	Yes	3	White	Male	Experienced	1	Asymptomatic	1	No	230	338	719	616	No
1108	0	17	73.83991	No	No	No	100	No	No	51	White	Male	Naive	1	Asymptomatic	1	No	375	469	2155	1067	No
1175	1	30	77.05101	No	No	No	100	No	Yes	966	Non-white	Male	Experienced	3	Asymptomatic	1	No	200	299	924	770	No
1089	0	32	72.55961	No	No	No	100	No	No	0	Non-white	Male	Naive	1	Asymptomatic	1	No	436	538	666	613	No
1126	2	30	63.63248	No	No	Yes	100	No	Yes	872	White	Male	Naive	1	Asymptomatic	1	Yes	327	285	3132	668	Yes
401	1	34	75.51199	No	Yes	No	100	No	Yes	848	White	Male	Experienced	2	Asymptomatic	1	No	224	483	754	1679	Yes
1155	2	35	88.25822	No	Yes	No	79	No	Yes	1271	White	Male	Experienced	3	Asymptomatic	1	No	247	494	1447	1102	No
515	0	22	53.32546	No	No	No	100	No	Yes	367	White	Female	Experienced	3	Asymptomatic	0	No	419	310	1149	1554	Yes
1147	3	36	72.31087	No	Yes	No	100	No	Yes	948	White	Male	Experienced	3	Asymptomatic	1	No	186	423	1084	1018	No
1142	1	37	67.74625	No	No	No	100	No	No	0	White	Male	Naive	1	Asymptomatic	1	No	430	480	507	673	No
1142	0	24	84.7582	No	Yes	No	100	No	No	255	Non-white	Male	Naive	1	Asymptomatic	1	No	220	701	2773	410	No
474	0	30	67.93152	No	Yes	No	100	No	Yes	0	Non-white	Male	Naive	3	Asymptomatic	1	No	262	379	963	845	Yes
1105	2	31	83.24028	No	No	No	90	No	No	2	Non-white	Male	Naive	1	Asymptomatic	1	No	265	764	658	634	No
595	0	28	87.31851	No	Yes	No	90	No	Yes	871	White	Male	Experienced	3	Symptomatic	1	Yes	328	460	902	1163	Yes
987	0	27	78.61438	No	Yes	No	100	No	No	0	White	Male	Naive	1	Asymptomatic	1	No	431	677	1609	474	Yes
605	0	31	77.64298	No	Yes	No	100	No	Yes	1013	White	Male	Experienced	2	Asymptomatic	0	No	163	389	966	950	Yes
1028	2	38	71.86304	No	Yes	No	100	No	Yes	962	White	Male	Experienced	3	Asymptomatic	1	No	192	276	756	769	No
1126	0	30	66.64549	No	Yes	No	100	No	No	0	Non-white	Male	Naive	1	Asymptomatic	1	Yes	608	625	563	928	No
837	0	25	70.1445	No	Yes	No	100	No	No	4	White	Male	Naive	1	Symptomatic	1	Yes	476	737	814	726	No
1035	0	26	68.09529	No	Yes	No	100	No	No	0	White	Male	Naive	1	Asymptomatic	0	No	359	735	1995	1511	No
1110	0	28	80.65007	No	No	No	100	No	Yes	0	Non-white	Female	Naive	1	Asymptomatic	1	No	440	416	734	561	Yes
412	0	40	64.46382	No	Yes	No	100	No	Yes	292	White	Male	Experienced	1	Asymptomatic	1	No	255	369	2521	622	Yes
1100	2	31	56.05624	No	No	No	100	No	Yes	67	White	Male	Experienced	3	Asymptomatic	1	Yes	215	313	852	1366	No
734	1	30	63.46545	No	No	No	100	No	Yes	517	White	Male	Experienced	2	Asymptomatic	1	No	244	280	865	1028	No
1101	2	27	82.47048	No	No	Yes	90	No	No	11	Non-white	Male	Naive	1	Asymptomatic	1	Yes	559	370	811	752	No
1115	3	34	67.13915	No	Yes	No	100	No	No	8	White	Male	Naive	1	Asymptomatic	1	No	242	602	997	817	No
1099	2	45	62.29859	No	No	No	90	No	Yes	254	White	Female	Experienced	3	Asymptomatic	1	No	383	360	1472	685	No
370	0	38	71.54399	No	Yes	No	90	No	Yes	346	White	Male	Experienced	2	Asymptomatic	1	Yes	286	575	797	1209	No
1026	0	33	66.64497	No	Yes	No	100	No	No	6	White	Female	Naive	1	Asymptomatic	0	No	251	704	919	673	No
705	2	27	69.54251	No	Yes	No	100	No	Yes	806	White	Male	Experienced	3	Asymptomatic	1	No	348	611	1781	1916	No
485	0	29	60.72578	No	Yes	No	90	No	Yes	486	White	Male	Experienced	3	Asymptomatic	0	No	256	450	1085	1006	No
582	0	32	73.76928	No	No	Yes	100	No	No	2	White	Male	Naive	1	Asymptomatic	0	No	282	692	1284	609	Yes
935	3	34	83.90233	No	Yes	No	100	No	Yes	326	White	Male	Experienced	3	Asymptomatic	1	No	236	482	1111	860	Yes
1153	0	44	65.42766	No	Yes	No	90	No	No	0	White	Male	Naive	1	Asymptomatic	1	No	336	330	1126	915	No
1127	2	42	67.18463	No	Yes	No	90	No	No	0	White	Male	Naive	1	Asymptomatic	0	No	214	343	626	1143	No
1150	0	39	68.49255	No	Yes	No	100	No	Yes	777	White	Male	Experienced	2	Asymptomatic	1	No	526	289	1828	642	Yes
832	0	35	88.91986	No	Yes	No	100	No	Yes	1361	White	Male	Experienced	3	Asymptomatic	0	Yes	179	288	1212	1128	No
973	0	38	55.81509	No	No	No	100	No	Yes	191	White	Male	Experienced	3	Asymptomatic	1	No	243	473	964	848	No
366	3	39	85.20604	No	Yes	No	100	No	No	0	White	Male	Naive	1	Asymptomatic	0	No	283	480	1566	656	Yes
556	0	30	76.72798	No	Yes	No	100	No	Yes	0	White	Male	Naive	1	Asymptomatic	0	Yes	268	296	2508	1213	No
1149	2	30	76.08921	No	No	No	81	No	Yes	720	White	Male	Experienced	3	Asymptomatic	1	No	236	316	805	552	Yes
885	3	31	59.71767	No	Yes	No	100	No	Yes	8	White	Male	Naive	3	Asymptomatic	0	Yes	402	454	729	596	No
1144	0	23	69.07367	No	Yes	No	90	No	No	0	Non-white	Male	Naive	1	Asymptomatic	0	No	455	621	801	904	No
1108	3	49	69.77573	No	Yes	No	100	No	Yes	242	Non-white	Male	Experienced	3	Asymptomatic	1	No	272	619	677	1412	No
303	3	34	93.00792	No	No	No	100	No	Yes	0	Non-white	Female	Experienced	2	Asymptomatic	0	No	268	400	1584	791	No
1148	2	37	102.98768	No	No	No	90	No	Yes	0	White	Male	Naive	1	Asymptomatic	1	No	433	500	430	604	No
1125	3	44	74.34272	No	Yes	No	80	No	Yes	484	White	Male	Experienced	2	Asymptomatic	1	No	425	461	1989	2493	Yes
568	3	38	69.95705	No	Yes	No	100	No	Yes	382	White	Male	Experienced	1	Asymptomatic	1	No	247	317	815	907	No
327	2	41	70.0818	No	Yes	Yes	100	No	Yes	0	Non-white	Male	Experienced	3	Asymptomatic	1	Yes	260	253	1018	1293	Yes
1008	3	37	73.7836	No	No	No	90	No	No	0	White	Male	Naive	1	Asymptomatic	1	No	254	487	785	677	No
565	0	30	76.70937	No	No	No	100	No	Yes	840	White	Male	Experienced	3	Asymptomatic	1	Yes	176	251	728	516	No
1100	3	36	71.40418	No	No	No	100	No	No	0	White	Male	Naive	1	Asymptomatic	1	Yes	595	375	450	785	No
406	0	35	52.66236	No	Yes	No	81	No	Yes	91	Non-white	Male	Experienced	2	Asymptomatic	0	No	330	648	1312	1501	No
399	2	36	71.26897	No	No	No	100	No	Yes	108	White	Female	Experienced	3	Asymptomatic	0	Yes	390	291	1118	463	No
1066	1	38	71.41473	No	Yes	No	100	No	No	24	White	Female	Naive	2	Asymptomatic	1	Yes	209	308	728	1261	No
1003	2	44	81.47784	No	Yes	No	90	No	No	2	White	Male	Experienced	2	Symptomatic	0	Yes	242	452	1121	588	No
945	3	28	67.56232	No	Yes	No	90	No	No	6	White	Male	Naive	1	Asymptomatic	1	No	361	595	738	886	No
957	2	35	67.19682	No	Yes	No	100	No	Yes	1322	White	Male	Experienced	1	Asymptomatic	1	Yes	293	605	977	723	Yes
1082	0	32	64.96737	No	No	No	90	No	Yes	279	White	Female	Experienced	3	Asymptomatic	1	Yes	435	354	688	973	Yes
985	3	33	64.29266	No	No	No	100	No	No	18	White	Female	Experienced	1	Symptomatic	1	No	505	653	744	892	No
1092	0	38	71.04031	No	Yes	No	100	No	No	13	Non-white	Male	Naive	1	Asymptomatic	0	Yes	317	262	618	1093	No
1133	3	42	83.75829	No	Yes	No	100	No	Yes	174	White	Male	Experienced	2	Asymptomatic	1	No	289	377	1045	1885	No
1103	1	27	85.37759	No	Yes	No	100	No	Yes	13	White	Male	Experienced	1	Asymptomatic	1	No	337	675	762	1326	Yes
438	2	52	86.34821	No	Yes	No	100	No	Yes	876	White	Male	Experienced	3	Asymptomatic	1	No	240	214	1293	776	Yes
1175	3	50	73.46803	No	Yes	No	90	Yes	Yes	888	White	Male	Experienced	1	Symptomatic	0	No	400	477	846	703	No
1086	2	25	82.1607	No	Yes	Yes	100	No	Yes	198	White	Male	Experienced	2	Asymptomatic	1	Yes	218	507	1462	677	No
730	0	43	78.11604	No	Yes	No	100	No	No	8	White	Male	Naive	2	Asymptomatic	1	Yes	248	342	3322	546	No
1174	0	22	87.43211	No	Yes	Yes	100	No	Yes	378	White	Male	Experienced	1	Asymptomatic	1	No	352	442	1030	605	No
1174	0	34	68.6167	No	Yes	No	100	No	No	20	White	Male	Experienced	3	Asymptomatic	0	Yes	407	363	1423	2249	No
992	2	37	71.2654	No	No	Yes	90	No	No	0	White	Male	Naive	1	Symptomatic	0	Yes	627	609	805	642	No
1073	3	28	78.31043	No	Yes	Yes	100	No	Yes	0	Non-white	Male	Experienced	1	Asymptomatic	1	Yes	431	611	1032	602	No
1095	3	33	56.98587	No	Yes	No	100	No	No	189	Non-white	Male	Naive	3	Asymptomatic	1	No	394	584	1430	1058	No
1171	0	38	74.27322	No	Yes	No	100	No	Yes	834	White	Male	Experienced	2	Asymptomatic	1	No	229	642	1129	645	No
1047	1	28	64.93956	No	Yes	No	100	No	No	0	Non-white	Male	Naive	1	Asymptomatic	1	Yes	432	578	1118	1140	No
670	3	36	73.70064	No	Yes	No	100	No	Yes	0	Non-white	Male	Naive	1	Asymptomatic	1	No	439	479	799	584	No
1185	0	37	80.19978	No	Yes	No	90	No	No	15	White	Male	Experienced	3	Asymptomatic	1	No	297	380	629	729	No
324	1	26	79.52169	No	Yes	Yes	100	No	No	8	White	Male	Naive	1	Asymptomatic	0	Yes	320	493	1769	961	Yes
1065	2	36	67.12471	No	No	No	100	No	No	0	White	Female	Naive	1	Asymptomatic	1	Yes	378	395	758	536	No
924	1	41	91.3651	No	Yes	No	100	No	No	12	Non-white	Male	Naive	1	Asymptomatic	1	No	272	392	909	1042	No
1178	0	18	59.92838	No	No	No	100	No	Yes	809	White	Male	Experienced	2	Asymptomatic	1	Yes	370	364	879	1753	No
470	3	28	89.50971	No	Yes	No	100	No	No	12	Non-white	Male	Naive	1	Asymptomatic	1	No	298	1042	1060	457	No
1120	3	36	77.114	No	Yes	No	100	No	Yes	4	White	Male	Experienced	2	Asymptomatic	1	No	262	324	870	1589	No
382	0	26	69.09634	No	Yes	Yes	100	No	No	16	Non-white	Male	Experienced	1	Symptomatic	1	Yes	319	300	587	747	No
629	1	31	67.56656	No	Yes	No	100	No	No	41	White	Male	Naive	1	Asymptomatic	1	No	321	511	1547	1256	No
515	0	17	64.88689	No	No	No	100	No	Yes	0	White	Male	Experienced	1	Asymptomatic	1	Yes	428	620	1672	1000	No
1189	0	42	76.1613	No	No	No	90	No	Yes	903	White	Male	Experienced	3	Asymptomatic	1	No	189	345	1092	972	No
381	1	43	73.85676	No	No	No	90	No	Yes	194	White	Male	Experienced	2	Asymptomatic	1	No	211	466	779	1453	No
1223	3	28	78.23362	No	Yes	Yes	100	No	Yes	949	White	Male	Experienced	3	Asymptomatic	1	No	263	390	464	945	No
1168	0	35	70.35197	No	No	No	100	No	No	0	Non-white	Male	Naive	1	Asymptomatic	1	No	231	389	726	1392	No
1167	0	38	67.94985	No	Yes	No	90	No	Yes	824	White	Male	Experienced	3	Asymptomatic	0	No	209	426	871	699	Yes
818	0	32	72.46073	No	No	No	90	No	Yes	434	Non-white	Female	Experienced	3	Asymptomatic	0	No	462	528	1068	409	No
1170	3	28	81.55884	No	Yes	Yes	100	No	No	0	White	Male	Experienced	1	Asymptomatic	1	Yes	490	391	695	604	No
1174	2	39	66.86927	No	No	No	90	No	Yes	163	White	Male	Experienced	2	Asymptomatic	0	Yes	312	284	722	983	No
497	0	38	94.66568	No	No	No	100	No	Yes	899	White	Male	Experienced	1	Asymptomatic	0	No	441	298	1244	1666	No
438	3	36	82.09565	No	Yes	No	80	No	Yes	201	White	Male	Experienced	3	Asymptomatic	1	No	360	293	700	623	No
1157	0	33	68.12423	No	Yes	No	100	No	No	4	White	Male	Naive	1	Asymptomatic	1	No	168	398	946	933	No
1132	0	39	69.53966	No	Yes	No	90	No	Yes	969	White	Male	Experienced	3	Asymptomatic	1	Yes	325	213	929	885	Yes
829	2	26	70.6441	No	Yes	No	90	No	Yes	0	Non-white	Male	Naive	1	Asymptomatic	1	No	402	510	793	1049	No
402	0	32	77.20903	No	Yes	No	90	No	Yes	897	White	Male	Experienced	3	Symptomatic	1	Yes	173	216	1688	1087	Yes
1180	1	39	82.88838	No	No	No	100	No	Yes	491	White	Male	Experienced	3	Asymptomatic	1	Yes	227	336	734	662	No
1134	2	28	74.18219	No	No	No	90	No	Yes	176	White	Male	Experienced	2	Asymptomatic	1	No	257	372	561	789	No
1119	3	31	58.46	No	Yes	No	79	No	Yes	525	White	Male	Experienced	2	Asymptomatic	1	Yes	385	352	925	1069	No
584	2	34	93.65464	No	Yes	No	100	No	Yes	257	White	Male	Experienced	3	Asymptomatic	0	No	299	500	2474	901	Yes
1097	0	25	84.16109	No	No	No	100	No	Yes	1	White	Male	Experienced	1	Asymptomatic	0	Yes	263	294	864	1180	Yes
496	0	38	88.2865	No	Yes	No	100	No	No	400	White	Male	Naive	1	Asymptomatic	0	Yes	408	388	1401	518	No
329	3	24	104.9255	No	Yes	No	100	No	Yes	1192	White	Male	Experienced	2	Asymptomatic	1	Yes	242	313	569	558	Yes
1100	3	32	69.87865	No	Yes	No	100	No	Yes	102	White	Male	Experienced	3	Asymptomatic	1	No	503	278	547	1147	No
1118	2	27	68.36958	No	Yes	No	100	No	Yes	0	White	Male	Naive	1	Asymptomatic	1	Yes	378	346	2877	875	No
492	1	45	69.97211	No	Yes	Yes	100	No	Yes	796	White	Male	Naive	1	Asymptomatic	1	No	254	454	652	1356	No
1133	1	35	73.69391	No	Yes	No	90	No	No	0	Non-white	Male	Naive	1	Symptomatic	0	No	380	657	1231	1031	No
802	3	39	69.85504	No	Yes	No	100	No	No	1137	White	Female	Naive	1	Asymptomatic	1	No	364	481	1037	744	Yes
493	0	30	77.67237	No	No	No	100	No	No	7	White	Male	Naive	1	Asymptomatic	1	No	464	698	662	611	No
460	0	46	84.81451	No	No	No	100	No	Yes	359	White	Male	Experienced	2	Asymptomatic	0	No	478	375	866	545	No
[truncated: 48,001 more rows]
